# Supplementary material for: Solenodon genome reveals convergent evolution of venom in eulipotyphlan mammals
Source: Proc Natl Acad Sci U S A. 2019 Nov 26;116(51):25745–55. doi: 10.1073/pnas.1906117116 (PMC6926037; doi:10.1073/pnas.1906117116)
Supplement: Supplementary File [file pnas.1906117116.sd01.xlsx]

## Sheet: Overview
Peak	Native RT [min]	Mass [Da]	Mass SDS-PAGE [kDa]	Protein ID Top-Down	Protein ID Bottom-Up		Abundance Saliva [XIC]	Abundance Venom [XIC]		Comment
1	2.15	586.29	NA
2	2.62	511.26	NA
3	4.65	624.3	NA
4	6.8	624.3	NA
5	8.99	557.26; 626.33	NA
6	9.66	626.33	NA
7	11.01	539.3	NA
8	16.13	700.34; 1937.73	NA
9	18.52	1219.58; 2290.90	NA
10	19.04	543.24	NA
11	19.98	1377.64	NA
12	20.51	1506.68; 1798.75	NA
13	23.79	1636.69	NA
14	29.61	867.47	NA
15	32.46	868.49	NA
16	40.03	896.48	NA
17	60.71	2619.24	NA
18	61.51	2650.29	NA
19	64.11	2494.2	NA
20	75.12	18816.6	15; 12	protein-7673 249	protein-7673 249		80854.5	1.73167e+07
21	76.39	26952.6	15; 12		protein-12307 565		28627.1	7.27806e+06
22	77.88	26486.4	15; 12	protein-7673 249	protein-9643 247; protein-7673 249; protein-12307 565; protein-17260 913		25200.2	2.30165e+07
23	79.73	25130.44; 25495.45	13		protein-9643 247		2.61203e+06	1.39513e+07		XICs summed
24	81.57	25430.5	13		protein-9643 247		468626	1.82013e+07
25	81.93	25543.68; 25909.77	13		protein-9643 247;		1.0192e+06	1.55799e+08		XICs summed
26	87.55	Not resolved	30		protein-9643 247		NA	NA
27	88.81	27383.29; 28363.66	30; 15; 13	protein-10668 213	protein-9643 247; protein-10668 213; protein-12307 565; protein-17260 913		686741	1.86324e+07		XICs summed
28	91.83	27589.48; 27428.58	29; 14		protein-9643 247		0	1.90929e+08		XICs summed
29	106.1	25129.5	30; 29; 13	protein-10668 213	protein-9643 247; protein-10668 213		2.40448e+06	1.02753e+07

## Sheet: PSMs
	Protein(s)	Sequence	AAs Before	AAs After	Position	Modified Sequence	Variable Modifications	Fixed Modifications	Spectrum File	Spectrum Title	Spectrum Scan Number	RT	m/z	Measured Charge	Identification Charge	Theoretical Mass	Isotope Number	Precursor m/z Error [ppm]	Localization Confidence	Probabilistic PTM score	D-score	Confidence [%]	Validation
22	protein-7673 249	NSQPWQVAVYR	TK	SS	20	NH2-NSQPWQVAVYR-COOH			SR_20b.mgf	SR_20b.377.377.2 File:"SR_20b.raw", NativeID:"controllerType=0 controllerNumber=1 scan=377"		507.106	674.346	2+	2+	1346.67	0	3.6632				100	Confident
38	protein-9643 247	NSQPWQAALFEGTK	KK	IK	18	NH2-NSQPWQAALFEGTK-COOH			SR_24.mgf	SR_24.486.486.2 File:"SR_24.raw", NativeID:"controllerType=0 controllerNumber=1 scan=486"		655.461	789.386	2+	2+	1575.77	1	-8.93102				100	Confident
40	protein-9643 247	ITEFMVCAGMLQGGK	AK	AT	178	NH2-ITEFMVC<cmm>AGMLQGGK-COOH		Carbamidomethylation of C(7)	SR_28a.mgf	SR_28a.507.507.2 File:"SR_28a.raw", NativeID:"controllerType=0 controllerNumber=1 scan=507"		681.136	821.886	2+	2+	1640.77	1	-10.6005				100	Confident
43	protein-9643 247	LCGFPEMPGVFTR	PR	II	219	NH2-LC<cmm>GFPEMPGVFTR-COOH		Carbamidomethylation of C(2)	SR_28a.mgf	SR_28a.534.534.2 File:"SR_28a.raw", NativeID:"controllerType=0 controllerNumber=1 scan=534"		715.525	755.865	2+	2+	1509.71	0	3.27587				100	Confident
46	protein-9643 247	ITEFMVCAGMLQGGK	AK	AT	178	NH2-ITEFMVC<cmm>AGMLQGGK-COOH		Carbamidomethylation of C(7)	SR_28a.mgf	SR_28a.486.486.3 File:"SR_28a.raw", NativeID:"controllerType=0 controllerNumber=1 scan=486"		653.897	547.932	3+	3+	1640.77	0	1.61262				100	Confident
53	protein-490 283, protein-9643 247	HTIQPGEDYSHDIMLLR	VN; VK	LD; LP	107; 93	NH2-HTIQPGEDYSHDIMLLR-COOH			SR_28a.mgf	SR_28a.393.393.2 File:"SR_28a.raw", NativeID:"controllerType=0 controllerNumber=1 scan=393"		539.075	1013	2+	2+	2023.98	0	2.07388				100	Confident
61	protein-9643 247	IVGGWECK	SR	KN	9	NH2-IVGGWEC<cmm>K-COOH		Carbamidomethylation of C(7)	SR_23.mgf	SR_23.74.74.1 File:"SR_23.raw", NativeID:"controllerType=0 controllerNumber=1 scan=74"		110.651	948.465	1+	1+	947.453	0	4.81622				100	Confident
71	K2C1_HUMAN, protein-12307 565, protein-2152 491, protein-7076 517	SLDLDSIIAEVK	NR; NR; NR; NR	AQ; AQ; AQ; AQ	343; 335; 258; 351	NH2-SLDLDSIIAEVK-COOH			SR_29a.mgf	SR_29a.583.583.2 File:"SR_29a.raw", NativeID:"controllerType=0 controllerNumber=1 scan=583"		801.318	651.862	2+	2+	1301.71	0	1.22637				100	Confident
74	protein-10668 213, protein-3713 181	YVEWIKETIEAHP	IK; IK		201; 169	NH2-YVEWIKETIEAHP-COOH			SR_29a.mgf	SR_29a.442.442.2 File:"SR_29a.raw", NativeID:"controllerType=0 controllerNumber=1 scan=442"		619.794	807.915	2+	2+	1613.81	0	3.61085				100	Confident
75	protein-9643 247	NSQPWQAALFEGTK	KK	IK	18	NH2-NSQPWQAALFEGTK-COOH			SR_29a.mgf	SR_29a.454.454.2 File:"SR_29a.raw", NativeID:"controllerType=0 controllerNumber=1 scan=454"		635.274	788.892	2+	2+	1575.77	0	0.700004				100	Confident
77	protein-1307 327, protein-490 283, protein-7673 249, protein-9643 247	CGGVLVNPQWVITAAHCVSTK	IK; LI; IK; IK	YN; YK; YK; YK	114; 48; 36; 34	NH2-C<cmm>GGVLVNPQWVITAAHC<cmm>VSTK-COOH		Carbamidomethylation of C(1, 17)	SR_29a.mgf	SR_29a.535.535.3 File:"SR_29a.raw", NativeID:"controllerType=0 controllerNumber=1 scan=535"		739.939	766.391	3+	3+	2296.15	0	2.71158				100	Confident
94	protein-16542 263, protein-7673 249	MTDFMLCAGSLQGGK	QK; QK	AT; AT	194; 180	NH2-MTDFMLC<cmm>AGSLQGGK-COOH		Carbamidomethylation of C(7)	SR_21a.mgf	SR_21a.455.455.3 File:"SR_21a.raw", NativeID:"controllerType=0 controllerNumber=1 scan=455"		607.537	539.248	3+	3+	1614.72	0	1.84802				100	Confident
98	protein-12307 565	YEELQVTAGR	TK	HG	368	NH2-YEELQVTAGR-COOH			SR_21a.mgf	SR_21a.88.88.2 File:"SR_21a.raw", NativeID:"controllerType=0 controllerNumber=1 scan=88"		127.937	583.297	2+	2+	1164.58	0	1.13928				100	Confident
111	protein-10668 213, protein-490 283	ITDFMLCAGSLQGGK	QK; AK	DT; DT	143; 192	NH2-ITDFMLC<cmm>AGSLQGGK-COOH		Carbamidomethylation of C(7)	SR_27a.mgf	SR_27a.457.457.2 File:"SR_27a.raw", NativeID:"controllerType=0 controllerNumber=1 scan=457"		608.138	799.391	2+	2+	1596.76	0	2.67997				100	Confident
115	protein-17260 913, protein-17261 350, protein-4417 280, protein-9219 394, protein-9221 447	RVLDELTLAR	LR; LR; LR; LR; LR	AD; AD; AD; AD; AD	203; 99; 231; 185; 207	NH2-RVLDELTLAR-COOH			SR_27a.mgf	SR_27a.361.361.2 File:"SR_27a.raw", NativeID:"controllerType=0 controllerNumber=1 scan=361"		484.911	593.352	2+	2+	1184.69	0	0.92295				100	Confident
128	protein-17260 913, protein-17261 350, protein-4417 280, protein-9219 394, protein-9221 447	VLDELTLAR	RR; RR; RR; RR; RR	AD; AD; AD; AD; AD	204; 100; 232; 186; 208	NH2-VLDELTLAR-COOH			SR_27a.mgf	SR_27a.379.379.2 File:"SR_27a.raw", NativeID:"controllerType=0 controllerNumber=1 scan=379"		508.132	515.302	2+	2+	1028.59	0	2.16447				100	Confident
187	protein-1307 327, protein-490 283, protein-7673 249, protein-9643 247	CGGVLVNPQWVITAAHCVSTK	IK; LI; IK; IK	YN; YK; YK; YK	114; 48; 36; 34	NH2-C<cmm>GGVLVNPQWVITAAHC<cmm>VSTK-COOH		Carbamidomethylation of C(1, 17)	SR_28b.mgf	SR_28b.537.537.3 File:"SR_28b.raw", NativeID:"controllerType=0 controllerNumber=1 scan=537"		736.012	766.392	3+	3+	2296.15	0	4.30438				100	Confident
192	protein-9643 247	LCGFPEMPGVFTR	PR	II	219	NH2-LC<cmm>GFPEMPGVFTR-COOH		Carbamidomethylation of C(2)	SR_28b.mgf	SR_28b.525.525.2 File:"SR_28b.raw", NativeID:"controllerType=0 controllerNumber=1 scan=525"		720.808	755.864	2+	2+	1509.71	0	1.49939				100	Confident
202	protein-490 283, protein-9643 247	HTIQPGEDYSHDIMLLR	VN; VK	LD; LP	107; 93	NH2-HTIQPGEDYSHDIMLLR-COOH			SR_29b.mgf	SR_29b.401.401.3 File:"SR_29b.raw", NativeID:"controllerType=0 controllerNumber=1 scan=401"		538.876	675.67	3+	3+	2023.98	0	4.98707				100	Confident
221	protein-1307 327	YLGWIKETIEAHP	IK		315	NH2-YLGWIKETIEAHP-COOH			SR_29b.mgf	SR_29b.485.485.3 File:"SR_29b.raw", NativeID:"controllerType=0 controllerNumber=1 scan=485"		647.056	519.609	3+	3+	1555.8	0	1.80689				100	Confident
222	protein-9643 247	NSQPWQAALFEGTK	KK	IK	18	NH2-NSQPWQAALFEGTK-COOH			SR_29b.mgf	SR_29b.479.479.2 File:"SR_29b.raw", NativeID:"controllerType=0 controllerNumber=1 scan=479"		639.088	788.894	2+	2+	1575.77	0	2.94368				100	Confident
244	protein-16542 263, protein-7673 249	MTDFMLCAGSLQGGK	QK; QK	AT; AT	194; 180	NH2-MTDFMLC<cmm>AGSLQGGK-COOH		Carbamidomethylation of C(7)	SR_22a.mgf	SR_22a.481.481.2 File:"SR_22a.raw", NativeID:"controllerType=0 controllerNumber=1 scan=481"		638.165	808.862	2+	2+	1614.72	1	-8.86292				100	Confident
246	protein-7673 249	LLSNNVCASAYPQK	LK	MT	166	NH2-LLSNNVC<cmm>ASAYPQK-COOH		Carbamidomethylation of C(7)	SR_22a.mgf	SR_22a.79.79.3 File:"SR_22a.raw", NativeID:"controllerType=0 controllerNumber=1 scan=79"		117.434	522.265	3+	3+	1563.77	0	1.31066				100	Confident
253	protein-16542 263, protein-7673 249	MTDFMLCAGSLQGGK	QK; QK	AT; AT	194; 180	NH2-MTDFMLC<cmm>AGSLQGGK-COOH		Carbamidomethylation of C(7)	SR_22a.mgf	SR_22a.457.457.3 File:"SR_22a.raw", NativeID:"controllerType=0 controllerNumber=1 scan=457"		607.754	539.248	3+	3+	1614.72	0	1.1689				100	Confident
255	protein-7673 249	LLSNNVCASAYPQK	LK	MT	166	NH2-LLSNNVC<cmm>ASAYPQK-COOH		Carbamidomethylation of C(7)	SR_22a.mgf	SR_22a.76.76.2 File:"SR_22a.raw", NativeID:"controllerType=0 controllerNumber=1 scan=76"		113.411	782.895	2+	2+	1563.77	0	2.84023				100	Confident
261	protein-10668 213, protein-10893 225, protein-1307 327, protein-16542 263, protein-3713 181, protein-490 283, protein-7098 205, protein-7673 249, protein-9643 247	SHDIMLLR	DY; DH; DR; DN; DY; DY; DY; DR; DY	LD; LR; LP; LD; LP; LD; LP; LP; LP	67; 81; 182; 118; 47; 116; 60; 104; 102	NH2-SHDIMLLR-COOH			SR_22a.mgf	SR_22a.298.298.1 File:"SR_22a.raw", NativeID:"controllerType=0 controllerNumber=1 scan=298"		402.719	984.531	1+	1+	983.522	0	1.88899				100	Confident
265	protein-7673 249	AVSRPDVLQCVDLK	PT	LL	152	NH2-AVSRPDVLQC<cmm>VDLK-COOH		Carbamidomethylation of C(10)	SR_22a.mgf	SR_22a.376.376.3 File:"SR_22a.raw", NativeID:"controllerType=0 controllerNumber=1 scan=376"		504.474	533.957	3+	3+	1598.85	0	2.75987				100	Confident
1	TRY1_BOVIN	LGEDNINVVEGNEQFISASK	VR	SI	70	NH2-LGEDNINVVEGNEQFISASK-COOH			SR_27b.mgf	SR_27b.393.393.2 File:"SR_27b.raw", NativeID:"controllerType=0 controllerNumber=1 scan=393"		556.886	1082.04	2+	2+	2162.05	0	5.31447				100	Doubtful
2	TRY1_BOVIN	LGEDNINVVEGNEQFISASK	VR	SI	70	NH2-LGEDNINVVEGNEQFISASK-COOH			SR_27b.mgf	SR_27b.396.396.3 File:"SR_27b.raw", NativeID:"controllerType=0 controllerNumber=1 scan=396"		560.765	721.693	3+	3+	2162.05	0	4.12185				100	Doubtful
3	TRY1_BOVIN	SIVHPSYNSNTLNNDIMLIK	SK	LK	90	NH2-SIVHPSYNSNTLNNDIMLIK-COOH			SR_27b.mgf	SR_27b.447.447.3 File:"SR_27b.raw", NativeID:"controllerType=0 controllerNumber=1 scan=447"		626.706	758.395	3+	3+	2272.15	0	4.62064				100	Doubtful
4	protein-9643 247	NSQPWQAALFEGTK	KK	IK	18	NH2-NSQPWQAALFEGTK-COOH			SR_27b.mgf	SR_27b.450.450.2 File:"SR_27b.raw", NativeID:"controllerType=0 controllerNumber=1 scan=450"		630.455	788.894	2+	2+	1575.77	0	3.33052				100	Doubtful
5	protein-1307 327, protein-490 283, protein-7673 249	IVGGWECTK	SR; SR; YR	NS; NS; NS	89; 23; 11	NH2-IVGGWEC<cmm>TK-COOH		Carbamidomethylation of C(7)	SR_20b.mgf	SR_20b.79.79.2 File:"SR_20b.raw", NativeID:"controllerType=0 controllerNumber=1 scan=79"		116.007	525.259	2+	2+	1048.5	0	1.88595				100	Doubtful
6	K1C9_HUMAN, protein-1261 354	HGVQELEIELQSQLSK	LR; LQ	KA; KS	375; 264	NH2-HGVQELEIELQSQLSK-COOH			SR_20b.mgf	SR_20b.503.503.3 File:"SR_20b.raw", NativeID:"controllerType=0 controllerNumber=1 scan=503"		669.226	613.329	3+	3+	1836.96	0	4.28424				100	Doubtful
7	K2C1_HUMAN	THNLEPYFESFINNLR	TR	RR	223	NH2-THNLEPYFESFINNLR-COOH			SR_20b.mgf	SR_20b.608.608.3 File:"SR_20b.raw", NativeID:"controllerType=0 controllerNumber=1 scan=608"		803.966	665.334	3+	3+	1992.97	0	5.10991				100	Doubtful
8	K1C9_HUMAN	EIETYHNLLEGGQEDFESSGAGK	EK	IG	450	NH2-EIETYHNLLEGGQEDFESSGAGK-COOH			SR_20b.mgf	SR_20b.407.407.3 File:"SR_20b.raw", NativeID:"controllerType=0 controllerNumber=1 scan=407"		545.173	837.385	3+	3+	2509.12	0	3.4666				100	Doubtful
9	K2C1_HUMAN	LNDLEDALQQAK	NK	ED	443	NH2-LNDLEDALQQAK-COOH			SR_20b.mgf	SR_20b.392.392.2 File:"SR_20b.raw", NativeID:"controllerType=0 controllerNumber=1 scan=392"		526.376	679.353	2+	2+	1356.69	0	1.66375				100	Doubtful
10	K2C1_HUMAN, protein-12307 565, protein-2152 491, protein-7076 517	SLDLDSIIAEVK	NR; NR; NR; NR	AQ; AQ; AQ; AQ	343; 335; 258; 351	NH2-SLDLDSIIAEVK-COOH			SR_20b.mgf	SR_20b.602.602.2 File:"SR_20b.raw", NativeID:"controllerType=0 controllerNumber=1 scan=602"		796.196	651.863	2+	2+	1301.71	0	3.09901				100	Doubtful
11	K2C1_HUMAN, protein-7079 530	NMQDMVEDYR	LK; LK	NK; NK	257; 232	NH2-NMQDMVEDYR-COOH			SR_20b.mgf	SR_20b.350.350.2 File:"SR_20b.raw", NativeID:"controllerType=0 controllerNumber=1 scan=350"		471.916	650.771	2+	2+	1299.52	0	3.23671				100	Doubtful
12	K1C9_HUMAN	QVLDNLTMEK	LR	SD	262	NH2-QVLDNLTMEK-COOH			SR_20b.mgf	SR_20b.338.338.2 File:"SR_20b.raw", NativeID:"controllerType=0 controllerNumber=1 scan=338"		455.956	595.808	2+	2+	1189.6	0	0.527133				100	Doubtful
13	TRY1_BOVIN	SIVHPSYNSNTLNNDIMLIK	SK	LK	90	NH2-SIVHPSYNSNTLNNDIMLIK-COOH			SR_20b.mgf	SR_20b.464.464.3 File:"SR_20b.raw", NativeID:"controllerType=0 controllerNumber=1 scan=464"		618.15	758.392	3+	3+	2272.15	0	1.32097				100	Doubtful
14	K2C1_HUMAN	QISNLQQSISDAEQR	KK	GE	417	NH2-QISNLQQSISDAEQR-COOH			SR_20b.mgf	SR_20b.365.365.3 File:"SR_20b.raw", NativeID:"controllerType=0 controllerNumber=1 scan=365"		491.496	572.957	3+	3+	1715.84	0	2.72954				100	Doubtful
15	K1C10_HUMAN, protein-4413 861	GSLGGGFSSGGFSGGSFSR	SK; SK	GS; GS	41; 37	NH2-GSLGGGFSSGGFSGGSFSR-COOH			SR_20b.mgf	SR_20b.395.395.2 File:"SR_20b.raw", NativeID:"controllerType=0 controllerNumber=1 scan=395"		530.11	854.391	2+	2+	1706.76	0	1.07413				100	Doubtful
16	K22E_HUMAN, K2C1_HUMAN, protein-7079 530, protein-7081 659	FLEQQNQVLQTK	VR; VR; VR; VR	WE; WE; WE; WE	204; 199; 174; 202	NH2-FLEQQNQVLQTK-COOH			SR_20b.mgf	SR_20b.281.281.2 File:"SR_20b.raw", NativeID:"controllerType=0 controllerNumber=1 scan=281"		381.643	738.399	2+	2+	1474.78	0	4.08897				100	Doubtful
17	K2C1_HUMAN, protein-7080 751, protein-7082 524, protein-7083 522	NVEIDPEIQK	PL; PL; PL; PL	VK; VR; VR; VR	165; 329; 124; 126	NH2-NVEIDPEIQK-COOH			SR_20b.mgf	SR_20b.209.209.2 File:"SR_20b.raw", NativeID:"controllerType=0 controllerNumber=1 scan=209"		288.277	592.814	2+	2+	1183.61	0	4.6554				100	Doubtful
18	K1C10_HUMAN	ALEESNYELEGK	VR	IK	166	NH2-ALEESNYELEGK-COOH			SR_20b.mgf	SR_20b.88.88.2 File:"SR_20b.raw", NativeID:"controllerType=0 controllerNumber=1 scan=88"		127.496	691.331	2+	2+	1380.64	0	4.46841				100	Doubtful
19	K1C9_HUMAN, protein-1261 354	HGVQELEIELQSQLSK	LR; LQ	KA; KS	375; 264	NH2-HGVQELEIELQSQLSK-COOH			SR_20b.mgf	SR_20b.506.506.2 File:"SR_20b.raw", NativeID:"controllerType=0 controllerNumber=1 scan=506"		673.024	919.488	2+	2+	1836.96	0	2.16966				100	Doubtful
20	K2C1_HUMAN	TLLEGEESR	YR	MS	483	NH2-TLLEGEESR-COOH			SR_20b.mgf	SR_20b.61.61.2 File:"SR_20b.raw", NativeID:"controllerType=0 controllerNumber=1 scan=61"		92.5865	517.263	2+	2+	1032.51	0	3.07659				100	Doubtful
21	K2C1_HUMAN, protein-7079 530	TNAENEFVTIK	KR; KR	KD; KD	277; 252	NH2-TNAENEFVTIK-COOH			SR_20b.mgf	SR_20b.320.320.2 File:"SR_20b.raw", NativeID:"controllerType=0 controllerNumber=1 scan=320"		432.246	633.323	2+	2+	1264.63	0	1.00086				100	Doubtful
23	K2C1_HUMAN, protein-11366 421, protein-12308 634, protein-2152 491, protein-7080 751, protein-7365 452	LALDIEIATYR	TK; VK; VK; TK; VK; TK	TL; KL; QL; KL; KL; KL	472; 354; 499; 387; 636; 374	NH2-LALDIEIATYR-COOH			SR_20b.mgf	SR_20b.521.521.2 File:"SR_20b.raw", NativeID:"controllerType=0 controllerNumber=1 scan=521"		692.976	639.361	2+	2+	1276.7	0	3.74646				100	Doubtful
24	TRY1_BOVIN	LGEDNINVVEGNEQFISASK	VR	SI	70	NH2-LGEDNINVVEGNEQFISASK-COOH			SR_20b.mgf	SR_20b.413.413.2 File:"SR_20b.raw", NativeID:"controllerType=0 controllerNumber=1 scan=413"		552.729	1082.04	2+	2+	2162.05	0	4.0735				100	Doubtful
25	K2C1_HUMAN, protein-7079 530	SLNNQFASFIDK	IK; IK	VR; VR	185; 160	NH2-SLNNQFASFIDK-COOH			SR_20b.mgf	SR_20b.467.467.2 File:"SR_20b.raw", NativeID:"controllerType=0 controllerNumber=1 scan=467"		622.036	692.35	2+	2+	1382.68	0	1.97514				100	Doubtful
26	K2C1_HUMAN	NKLNDLEDALQQAK	AK	ED	441	NH2-NKLNDLEDALQQAK-COOH			SR_20b.mgf	SR_20b.416.416.3 File:"SR_20b.raw", NativeID:"controllerType=0 controllerNumber=1 scan=416"		556.686	533.95	3+	3+	1598.83	0	1.81454				100	Doubtful
27	K2C1_HUMAN	QISNLQQSISDAEQR	KK	GE	417	NH2-QISNLQQSISDAEQR-COOH			SR_20b.mgf	SR_20b.362.362.2 File:"SR_20b.raw", NativeID:"controllerType=0 controllerNumber=1 scan=362"		487.552	858.933	2+	2+	1715.84	0	3.98242				100	Doubtful
28	K2C1_HUMAN, protein-7079 530, protein-7365 452	DYQELMNTK	LR; LR; LR	LA; LA; LA	463; 438; 365	NH2-DYQELMNTK-COOH			SR_20b.mgf	SR_20b.260.260.2 File:"SR_20b.raw", NativeID:"controllerType=0 controllerNumber=1 scan=260"		354.717	571.266	2+	2+	1140.51	0	4.42939				100	Doubtful
29	K1C9_HUMAN	DIENQYETQITQIEHEVSSSGQEVQSSAK	RK	EV	340	NH2-DIENQYETQITQIEHEVSSSGQEVQSSAK-COOH			SR_20b.mgf	SR_20b.566.566.3 File:"SR_20b.raw", NativeID:"controllerType=0 controllerNumber=1 scan=566"		750.365	1088.85	3+	3+	3263.51	0	2.10045				100	Doubtful
30	K2C1_HUMAN	LNDLEDALQQAKEDLAR	NK	LL	443	NH2-LNDLEDALQQAKEDLAR-COOH			SR_20b.mgf	SR_20b.569.569.3 File:"SR_20b.raw", NativeID:"controllerType=0 controllerNumber=1 scan=569"		754.316	648.002	3+	3+	1940.98	0	2.27814				100	Doubtful
31	K2C1_HUMAN	WELLQQVDTSTR	TK	TH	211	NH2-WELLQQVDTSTR-COOH			SR_20b.mgf	SR_20b.458.458.2 File:"SR_20b.raw", NativeID:"controllerType=0 controllerNumber=1 scan=458"		610.337	738.381	2+	2+	1474.74	0	3.51623				100	Doubtful
32	K1C9_HUMAN	LASYLDKVQALEEANNDLENK	SR	IQ	164	NH2-LASYLDKVQALEEANNDLENK-COOH			SR_20b.mgf	SR_20b.470.470.3 File:"SR_20b.raw", NativeID:"controllerType=0 controllerNumber=1 scan=470"		625.843	793.069	3+	3+	2376.18	0	2.07138				100	Doubtful
33	K1C9_HUMAN	TLLDIDNTR	NK	MT	225	NH2-TLLDIDNTR-COOH			SR_20b.mgf	SR_20b.344.344.2 File:"SR_20b.raw", NativeID:"controllerType=0 controllerNumber=1 scan=344"		463.906	530.787	2+	2+	1059.56	0	2.95738				100	Doubtful
34	K2C1_HUMAN	YEELQITAGR	SK	HG	376	NH2-YEELQITAGR-COOH			SR_20b.mgf	SR_20b.287.287.2 File:"SR_20b.raw", NativeID:"controllerType=0 controllerNumber=1 scan=287"		389.406	590.305	2+	2+	1178.59	0	1.51811				100	Doubtful
35	TRY1_BOVIN	LGEDNINVVEGNEQFISASK	VR	SI	70	NH2-LGEDNINVVEGNEQFISASK-COOH			SR_24.mgf	SR_24.408.408.2 File:"SR_24.raw", NativeID:"controllerType=0 controllerNumber=1 scan=408"		553.987	1082.03	2+	2+	2162.05	0	2.71971				100	Doubtful
36	TRY1_BOVIN	LGEDNINVVEGNEQFISASK	VR	SI	70	NH2-LGEDNINVVEGNEQFISASK-COOH			SR_24.mgf	SR_24.411.411.3 File:"SR_24.raw", NativeID:"controllerType=0 controllerNumber=1 scan=411"		557.865	721.692	3+	3+	2162.05	0	2.26126				100	Doubtful
37	TRY1_BOVIN	SIVHPSYNSNTLNNDIMLIK	SK	LK	90	NH2-SIVHPSYNSNTLNNDIMLIK-COOH			SR_24.mgf	SR_24.462.462.3 File:"SR_24.raw", NativeID:"controllerType=0 controllerNumber=1 scan=462"		623.957	758.394	3+	3+	2272.15	0	3.172				100	Doubtful
39	protein-9643 247	ITEFMVCAGMLQGGK	AK	AT	178	NH2-ITEFMVC<cmm>AGMLQGGK-COOH		Carbamidomethylation of C(7)	SR_28a.mgf	SR_28a.483.483.2 File:"SR_28a.raw", NativeID:"controllerType=0 controllerNumber=1 scan=483"		650.337	821.397	2+	2+	1640.77	0	3.8509				100	Doubtful
41	TRY1_BOVIN	SIVHPSYNSNTLNNDIMLIK	SK	LK	90	NH2-SIVHPSYNSNTLNNDIMLIK-COOH			SR_28a.mgf	SR_28a.465.465.3 File:"SR_28a.raw", NativeID:"controllerType=0 controllerNumber=1 scan=465"		628.37	758.394	3+	3+	2272.15	0	3.9768				100	Doubtful
42	protein-9643 247	NSQPWQAALFEGTK	KK	IK	18	NH2-NSQPWQAALFEGTK-COOH			SR_28a.mgf	SR_28a.468.468.3 File:"SR_28a.raw", NativeID:"controllerType=0 controllerNumber=1 scan=468"		632.137	526.264	3+	3+	1575.77	0	1.23238				100	Doubtful
44	protein-1307 327, protein-490 283, protein-7673 249, protein-9643 247	CGGVLVNPQWVITAAHCVSTK	IK; LI; IK; IK	YN; YK; YK; YK	114; 48; 36; 34	NH2-C<cmm>GGVLVNPQWVITAAHC<cmm>VSTK-COOH		Carbamidomethylation of C(1, 17)	SR_28a.mgf	SR_28a.555.555.2 File:"SR_28a.raw", NativeID:"controllerType=0 controllerNumber=1 scan=555"		739.692	1149.09	2+	2+	2296.15	0	5.18847				100	Doubtful
45	protein-1307 327, protein-490 283, protein-7673 249, protein-9643 247	CGGVLVNPQWVITAAHCVSTK	IK; LI; IK; IK	YN; YK; YK; YK	114; 48; 36; 34	pyro-CGGVLVNPQWVITAAHC<cmm>VSTK-COOH	Pyrolidone from carbamidomethylated C(1)	Carbamidomethylation of C(1, 17)	SR_28a.mgf	SR_28a.624.624.2 File:"SR_28a.raw", NativeID:"controllerType=0 controllerNumber=1 scan=624"		821.178	1140.57	2+	2+	2279.12	0	1.23996		Pyrolidone from carbamidomethylated C (0: 100.0)	Pyrolidone from carbamidomethylated C (1: 100.0)	100	Doubtful
47	protein-9643 247	KNSQPWQAALFEGTK	CK	IK	17	NH2-KNSQPWQAALFEGTK-COOH			SR_28a.mgf	SR_28a.396.396.3 File:"SR_28a.raw", NativeID:"controllerType=0 controllerNumber=1 scan=396"		542.007	568.962	3+	3+	1703.86	0	0.250441				100	Doubtful
48	protein-490 283, protein-9643 247	HTIQPGEDYSHDIMLLR	VN; VK	LD; LP	107; 93	NH2-HTIQPGEDYSHDIMLLR-COOH			SR_28a.mgf	SR_28a.390.390.3 File:"SR_28a.raw", NativeID:"controllerType=0 controllerNumber=1 scan=390"		536.747	675.669	3+	3+	2023.98	0	3.54173				100	Doubtful
49	protein-9643 247	NSQPWQAALFEGTK	KK	IK	18	NH2-NSQPWQAALFEGTK-COOH			SR_28a.mgf	SR_28a.462.462.2 File:"SR_28a.raw", NativeID:"controllerType=0 controllerNumber=1 scan=462"		624.556	788.894	2+	2+	1575.77	0	3.8721				100	Doubtful
50	protein-9643 247	ATCLGDSGGPLTCNGVLQGITSWGPR	GK	LC	193	NH2-ATC<cmm>LGDSGGPLTC<cmm>NGVLQGITSWGPR-COOH		Carbamidomethylation of C(3, 13)	SR_28a.mgf	SR_28a.582.582.2 File:"SR_28a.raw", NativeID:"controllerType=0 controllerNumber=1 scan=582"		772.237	1337.64	2+	2+	2673.26	0	3.22843				100	Doubtful
51	protein-9643 247	ATCLGDSGGPLTCNGVLQGITSWGPR	GK	LC	193	NH2-ATC<cmm>LGDSGGPLTC<cmm>NGVLQGITSWGPR-COOH		Carbamidomethylation of C(3, 13)	SR_28a.mgf	SR_28a.579.579.3 File:"SR_28a.raw", NativeID:"controllerType=0 controllerNumber=1 scan=579"		769.03	892.099	3+	3+	2673.26	0	4.68184				100	Doubtful
52	TRY1_BOVIN	LKSAASLNSR	IK	VA	110	NH2-LK<ace>SAASLNSR-COOH	Acetylation of K(2)		SR_28a.mgf	SR_28a.53.53.2 File:"SR_28a.raw", NativeID:"controllerType=0 controllerNumber=1 scan=53"		84.3975	544.808	2+	2+	1087.6	0	2.83258	Acetylation of K (2: Very Confident)	Acetylation of K (2: 100.0)	Acetylation of K (2: 100.0)	100	Doubtful
54	protein-9643 247	NSQPWQAALFEGTK	KK	IK	18	NH2-NSQPWQAALFEGTK-COOH			SR_28a.mgf	SR_28a.516.516.2 File:"SR_28a.raw", NativeID:"controllerType=0 controllerNumber=1 scan=516"		692.756	789.385	2+	2+	1575.77	1	-10.0142				100	Doubtful
55	protein-9643 247	NSQPWQAALFEGTK	KK	IK	18	NH2-NSQPWQAALFEGTK-COOH			SR_28a.mgf	SR_28a.492.492.2 File:"SR_28a.raw", NativeID:"controllerType=0 controllerNumber=1 scan=492"		661.5	789.386	2+	2+	1575.77	1	-8.54418				100	Doubtful
56	TRY1_BOVIN	LGEDNINVVEGNEQFISASK	VR	SI	70	NH2-LGEDNINVVEGNEQFISASK-COOH			SR_28a.mgf	SR_28a.411.411.2 File:"SR_28a.raw", NativeID:"controllerType=0 controllerNumber=1 scan=411"		558.85	1082.04	2+	2+	2162.05	0	4.0735				100	Doubtful
57	protein-9643 247	IVGGWECK	SR	KN	9	NH2-IVGGWEC<cmm>K-COOH		Carbamidomethylation of C(7)	SR_28a.mgf	SR_28a.68.68.1 File:"SR_28a.raw", NativeID:"controllerType=0 controllerNumber=1 scan=68"		103.876	948.463	1+	1+	947.453	0	2.3065				100	Doubtful
58	protein-10668 213, protein-3713 181	YVEWIKETIEAHP	IK; IK		201; 169	NH2-YVEWIKETIEAHP-COOH			SR_28a.mgf	SR_28a.456.456.3 File:"SR_28a.raw", NativeID:"controllerType=0 controllerNumber=1 scan=456"		616.737	538.945	3+	3+	1613.81	0	1.82614				100	Doubtful
59	protein-9643 247	KNSQPWQAALFEGTK	CK	IK	17	NH2-KNSQPWQAALFEGTK-COOH			SR_28a.mgf	SR_28a.402.402.2 File:"SR_28a.raw", NativeID:"controllerType=0 controllerNumber=1 scan=402"		548.196	852.94	2+	2+	1703.86	0	1.86844				100	Doubtful
60	protein-7098 205, protein-9643 247	GVLQGITSWGPR	CN; CN	PC; LC	165; 207	NH2-GVLQGITSWGPR-COOH			SR_28a.mgf	SR_28a.480.480.2 File:"SR_28a.raw", NativeID:"controllerType=0 controllerNumber=1 scan=480"		646.837	635.85	2+	2+	1269.68	0	1.23758				100	Doubtful
62	protein-9643 247	NSQPWQAALFEGTK	KK	IK	18	NH2-NSQPWQAALFEGTK-COOH			SR_23.mgf	SR_23.497.497.2 File:"SR_23.raw", NativeID:"controllerType=0 controllerNumber=1 scan=497"		662.964	789.386	2+	2+	1575.77	1	-8.38944				100	Doubtful
63	protein-9643 247	NSQPWQAALFEGTK	KK	IK	18	NH2-NSQPWQAALFEGTK-COOH			SR_23.mgf	SR_23.470.470.2 File:"SR_23.raw", NativeID:"controllerType=0 controllerNumber=1 scan=470"		627.513	788.896	2+	2+	1575.77	0	6.03841				100	Doubtful
64	TRY1_BOVIN	LGEDNINVVEGNEQFISASK	VR	SI	70	NH2-LGEDNINVVEGNEQFISASK-COOH			SR_23.mgf	SR_23.416.416.2 File:"SR_23.raw", NativeID:"controllerType=0 controllerNumber=1 scan=416"		557.644	1082.03	2+	2+	2162.05	0	2.83253				100	Doubtful
65	TRY1_BOVIN	SIVHPSYNSNTLNNDIMLIK	SK	LK	90	NH2-SIVHPSYNSNTLNNDIMLIK-COOH			SR_23.mgf	SR_23.476.476.3 File:"SR_23.raw", NativeID:"controllerType=0 controllerNumber=1 scan=476"		635.347	758.393	3+	3+	2272.15	0	2.28673				100	Doubtful
66	TRY1_BOVIN	LGEDNINVVEGNEQFISASK	VR	SI	70	NH2-LGEDNINVVEGNEQFISASK-COOH			SR_23.mgf	SR_23.419.419.3 File:"SR_23.raw", NativeID:"controllerType=0 controllerNumber=1 scan=419"		561.523	721.692	3+	3+	2162.05	0	2.09211				100	Doubtful
67	K2C1_HUMAN, protein-12307 565, protein-2152 491, protein-7076 517	SLDLDSIIAEVK	NR; NR; NR; NR	AQ; AQ; AQ; AQ	343; 335; 258; 351	NH2-SLDLDSIIAEVK-COOH			SR_23.mgf	SR_23.605.605.2 File:"SR_23.raw", NativeID:"controllerType=0 controllerNumber=1 scan=605"		801.097	651.864	2+	2+	1301.71	0	3.75443				100	Doubtful
68	protein-9643 247	NSQPWQAALFEGTK	KK	IK	18	NH2-NSQPWQAALFEGTK-COOH			SR_23.mgf	SR_23.473.473.3 File:"SR_23.raw", NativeID:"controllerType=0 controllerNumber=1 scan=473"		631.542	526.265	3+	3+	1575.77	0	3.55194				100	Doubtful
69	protein-10668 213	HTIEPGEDYSHDIMLLR	VD	LD	58	NH2-HTIEPGEDYSHDIMLLR-COOH			SR_29a.mgf	SR_29a.391.391.3 File:"SR_29a.raw", NativeID:"controllerType=0 controllerNumber=1 scan=391"		554.019	675.999	3+	3+	2024.96	0	5.88419				100	Doubtful
70	TRY1_BOVIN	LGEDNINVVEGNEQFISASK	VR	SI	70	NH2-LGEDNINVVEGNEQFISASK-COOH			SR_29a.mgf	SR_29a.400.400.3 File:"SR_29a.raw", NativeID:"controllerType=0 controllerNumber=1 scan=400"		565.509	721.691	3+	3+	2162.05	0	1.16181				100	Doubtful
72	protein-10668 213, protein-490 283	ITDFMLCAGSLQGGK	QK; AK	DT; DT	143; 192	NH2-ITDFMLC<cmm>AGSLQGGK-COOH		Carbamidomethylation of C(7)	SR_29a.mgf	SR_29a.439.439.2 File:"SR_29a.raw", NativeID:"controllerType=0 controllerNumber=1 scan=439"		616.021	799.393	2+	2+	1596.76	0	4.20701				100	Doubtful
73	protein-490 283, protein-9643 247	HTIQPGEDYSHDIMLLR	VN; VK	LD; LP	107; 93	NH2-HTIQPGEDYSHDIMLLR-COOH			SR_29a.mgf	SR_29a.382.382.2 File:"SR_29a.raw", NativeID:"controllerType=0 controllerNumber=1 scan=382"		542.259	1013	2+	2+	2023.98	0	1.83287				100	Doubtful
76	TRY1_BOVIN	LGEDNINVVEGNEQFISASK	VR	SI	70	NH2-LGEDNINVVEGNEQFISASK-COOH			SR_29a.mgf	SR_29a.397.397.2 File:"SR_29a.raw", NativeID:"controllerType=0 controllerNumber=1 scan=397"		561.624	1082.03	2+	2+	2162.05	0	1.47874				100	Doubtful
78	protein-9643 247	ITEFMVCAGMLQGGK	AK	AT	178	NH2-ITEFMVC<cmm>AGMLQGGK-COOH		Carbamidomethylation of C(7)	SR_29a.mgf	SR_29a.469.469.2 File:"SR_29a.raw", NativeID:"controllerType=0 controllerNumber=1 scan=469"		654.714	821.395	2+	2+	1640.77	0	1.32447				100	Doubtful
79	protein-9643 247	ATCLGDSGGPLTCNGVLQGITSWGPR	GK	LC	193	NH2-ATC<cmm>LGDSGGPLTC<cmm>NGVLQGITSWGPR-COOH		Carbamidomethylation of C(3, 13)	SR_29a.mgf	SR_29a.559.559.3 File:"SR_29a.raw", NativeID:"controllerType=0 controllerNumber=1 scan=559"		770.785	892.096	3+	3+	2673.26	0	1.19253				100	Doubtful
80	K1C10_HUMAN, K1C15_SHEEP, protein-4413 861	VLDELTLTK	RR; RR; RR	AD; TD; SD	258; 213; 260	NH2-VLDELTLTK-COOH			SR_21a.mgf	SR_21a.365.365.2 File:"SR_21a.raw", NativeID:"controllerType=0 controllerNumber=1 scan=365"		491.948	516.304	2+	2+	1030.59	0	2.7299				100	Doubtful
81	K1C10_HUMAN, protein-4409 513, protein-4413 861, protein-4421 452	DAEAWFNEK	RK; RR; RK, RR; RR	SK; SA; SK, TL; ST	335; 332; 337, 724; 269	NH2-DAEAWFNEK-COOH			SR_21a.mgf	SR_21a.368.368.2 File:"SR_21a.raw", NativeID:"controllerType=0 controllerNumber=1 scan=368"		495.828	555.25	2+	2+	1108.48	0	2.72884				100	Doubtful
82	K1C10_HUMAN	ELTTEIDNNIEQISSYK	SK	SE	346	NH2-ELTTEIDNNIEQISSYK-COOH			SR_21a.mgf	SR_21a.512.512.2 File:"SR_21a.raw", NativeID:"controllerType=0 controllerNumber=1 scan=512"		681.461	998.993	2+	2+	1995.96	0	3.68483				100	Doubtful
83	TRY1_BOVIN	LGEDNINVVEGNEQFISASK	VR	SI	70	NH2-LGEDNINVVEGNEQFISASK-COOH			SR_21a.mgf	SR_21a.416.416.2 File:"SR_21a.raw", NativeID:"controllerType=0 controllerNumber=1 scan=416"		557.934	1082.04	2+	2+	2162.05	0	4.63758				100	Doubtful
84	K2C1_HUMAN	WELLQQVDTSTR	TK	TH	211	NH2-WELLQQVDTSTR-COOH			SR_21a.mgf	SR_21a.461.461.2 File:"SR_21a.raw", NativeID:"controllerType=0 controllerNumber=1 scan=461"		615.143	738.38	2+	2+	1474.74	0	3.26825				100	Doubtful
85	TRY1_BOVIN	LGEDNINVVEGNEQFISASK	VR	SI	70	NH2-LGEDNINVVEGNEQFISASK-COOH			SR_21a.mgf	SR_21a.419.419.3 File:"SR_21a.raw", NativeID:"controllerType=0 controllerNumber=1 scan=419"		561.747	721.692	3+	3+	2162.05	0	1.75382				100	Doubtful
86	K2C1_HUMAN	LNDLEDALQQAKEDLAR	NK	LL	443	NH2-LNDLEDALQQAKEDLAR-COOH			SR_21a.mgf	SR_21a.572.572.3 File:"SR_21a.raw", NativeID:"controllerType=0 controllerNumber=1 scan=572"		758.718	648.003	3+	3+	1940.98	0	3.78518				100	Doubtful
87	K2C1_HUMAN, protein-7079 530	SLNNQFASFIDK	IK; IK	VR; VR	185; 160	NH2-SLNNQFASFIDK-COOH			SR_21a.mgf	SR_21a.470.470.2 File:"SR_21a.raw", NativeID:"controllerType=0 controllerNumber=1 scan=470"		626.787	692.349	2+	2+	1382.68	0	1.00541				100	Doubtful
88	TRY1_BOVIN	SIVHPSYNSNTLNNDIMLIK	SK	LK	90	NH2-SIVHPSYNSNTLNNDIMLIK-COOH			SR_21a.mgf	SR_21a.467.467.3 File:"SR_21a.raw", NativeID:"controllerType=0 controllerNumber=1 scan=467"		622.901	758.394	3+	3+	2272.15	0	3.9768				100	Doubtful
89	protein-16542 263, protein-7673 249	MTDFMLCAGSLQGGK	QK; QK	AT; AT	194; 180	NH2-MTDFMLC<cmm>AGSLQGGK-COOH		Carbamidomethylation of C(7)	SR_21a.mgf	SR_21a.479.479.2 File:"SR_21a.raw", NativeID:"controllerType=0 controllerNumber=1 scan=479"		638.534	808.863	2+	2+	1614.72	1	-8.03237				100	Doubtful
90	K2C1_HUMAN, protein-7079 530	NMQDMVEDYR	LK; LK	NK; NK	257; 232	NH2-NMQDMVEDYR-COOH			SR_21a.mgf	SR_21a.353.353.2 File:"SR_21a.raw", NativeID:"controllerType=0 controllerNumber=1 scan=353"		476.047	650.769	2+	2+	1299.52	0	0.985768				100	Doubtful
91	protein-16542 263, protein-7673 249	MTDFMLCAGSLQGGK	QK; QK	AT; AT	194; 180	NH2-MTDFMLC<cmm>AGSLQGGK-COOH		Carbamidomethylation of C(7)	SR_21a.mgf	SR_21a.452.452.2 File:"SR_21a.raw", NativeID:"controllerType=0 controllerNumber=1 scan=452"		603.533	808.371	2+	2+	1614.72	0	4.46228				100	Doubtful
92	K1C10_HUMAN	QSLEASLAETEGR	LK	YC	387	NH2-QSLEASLAETEGR-COOH			SR_21a.mgf	SR_21a.350.350.2 File:"SR_21a.raw", NativeID:"controllerType=0 controllerNumber=1 scan=350"		472.037	695.846	2+	2+	1389.67	0	3.4873				100	Doubtful
93	K2C1_HUMAN, protein-7079 530	TNAENEFVTIK	KR; KR	KD; KD	277; 252	NH2-TNAENEFVTIK-COOH			SR_21a.mgf	SR_21a.323.323.2 File:"SR_21a.raw", NativeID:"controllerType=0 controllerNumber=1 scan=323"		436.277	633.325	2+	2+	1264.63	0	3.89205				100	Doubtful
95	K22E_HUMAN	NLDLDSIIAEVK	SR	AQ	348	NH2-NLDLDSIIAEVK-COOH			SR_21a.mgf	SR_21a.602.602.2 File:"SR_21a.raw", NativeID:"controllerType=0 controllerNumber=1 scan=602"		797.497	665.37	2+	2+	1328.72	0	5.67019				100	Doubtful
96	K1C10_HUMAN	ALEESNYELEGK	VR	IK	166	NH2-ALEESNYELEGK-COOH			SR_21a.mgf	SR_21a.85.85.2 File:"SR_21a.raw", NativeID:"controllerType=0 controllerNumber=1 scan=85"		123.987	691.329	2+	2+	1380.64	0	2.17295				100	Doubtful
97	K1C10_HUMAN, protein-4413 861	IRLENEIQTYR	IK; IK	SL; SL	440; 442	NH2-IRLENEIQTYR-COOH			SR_21a.mgf	SR_21a.320.320.2 File:"SR_21a.raw", NativeID:"controllerType=0 controllerNumber=1 scan=320"		432.327	717.891	2+	2+	1433.76	0	2.97011				100	Doubtful
99	K1C10_HUMAN, protein-4413 861	GSLGGGFSSGGFSGGSFSR	SK; SK	GS; GS	41; 37	NH2-GSLGGGFSSGGFSGGSFSR-COOH			SR_21a.mgf	SR_21a.395.395.2 File:"SR_21a.raw", NativeID:"controllerType=0 controllerNumber=1 scan=395"		530.828	854.392	2+	2+	1706.76	0	2.21713				100	Doubtful
100	TRY1_BOVIN	LGEDNINVVEGNEQFISASK	VR	SI	70	NH2-LGEDNINVVEGNEQFISASK-COOH			SR_22b.mgf	SR_22b.398.398.3 File:"SR_22b.raw", NativeID:"controllerType=0 controllerNumber=1 scan=398"		558.692	721.693	3+	3+	2162.05	0	3.10698				100	Doubtful
101	K1C10_HUMAN, protein-4413 861	GSLGGGFSSGGFSGGSFSR	SK; SK	GS; GS	41; 37	NH2-GSLGGGFSSGGFSGGSFSR-COOH			SR_22b.mgf	SR_22b.374.374.2 File:"SR_22b.raw", NativeID:"controllerType=0 controllerNumber=1 scan=374"		528.019	854.392	2+	2+	1706.76	0	2.50287				100	Doubtful
102	K2C1_HUMAN	WELLQQVDTSTR	TK	TH	211	NH2-WELLQQVDTSTR-COOH			SR_22b.mgf	SR_22b.440.440.2 File:"SR_22b.raw", NativeID:"controllerType=0 controllerNumber=1 scan=440"		612.633	738.382	2+	2+	1474.74	0	5.66542				100	Doubtful
103	protein-7673 249	NSQPWQVAVYR	TK	SS	20	NH2-NSQPWQVAVYR-COOH			SR_22b.mgf	SR_22b.356.356.2 File:"SR_22b.raw", NativeID:"controllerType=0 controllerNumber=1 scan=356"		504.822	674.346	2+	2+	1346.67	0	2.84861				100	Doubtful
104	TRY1_BOVIN	LGEDNINVVEGNEQFISASK	VR	SI	70	NH2-LGEDNINVVEGNEQFISASK-COOH			SR_22b.mgf	SR_22b.395.395.2 File:"SR_22b.raw", NativeID:"controllerType=0 controllerNumber=1 scan=395"		554.813	1082.04	2+	2+	2162.05	0	3.17097				100	Doubtful
105	K2C1_HUMAN, protein-12307 565, protein-2152 491, protein-7076 517	SLDLDSIIAEVK	NR; NR; NR; NR	AQ; AQ; AQ; AQ	343; 335; 258; 351	NH2-SLDLDSIIAEVK-COOH			SR_22b.mgf	SR_22b.584.584.2 File:"SR_22b.raw", NativeID:"controllerType=0 controllerNumber=1 scan=584"		798.552	651.865	2+	2+	1301.71	0	5.25255				100	Doubtful
106	TRY1_BOVIN	SIVHPSYNSNTLNNDIMLIK	SK	LK	90	NH2-SIVHPSYNSNTLNNDIMLIK-COOH			SR_22b.mgf	SR_22b.449.449.3 File:"SR_22b.raw", NativeID:"controllerType=0 controllerNumber=1 scan=449"		624.303	758.394	3+	3+	2272.15	0	3.89632				100	Doubtful
107	protein-1260 371	LLEGEDAHLSSSQFSSGSQSSR	RR	DV	317	NH2-LLEGEDAHLSSSQFSSGSQSSR-COOH			SR_27a.mgf	SR_27a.301.301.3 File:"SR_27a.raw", NativeID:"controllerType=0 controllerNumber=1 scan=301"		406.781	770.363	3+	3+	2308.06	0	3.92501				100	Doubtful
108	K1C9_HUMAN	TLLDIDNTR	NK	MT	225	NH2-TLLDIDNTR-COOH			SR_27a.mgf	SR_27a.346.346.2 File:"SR_27a.raw", NativeID:"controllerType=0 controllerNumber=1 scan=346"		465.351	530.787	2+	2+	1059.56	0	2.61241				100	Doubtful
109	K1C10_HUMAN	ALEESNYELEGK	VR	IK	166	NH2-ALEESNYELEGK-COOH			SR_27a.mgf	SR_27a.85.85.2 File:"SR_27a.raw", NativeID:"controllerType=0 controllerNumber=1 scan=85"		125.651	691.328	2+	2+	1380.64	0	0.760363				100	Doubtful
110	K1C9_HUMAN	NYSPYYNTIDDLKDQIVDLTVGNNK	QK	TL	200	NH2-NYSPYYNTIDDLKDQIVDLTVGNNK-COOH			SR_27a.mgf	SR_27a.640.640.3 File:"SR_27a.raw", NativeID:"controllerType=0 controllerNumber=1 scan=640"		843.072	968.145	3+	3+	2901.4	0	3.63108				100	Doubtful
112	K2C1_HUMAN	LNDLEDALQQAK	NK	ED	443	NH2-LNDLEDALQQAK-COOH			SR_27a.mgf	SR_27a.394.394.2 File:"SR_27a.raw", NativeID:"controllerType=0 controllerNumber=1 scan=394"		527.371	679.352	2+	2+	1356.69	0	0.226261				100	Doubtful
113	K2C1_HUMAN, protein-7079 530	TNAENEFVTIKK	KR; KR	DV; DV	277; 252	NH2-TNAENEFVTIKK-COOH			SR_27a.mgf	SR_27a.67.67.2 File:"SR_27a.raw", NativeID:"controllerType=0 controllerNumber=1 scan=67"		102.101	697.372	2+	2+	1392.72	0	2.75242				100	Doubtful
114	K22E_HUMAN	NLDLDSIIAEVK	SR	AQ	348	NH2-NLDLDSIIAEVK-COOH			SR_27a.mgf	SR_27a.604.604.2 File:"SR_27a.raw", NativeID:"controllerType=0 controllerNumber=1 scan=604"		796.982	665.369	2+	2+	1328.72	0	2.82651				100	Doubtful
116	protein-12307 565	YEELQVTAGR	TK	HG	368	NH2-YEELQVTAGR-COOH			SR_27a.mgf	SR_27a.82.82.2 File:"SR_27a.raw", NativeID:"controllerType=0 controllerNumber=1 scan=82"		121.781	583.297	2+	2+	1164.58	0	1.13928				100	Doubtful
117	K2C1_HUMAN	AEAESLYQSKYEELQITAGR	SK	HG	366	NH2-AEAESLYQSKYEELQITAGR-COOH			SR_27a.mgf	SR_27a.391.391.3 File:"SR_27a.raw", NativeID:"controllerType=0 controllerNumber=1 scan=391"		523.493	762.714	3+	3+	2285.12	0	1.04882				100	Doubtful
118	K2C1_HUMAN	LDSELKNMQDMVEDYR	SR	NK	251	NH2-LDSELKNMQDMVEDYR-COOH			SR_27a.mgf	SR_27a.487.487.3 File:"SR_27a.raw", NativeID:"controllerType=0 controllerNumber=1 scan=487"		646.741	662.638	3+	3+	1984.89	0	1.85103				100	Doubtful
119	K2C1_HUMAN	WELLQQVDTSTR	TK	TH	211	NH2-WELLQQVDTSTR-COOH			SR_27a.mgf	SR_27a.463.463.2 File:"SR_27a.raw", NativeID:"controllerType=0 controllerNumber=1 scan=463"		615.56	738.379	2+	2+	1474.74	0	1.4497				100	Doubtful
120	TRY1_BOVIN	LGEDNINVVEGNEQFISASK	VR	SI	70	NH2-LGEDNINVVEGNEQFISASK-COOH			SR_27a.mgf	SR_27a.418.418.2 File:"SR_27a.raw", NativeID:"controllerType=0 controllerNumber=1 scan=418"		557.882	1082.04	2+	2+	2162.05	0	4.0735				100	Doubtful
121	K22E_HUMAN, K2C1_HUMAN, protein-7079 530, protein-7081 659	FLEQQNQVLQTK	VR; VR; VR; VR	WE; WE; WE; WE	204; 199; 174; 202	NH2-FLEQQNQVLQTK-COOH			SR_27a.mgf	SR_27a.277.277.2 File:"SR_27a.raw", NativeID:"controllerType=0 controllerNumber=1 scan=277"		375.759	738.397	2+	2+	1474.78	0	1.1959				100	Doubtful
122	K2C1_HUMAN, protein-7079 530	SLNNQFASFIDK	IK; IK	VR; VR	185; 160	NH2-SLNNQFASFIDK-COOH			SR_27a.mgf	SR_27a.472.472.2 File:"SR_27a.raw", NativeID:"controllerType=0 controllerNumber=1 scan=472"		627.242	692.35	2+	2+	1382.68	0	1.88698				100	Doubtful
123	K2C1_HUMAN, protein-7079 530	TNAENEFVTIK	KR; KR	KD; KD	277; 252	NH2-TNAENEFVTIK-COOH			SR_27a.mgf	SR_27a.322.322.2 File:"SR_27a.raw", NativeID:"controllerType=0 controllerNumber=1 scan=322"		434.132	633.324	2+	2+	1264.63	0	3.21744				100	Doubtful
124	K2C1_HUMAN	LNDLEDALQQAKEDLAR	NK	LL	443	NH2-LNDLEDALQQAKEDLAR-COOH			SR_27a.mgf	SR_27a.571.571.3 File:"SR_27a.raw", NativeID:"controllerType=0 controllerNumber=1 scan=571"		754.811	648.001	3+	3+	1940.98	0	0.771103				100	Doubtful
125	TRY1_BOVIN	SIVHPSYNSNTLNNDIMLIK	SK	LK	90	NH2-SIVHPSYNSNTLNNDIMLIK-COOH			SR_27a.mgf	SR_27a.475.475.3 File:"SR_27a.raw", NativeID:"controllerType=0 controllerNumber=1 scan=475"		630.979	758.394	3+	3+	2272.15	0	3.25248				100	Doubtful
126	protein-10668 213, protein-3713 181	YVEWIKETIEAHP	IK; IK		201; 169	NH2-YVEWIKETIEAHP-COOH			SR_27a.mgf	SR_27a.460.460.2 File:"SR_27a.raw", NativeID:"controllerType=0 controllerNumber=1 scan=460"		611.957	807.913	2+	2+	1613.81	0	1.64663				100	Doubtful
127	K2C1_HUMAN, protein-7079 530	SLNNQFASFIDKVR	IK; IK	FL; FL	185; 160	NH2-SLNNQFASFIDKVR-COOH			SR_27a.mgf	SR_27a.523.523.2 File:"SR_27a.raw", NativeID:"controllerType=0 controllerNumber=1 scan=523"		693.204	819.936	2+	2+	1637.85	0	3.10088				100	Doubtful
129	TRY1_BOVIN	LGEDNINVVEGNEQFISASK	VR	SI	70	NH2-LGEDNINVVEGNEQFISASK-COOH			SR_27a.mgf	SR_27a.421.421.3 File:"SR_27a.raw", NativeID:"controllerType=0 controllerNumber=1 scan=421"		561.761	721.693	3+	3+	2162.05	0	3.61442				100	Doubtful
130	K1C9_HUMAN	DIENQYETQITQIEHEVSSSGQEVQSSAK	RK	EV	340	NH2-DIENQYETQITQIEHEVSSSGQEVQSSAK-COOH			SR_27a.mgf	SR_27a.568.568.3 File:"SR_27a.raw", NativeID:"controllerType=0 controllerNumber=1 scan=568"		750.793	1088.85	3+	3+	3263.51	0	5.01531				100	Doubtful
131	K2C1_HUMAN	NKLNDLEDALQQAKEDLAR	AK	LL	441	NH2-NKLNDLEDALQQAKEDLAR-COOH			SR_27a.mgf	SR_27a.565.565.3 File:"SR_27a.raw", NativeID:"controllerType=0 controllerNumber=1 scan=565"		747.048	728.717	3+	3+	2183.12	0	4.47719				100	Doubtful
132	K2C1_HUMAN, protein-12307 565, protein-2152 491, protein-7076 517	SLDLDSIIAEVK	NR; NR; NR; NR	AQ; AQ; AQ; AQ	343; 335; 258; 351	NH2-SLDLDSIIAEVK-COOH			SR_27a.mgf	SR_27a.607.607.2 File:"SR_27a.raw", NativeID:"controllerType=0 controllerNumber=1 scan=607"		800.761	651.862	2+	2+	1301.71	0	1.69453				100	Doubtful
133	K1C15_SHEEP, protein-1260 371, protein-17260 913	ALEEANADLEVK	VR; VR; VR	IR; IR; IR	123; 34; 584	NH2-ALEEANADLEVK-COOH			SR_27a.mgf	SR_27a.184.184.2 File:"SR_27a.raw", NativeID:"controllerType=0 controllerNumber=1 scan=184"		254.231	651.336	2+	2+	1300.65	0	4.24437				100	Doubtful
134	K2C1_HUMAN	QISNLQQSISDAEQR	KK	GE	417	NH2-QISNLQQSISDAEQR-COOH			SR_27a.mgf	SR_27a.367.367.2 File:"SR_27a.raw", NativeID:"controllerType=0 controllerNumber=1 scan=367"		492.359	858.932	2+	2+	1715.84	0	3.34288				100	Doubtful
135	K2C1_HUMAN	YEELQITAGR	SK	HG	376	NH2-YEELQITAGR-COOH			SR_27a.mgf	SR_27a.286.286.2 File:"SR_27a.raw", NativeID:"controllerType=0 controllerNumber=1 scan=286"		387.461	590.305	2+	2+	1178.59	0	1.93169				100	Doubtful
136	K2C1_HUMAN	QISNLQQSISDAEQRGENALK	KK	DA	417	NH2-QISNLQQSISDAEQRGENALK-COOH			SR_27a.mgf	SR_27a.493.493.3 File:"SR_27a.raw", NativeID:"controllerType=0 controllerNumber=1 scan=493"		654.399	777.065	3+	3+	2328.17	0	3.21485				100	Doubtful
137	K2C1_HUMAN	TLLEGEESR	YR	MS	483	NH2-TLLEGEESR-COOH			SR_27a.mgf	SR_27a.58.58.2 File:"SR_27a.raw", NativeID:"controllerType=0 controllerNumber=1 scan=58"		90.4811	517.262	2+	2+	1032.51	0	0.244671				100	Doubtful
138	protein-10668 213	ITSAVRPLELPTEEVPLGTT	AK	CY	81	NH2-ITSAVRPLELPTEEVPLGTT-COOH			SR_27a.mgf	SR_27a.511.511.2 File:"SR_27a.raw", NativeID:"controllerType=0 controllerNumber=1 scan=511"		677.71	1062.09	2+	2+	2122.15	0	3.81407				100	Doubtful
139	K2C1_HUMAN, protein-7079 530	NMQDMVEDYR	LK; LK	NK; NK	257; 232	NH2-NMQDMVEDYR-COOH			SR_27a.mgf	SR_27a.355.355.2 File:"SR_27a.raw", NativeID:"controllerType=0 controllerNumber=1 scan=355"		476.981	650.769	2+	2+	1299.52	0	0.891979				100	Doubtful
140	protein-1260 371, protein-17260 913, protein-17261 350, protein-9220 425, protein-9221 447	TRLEQEIATYR	VK; VK, VK; VK; IK; IK	RL; RL, RL; RL; SL; SL	305; 386, 855; 282; 388; 390	NH2-TRLEQEIATYR-COOH			SR_27a.mgf	SR_27a.313.313.2 File:"SR_27a.raw", NativeID:"controllerType=0 controllerNumber=1 scan=313"		422.292	690.369	2+	2+	1378.72	0	1.55864				100	Doubtful
141	K1C10_HUMAN, protein-4413 861	GSLGGGFSSGGFSGGSFSR	SK; SK	GS; GS	41; 37	NH2-GSLGGGFSSGGFSGGSFSR-COOH			SR_27a.mgf	SR_27a.397.397.2 File:"SR_27a.raw", NativeID:"controllerType=0 controllerNumber=1 scan=397"		531.175	854.391	2+	2+	1706.76	0	1.7885				100	Doubtful
142	K1C9_HUMAN	EIETYHNLLEGGQEDFESSGAGK	EK	IG	450	NH2-EIETYHNLLEGGQEDFESSGAGK-COOH			SR_27a.mgf	SR_27a.409.409.3 File:"SR_27a.raw", NativeID:"controllerType=0 controllerNumber=1 scan=409"		546.562	837.385	3+	3+	2509.12	0	3.90393				100	Doubtful
143	K1C9_HUMAN, protein-1261 354	HGVQELEIELQSQLSK	LR; LQ	KA; KS	375; 264	NH2-HGVQELEIELQSQLSK-COOH			SR_27a.mgf	SR_27a.508.508.3 File:"SR_27a.raw", NativeID:"controllerType=0 controllerNumber=1 scan=508"		673.982	613.329	3+	3+	1836.96	0	3.18958				100	Doubtful
144	K22E_HUMAN	GSGFGGGSGFGGGSGFSGGGFGGGGFGGGR	GG	FG	99	NH2-GSGFGGGSGFGGGSGFSGGGFGGGGFGGGR-COOH			SR_25.mgf	SR_25.471.471.3 File:"SR_25.raw", NativeID:"controllerType=0 controllerNumber=1 scan=471"		626.78	800.345	3+	3+	2398.01	0	1.11695				100	Doubtful
145	K2C1_HUMAN	FLEQQNQVLQTKWELLQQVDTSTR	VR	TH	199	NH2-FLEQQNQVLQTKWELLQQVDTSTR-COOH			SR_25.mgf	SR_25.540.540.3 File:"SR_25.raw", NativeID:"controllerType=0 controllerNumber=1 scan=540"		716.014	978.179	3+	3+	2931.51	0	2.48175				100	Doubtful
146	K2C1_HUMAN, protein-7079 530	TNAENEFVTIK	KR; KR	KD; KD	277; 252	NH2-TNAENEFVTIK-COOH			SR_25.mgf	SR_25.324.324.2 File:"SR_25.raw", NativeID:"controllerType=0 controllerNumber=1 scan=324"		436.897	633.323	2+	2+	1264.63	0	1.09724				100	Doubtful
147	K1C9_HUMAN	TLLDIDNTR	NK	MT	225	NH2-TLLDIDNTR-COOH			SR_25.mgf	SR_25.348.348.2 File:"SR_25.raw", NativeID:"controllerType=0 controllerNumber=1 scan=348"		468.007	530.787	2+	2+	1059.56	0	2.38243				100	Doubtful
148	K1C10_HUMAN, protein-4413 861	GSLGGGFSSGGFSGGSFSR	SK; SK	GS; GS	41; 37	NH2-GSLGGGFSSGGFSGGSFSR-COOH			SR_25.mgf	SR_25.396.396.2 File:"SR_25.raw", NativeID:"controllerType=0 controllerNumber=1 scan=396"		530.676	854.391	2+	2+	1706.76	0	1.28844				100	Doubtful
149	K1C10_HUMAN, protein-4413 861	NVSTGDVNVEMNAAPGVDLTQLLNNMR	LR; LQ	SQ; SQ	296; 298	NH2-NVSTGDVNVEMNAAPGVDLTQLLNNMR-COOH			SR_25.mgf	SR_25.645.645.3 File:"SR_25.raw", NativeID:"controllerType=0 controllerNumber=1 scan=645"		850.027	958.137	3+	3+	2871.39	0	1.62355				100	Doubtful
150	K2C1_HUMAN	WELLQQVDTSTR	TK	TH	211	NH2-WELLQQVDTSTR-COOH			SR_25.mgf	SR_25.465.465.2 File:"SR_25.raw", NativeID:"controllerType=0 controllerNumber=1 scan=465"		619.149	738.379	2+	2+	1474.74	0	1.36704				100	Doubtful
151	LYSC_HUMAN	TPGAVNACHLSCSALLQDNIADAVACAK	GK	RV	88	NH2-TPGAVNAC<cmm>HLSC<cmm>SALLQDNIADAVAC<cmm>AK-COOH		Carbamidomethylation of C(8, 12, 26)	SR_25.mgf	SR_25.507.507.3 File:"SR_25.raw", NativeID:"controllerType=0 controllerNumber=1 scan=507"		673.299	976.466	3+	3+	2926.37	0	1.14928				100	Doubtful
152	K1C10_HUMAN, protein-4409 513, protein-4413 861, protein-4421 452	DAEAWFNEK	RK; RR; RK, RR; RR	SK; SA; SK, TL; ST	335; 332; 337, 724; 269	NH2-DAEAWFNEK-COOH			SR_25.mgf	SR_25.369.369.2 File:"SR_25.raw", NativeID:"controllerType=0 controllerNumber=1 scan=369"		495.767	555.25	2+	2+	1108.48	0	3.38838				100	Doubtful
153	K2C1_HUMAN	YEELQITAGR	SK	HG	376	NH2-YEELQITAGR-COOH			SR_25.mgf	SR_25.291.291.2 File:"SR_25.raw", NativeID:"controllerType=0 controllerNumber=1 scan=291"		393.937	590.305	2+	2+	1178.59	0	2.24188				100	Doubtful
154	K1C10_HUMAN	ADLEMQIESLTEELAYLKK	TK	NH	267	NH2-ADLEMQIESLTEELAYLKK-COOH			SR_25.mgf	SR_25.654.654.3 File:"SR_25.raw", NativeID:"controllerType=0 controllerNumber=1 scan=654"		861.498	742.053	3+	3+	2223.13	0	1.27479				100	Doubtful
155	TRY1_BOVIN	SIVHPSYNSNTLNNDIMLIK	SK	LK	90	NH2-SIVHPSYNSNTLNNDIMLIK-COOH			SR_25.mgf	SR_25.477.477.3 File:"SR_25.raw", NativeID:"controllerType=0 controllerNumber=1 scan=477"		634.455	758.395	3+	3+	2272.15	0	4.3792				100	Doubtful
156	TRY1_BOVIN	LGEDNINVVEGNEQFISASK	VR	SI	70	NH2-LGEDNINVVEGNEQFISASK-COOH			SR_25.mgf	SR_25.420.420.2 File:"SR_25.raw", NativeID:"controllerType=0 controllerNumber=1 scan=420"		561.539	1082.03	2+	2+	2162.05	0	1.93				100	Doubtful
157	LYSC_HUMAN, protein-6917 142	STDYGIFQINSR	DR; SR	YW; YW	69; 69	NH2-STDYGIFQINSR-COOH			SR_25.mgf	SR_25.432.432.2 File:"SR_25.raw", NativeID:"controllerType=0 controllerNumber=1 scan=432"		577.137	700.845	2+	2+	1399.67	0	1.91461				100	Doubtful
158	K22E_HUMAN	VDLLNQEIEFLK	SK	VL	309	NH2-VDLLNQEIEFLK-COOH			SR_25.mgf	SR_25.585.585.2 File:"SR_25.raw", NativeID:"controllerType=0 controllerNumber=1 scan=585"		773.103	730.905	2+	2+	1459.79	0	2.31368				100	Doubtful
159	K1C9_HUMAN, protein-1261 354	HGVQELEIELQSQLSK	LR; LQ	KA; KS	375; 264	NH2-HGVQELEIELQSQLSK-COOH			SR_25.mgf	SR_25.513.513.3 File:"SR_25.raw", NativeID:"controllerType=0 controllerNumber=1 scan=513"		681.307	613.329	3+	3+	1836.96	0	3.68715				100	Doubtful
160	K1C10_HUMAN	ELTTEIDNNIEQISSYK	SK	SE	346	NH2-ELTTEIDNNIEQISSYK-COOH			SR_25.mgf	SR_25.516.516.2 File:"SR_25.raw", NativeID:"controllerType=0 controllerNumber=1 scan=516"		685.099	998.993	2+	2+	1995.96	0	4.05141				100	Doubtful
161	K2C1_HUMAN	SKAEAESLYQSKYEELQITAGR	QK	HG	364	NH2-SKAEAESLYQSKYEELQITAGR-COOH			SR_25.mgf	SR_25.372.372.3 File:"SR_25.raw", NativeID:"controllerType=0 controllerNumber=1 scan=372"		499.497	834.424	3+	3+	2500.24	0	2.11373				100	Doubtful
162	protein-9643 247	NSQPWQAALFEGTK	KK	IK	18	NH2-NSQPWQAALFEGTK-COOH			SR_25.mgf	SR_25.480.480.2 File:"SR_25.raw", NativeID:"controllerType=0 controllerNumber=1 scan=480"		638.27	788.894	2+	2+	1575.77	0	3.02105				100	Doubtful
163	K1C10_HUMAN, K1C15_SHEEP, protein-4413 861	VLDELTLTK	RR; RR; RR	AD; TD; SD	258; 213; 260	NH2-VLDELTLTK-COOH			SR_25.mgf	SR_25.366.366.2 File:"SR_25.raw", NativeID:"controllerType=0 controllerNumber=1 scan=366"		491.827	516.304	2+	2+	1030.59	0	2.7299				100	Doubtful
164	K1C10_HUMAN, K1C15_SHEEP, protein-17261 350, protein-9219 394, protein-9220 425, protein-9221 447	QSVEADINGLR	LR; LR; LR; LR; LR; LR	RV; RV; RV; RV; RV; RV	246; 201; 88; 174; 194; 196	NH2-QSVEADINGLR-COOH			SR_25.mgf	SR_25.351.351.2 File:"SR_25.raw", NativeID:"controllerType=0 controllerNumber=1 scan=351"		472.018	601.315	2+	2+	1200.61	0	3.83399				100	Doubtful
165	LYSC_HUMAN	GISLANWMCLAK	YR	WE	40	NH2-GISLANWMC<cmm>LAK-COOH		Carbamidomethylation of C(9)	SR_25.mgf	SR_25.588.588.2 File:"SR_25.raw", NativeID:"controllerType=0 controllerNumber=1 scan=588"		776.987	682.348	2+	2+	1362.68	0	2.05242				100	Doubtful
166	K22E_HUMAN, K2C1_HUMAN, protein-7079 530, protein-7081 659	FLEQQNQVLQTK	VR; VR; VR; VR	WE; WE; WE; WE	204; 199; 174; 202	NH2-FLEQQNQVLQTK-COOH			SR_25.mgf	SR_25.285.285.2 File:"SR_25.raw", NativeID:"controllerType=0 controllerNumber=1 scan=285"		386.048	738.401	2+	2+	1474.78	0	6.07278				100	Doubtful
167	K2C1_HUMAN, protein-7079 530	NMQDMVEDYR	LK; LK	NK; NK	257; 232	NH2-NMQDMVEDYR-COOH			SR_25.mgf	SR_25.354.354.2 File:"SR_25.raw", NativeID:"controllerType=0 controllerNumber=1 scan=354"		475.947	650.771	2+	2+	1299.52	0	3.23671				100	Doubtful
168	K1C10_HUMAN	ALEESNYELEGK	VR	IK	166	NH2-ALEESNYELEGK-COOH			SR_25.mgf	SR_25.81.81.2 File:"SR_25.raw", NativeID:"controllerType=0 controllerNumber=1 scan=81"		120.187	691.329	2+	2+	1380.64	0	1.55494				100	Doubtful
169	K1C9_HUMAN	DIENQYETQITQIEHEVSSSGQEVQSSAK	RK	EV	340	NH2-DIENQYETQITQIEHEVSSSGQEVQSSAK-COOH			SR_25.mgf	SR_25.570.570.3 File:"SR_25.raw", NativeID:"controllerType=0 controllerNumber=1 scan=570"		754.157	1088.84	3+	3+	3263.51	0	1.98834				100	Doubtful
170	K2C1_HUMAN	TLLEGEESR	YR	MS	483	NH2-TLLEGEESR-COOH			SR_25.mgf	SR_25.60.60.2 File:"SR_25.raw", NativeID:"controllerType=0 controllerNumber=1 scan=60"		92.8876	517.262	2+	2+	1032.51	0	0.952651				100	Doubtful
171	K1C10_HUMAN, protein-17260 913, protein-4408 492, protein-4413 861, protein-9219 394	LASYLDKVR	DR; DR; AR; DR; DR	AL; AL; AL; AL; AL	157; 575; 82; 159; 88	NH2-LASYLDKVR-COOH			SR_25.mgf	SR_25.78.78.2 File:"SR_25.raw", NativeID:"controllerType=0 controllerNumber=1 scan=78"		116.252	532.809	2+	2+	1063.6	0	0.954184				100	Doubtful
172	K2C1_HUMAN	LNDLEDALQQAKEDLAR	NK	LL	443	NH2-LNDLEDALQQAKEDLAR-COOH			SR_25.mgf	SR_25.573.573.3 File:"SR_25.raw", NativeID:"controllerType=0 controllerNumber=1 scan=573"		758.037	648.003	3+	3+	1940.98	0	2.84328				100	Doubtful
173	K2C1_HUMAN, protein-7079 530	SLNNQFASFIDKVR	IK; IK	FL; FL	185; 160	NH2-SLNNQFASFIDKVR-COOH			SR_25.mgf	SR_25.525.525.2 File:"SR_25.raw", NativeID:"controllerType=0 controllerNumber=1 scan=525"		696.595	819.939	2+	2+	1637.85	0	6.59952				100	Doubtful
174	K1C10_HUMAN	SLLEGEGSSGGGGR	YR	GG	451	NH2-SLLEGEGSSGGGGR-COOH			SR_25.mgf	SR_25.57.57.2 File:"SR_25.raw", NativeID:"controllerType=0 controllerNumber=1 scan=57"		88.9772	631.804	2+	2+	1261.59	0	3.25276				100	Doubtful
175	K2C1_HUMAN	THNLEPYFESFINNLR	TR	RR	223	NH2-THNLEPYFESFINNLR-COOH			SR_25.mgf	SR_25.612.612.3 File:"SR_25.raw", NativeID:"controllerType=0 controllerNumber=1 scan=612"		807.807	665.333	3+	3+	1992.97	0	3.64212				100	Doubtful
176	K2C1_HUMAN	NKLNDLEDALQQAKEDLAR	AK	LL	441	NH2-NKLNDLEDALQQAKEDLAR-COOH			SR_25.mgf	SR_25.567.567.3 File:"SR_25.raw", NativeID:"controllerType=0 controllerNumber=1 scan=567"		750.414	728.715	3+	3+	2183.12	0	1.62944				100	Doubtful
177	K1C9_HUMAN	EIETYHNLLEGGQEDFESSGAGK	EK	IG	450	NH2-EIETYHNLLEGGQEDFESSGAGK-COOH			SR_25.mgf	SR_25.411.411.3 File:"SR_25.raw", NativeID:"controllerType=0 controllerNumber=1 scan=411"		549.989	837.384	3+	3+	2509.12	0	2.15462				100	Doubtful
178	K2C1_HUMAN, protein-7079 530	SLNNQFASFIDK	IK; IK	VR; VR	185; 160	NH2-SLNNQFASFIDK-COOH			SR_25.mgf	SR_25.474.474.2 File:"SR_25.raw", NativeID:"controllerType=0 controllerNumber=1 scan=474"		630.717	692.351	2+	2+	1382.68	0	3.4738				100	Doubtful
179	K1C10_HUMAN, protein-4413 861	IRLENEIQTYR	IK; IK	SL; SL	440; 442	NH2-IRLENEIQTYR-COOH			SR_25.mgf	SR_25.321.321.2 File:"SR_25.raw", NativeID:"controllerType=0 controllerNumber=1 scan=321"		432.887	717.89	2+	2+	1433.76	0	1.35473				100	Doubtful
180	K2C1_HUMAN, protein-12307 565, protein-2152 491, protein-7076 517	SLDLDSIIAEVK	NR; NR; NR; NR	AQ; AQ; AQ; AQ	343; 335; 258; 351	NH2-SLDLDSIIAEVK-COOH			SR_25.mgf	SR_25.606.606.2 File:"SR_25.raw", NativeID:"controllerType=0 controllerNumber=1 scan=606"		800.027	651.863	2+	2+	1301.71	0	2.91175				100	Doubtful
181	protein-9643 247	ITEFMVCAGMLQGGK	AK	AT	178	NH2-ITEFMVC<cmm>AGMLQGGK-COOH		Carbamidomethylation of C(7)	SR_28b.mgf	SR_28b.474.474.2 File:"SR_28b.raw", NativeID:"controllerType=0 controllerNumber=1 scan=474"		654.303	821.397	2+	2+	1640.77	0	4.07382				100	Doubtful
182	TRY1_BOVIN	SIVHPSYNSNTLNNDIMLIK	SK	LK	90	NH2-SIVHPSYNSNTLNNDIMLIK-COOH			SR_28b.mgf	SR_28b.459.459.3 File:"SR_28b.raw", NativeID:"controllerType=0 controllerNumber=1 scan=459"		634.732	758.392	3+	3+	2272.15	0	0.99905				100	Doubtful
183	protein-9643 247	NSQPWQAALFEGTK	KK	IK	18	NH2-NSQPWQAALFEGTK-COOH			SR_28b.mgf	SR_28b.462.462.2 File:"SR_28b.raw", NativeID:"controllerType=0 controllerNumber=1 scan=462"		638.548	788.891	2+	2+	1575.77	0	-0.0736787				100	Doubtful
184	TRY1_BOVIN	LGEDNINVVEGNEQFISASK	VR	SI	70	NH2-LGEDNINVVEGNEQFISASK-COOH			SR_28b.mgf	SR_28b.408.408.3 File:"SR_28b.raw", NativeID:"controllerType=0 controllerNumber=1 scan=408"		569.021	721.692	3+	3+	2162.05	0	2.26126				100	Doubtful
185	K2C1_HUMAN, protein-12307 565, protein-2152 491, protein-7076 517	SLDLDSIIAEVK	NR; NR; NR; NR	AQ; AQ; AQ; AQ	343; 335; 258; 351	NH2-SLDLDSIIAEVK-COOH			SR_28b.mgf	SR_28b.588.588.2 File:"SR_28b.raw", NativeID:"controllerType=0 controllerNumber=1 scan=588"		801.221	651.864	2+	2+	1301.71	0	4.50349				100	Doubtful
186	protein-9643 247	NSQPWQAALFEGTK	KK	IK	18	NH2-NSQPWQAALFEGTK-COOH			SR_28b.mgf	SR_28b.486.486.2 File:"SR_28b.raw", NativeID:"controllerType=0 controllerNumber=1 scan=486"		669.762	789.385	2+	2+	1575.77	1	-10.6331				100	Doubtful
188	TRY1_BOVIN	LGEDNINVVEGNEQFISASK	VR	SI	70	NH2-LGEDNINVVEGNEQFISASK-COOH			SR_28b.mgf	SR_28b.405.405.2 File:"SR_28b.raw", NativeID:"controllerType=0 controllerNumber=1 scan=405"		565.141	1082.04	2+	2+	2162.05	0	3.17097				100	Doubtful
189	K2C1_HUMAN	WELLQQVDTSTR	TK	TH	211	NH2-WELLQQVDTSTR-COOH			SR_28b.mgf	SR_28b.453.453.2 File:"SR_28b.raw", NativeID:"controllerType=0 controllerNumber=1 scan=453"		626.92	738.381	2+	2+	1474.74	0	4.34284				100	Doubtful
190	protein-490 283, protein-9643 247	HTIQPGEDYSHDIMLLR	VN; VK	LD; LP	107; 93	NH2-HTIQPGEDYSHDIMLLR-COOH			SR_28b.mgf	SR_28b.387.387.3 File:"SR_28b.raw", NativeID:"controllerType=0 controllerNumber=1 scan=387"		542.041	675.667	3+	3+	2023.98	0	0.831738				100	Doubtful
191	protein-9643 247	NSQPWQAALFEGTK	KK	IK	18	NH2-NSQPWQAALFEGTK-COOH			SR_28b.mgf	SR_28b.465.465.3 File:"SR_28b.raw", NativeID:"controllerType=0 controllerNumber=1 scan=465"		642.571	526.264	3+	3+	1575.77	0	2.1602				100	Doubtful
193	protein-7673 249	LLSNNVCASAYPQK	LK	MT	166	NH2-LLSNNVC<cmm>ASAYPQK-COOH		Carbamidomethylation of C(7)	SR_20a.mgf	SR_20a.297.297.2 File:"SR_20a.raw", NativeID:"controllerType=0 controllerNumber=1 scan=297"		514.955	782.896	2+	2+	1563.77	0	3.23004				100	Doubtful
194	TRY1_BOVIN	SIVHPSYNSNTLNNDIMLIK	SK	LK	90	NH2-SIVHPSYNSNTLNNDIMLIK-COOH			SR_20a.mgf	SR_20a.429.429.3 File:"SR_20a.raw", NativeID:"controllerType=0 controllerNumber=1 scan=429"		686.26	758.393	3+	3+	2272.15	0	2.68912				100	Doubtful
195	TRY1_BOVIN	LGEDNINVVEGNEQFISASK	VR	SI	70	NH2-LGEDNINVVEGNEQFISASK-COOH			SR_20a.mgf	SR_20a.405.405.2 File:"SR_20a.raw", NativeID:"controllerType=0 controllerNumber=1 scan=405"		655.469	1082.03	2+	2+	2162.05	0	2.15563				100	Doubtful
196	protein-16542 263, protein-7673 249	MTDFMLCAGSLQGGK	QK; QK	AT; AT	194; 180	NH2-MTDFMLC<cmm>AGSLQGGK-COOH		Carbamidomethylation of C(7)	SR_20a.mgf	SR_20a.441.441.2 File:"SR_20a.raw", NativeID:"controllerType=0 controllerNumber=1 scan=441"		701.839	808.862	2+	2+	1614.72	1	-9.01393				100	Doubtful
197	TRY1_BOVIN	LKSAASLNSR	IK	VA	110	NH2-LK<ace>SAASLNSR-COOH	Acetylation of K(2)		SR_20a2.mgf	SR_20a2.63.63.2 File:"SR_20a2.raw", NativeID:"controllerType=0 controllerNumber=1 scan=63"		101.519	544.809	2+	2+	1087.6	0	4.73711	Acetylation of K (2: Very Confident)	Acetylation of K (2: 100.0)	Acetylation of K (2: 100.0)	100	Doubtful
198	TRY1_BOVIN	SIVHPSYNSNTLNNDIMLIK	SK	LK	90	NH2-SIVHPSYNSNTLNNDIMLIK-COOH			SR_20a2.mgf	SR_20a2.449.449.3 File:"SR_20a2.raw", NativeID:"controllerType=0 controllerNumber=1 scan=449"		684.5	758.394	3+	3+	2272.15	0	4.13776				100	Doubtful
199	protein-16542 263, protein-7673 249	MTDFMLCAGSLQGGK	QK; QK	AT; AT	194; 180	NH2-MTDFMLC<cmm>AGSLQGGK-COOH		Carbamidomethylation of C(7)	SR_20a2.mgf	SR_20a2.443.443.2 File:"SR_20a2.raw", NativeID:"controllerType=0 controllerNumber=1 scan=443"		676.688	808.371	2+	2+	1614.72	0	3.78274				100	Doubtful
200	TRY1_BOVIN	LKSAASLNSR	IK	VA	110	NH2-LK<ace>SAASLNSR-COOH	Acetylation of K(2)		SR_21b.mgf	SR_21b.50.50.2 File:"SR_21b.raw", NativeID:"controllerType=0 controllerNumber=1 scan=50"		83.4401	544.807	2+	2+	1087.6	0	1.71228	Acetylation of K (2: Very Confident)	Acetylation of K (2: 100.0)	Acetylation of K (2: 100.0)	100	Doubtful
201	TRY1_BOVIN	LGEDNINVVEGNEQFISASK	VR	SI	70	NH2-LGEDNINVVEGNEQFISASK-COOH			SR_21b.mgf	SR_21b.364.364.2 File:"SR_21b.raw", NativeID:"controllerType=0 controllerNumber=1 scan=364"		557.17	1082.04	2+	2+	2162.05	0	3.96068				100	Doubtful
203	protein-9643 247	KNSQPWQAALFEGTK	CK	IK	17	NH2-KNSQPWQAALFEGTK-COOH			SR_29b.mgf	SR_29b.407.407.3 File:"SR_29b.raw", NativeID:"controllerType=0 controllerNumber=1 scan=407"		546.546	568.964	3+	3+	1703.86	0	3.36141				100	Doubtful
204	K1C10_HUMAN, protein-4413 861	GSLGGGFSSGGFSGGSFSR	SK; SK	GS; GS	41; 37	NH2-GSLGGGFSSGGFSGGSFSR-COOH			SR_29b.mgf	SR_29b.395.395.2 File:"SR_29b.raw", NativeID:"controllerType=0 controllerNumber=1 scan=395"		531.177	854.391	2+	2+	1706.76	0	1.71707				100	Doubtful
205	K1C10_HUMAN	QSLEASLAETEGR	LK	YC	387	NH2-QSLEASLAETEGR-COOH			SR_29b.mgf	SR_29b.353.353.2 File:"SR_29b.raw", NativeID:"controllerType=0 controllerNumber=1 scan=353"		476.817	695.846	2+	2+	1389.67	0	2.43473				100	Doubtful
206	protein-9643 247	LCGFPEMPGVFTR	PR	II	219	NH2-LC<cmm>GFPEMPGVFTR-COOH		Carbamidomethylation of C(2)	SR_29b.mgf	SR_29b.542.542.2 File:"SR_29b.raw", NativeID:"controllerType=0 controllerNumber=1 scan=542"		720.587	755.865	2+	2+	1509.71	0	2.71062				100	Doubtful
207	K22E_HUMAN, K2C1_HUMAN, KRHB4_HUMAN, protein-12306 533, protein-12307 565, protein-12308 634, protein-14123 590, protein-15362 275, protein-2151 1521, protein-2152 491, protein-7076 517, protein-7077 1049, protein-7078 560, protein-7079 530, protein-7080 751, protein-7082 524, protein-7083 522, protein-7300 271, protein-7367 491	FASFIDKVR	NK; NQ; NK; NK; NK; NK; NK; NK; NK, NK; NK; NK; NK, NR; NK; NQ; NK; NK; NK; NK; NK	FL; FL; FL; FL; FL; FL; FL; FL; FL, FL; TL; FL; FL, FL; FL; FL; FL; FL; FL; FL; FL	195; 190; 176; 151; 182; 179; 138; 184; 607, 1147; 107; 198; 230, 613; 138; 165; 354; 149; 151; 180; 103	NH2-FASFIDKVR-COOH			SR_29b.mgf	SR_29b.344.344.2 File:"SR_29b.raw", NativeID:"controllerType=0 controllerNumber=1 scan=344"		465.006	541.805	2+	2+	1081.59	0	2.80227				100	Doubtful
208	K1C10_HUMAN	TIDDLKNQILNLTTDNANILLQIDNAR	YK	LA	202	NH2-TIDDLKNQILNLTTDNANILLQIDNAR-COOH			SR_29b.mgf	SR_29b.659.659.3 File:"SR_29b.raw", NativeID:"controllerType=0 controllerNumber=1 scan=659"		869.801	1018.22	3+	3+	3051.62	0	4.22765				100	Doubtful
209	K1C10_HUMAN	ALEESNYELEGK	VR	IK	166	NH2-ALEESNYELEGK-COOH			SR_29b.mgf	SR_29b.82.82.2 File:"SR_29b.raw", NativeID:"controllerType=0 controllerNumber=1 scan=82"		122.206	691.331	2+	2+	1380.64	0	4.5567				100	Doubtful
210	K22E_HUMAN	NLDLDSIIAEVK	SR	AQ	348	NH2-NLDLDSIIAEVK-COOH			SR_29b.mgf	SR_29b.602.602.2 File:"SR_29b.raw", NativeID:"controllerType=0 controllerNumber=1 scan=602"		797.336	665.367	2+	2+	1328.72	0	0.166291				100	Doubtful
211	K2C1_HUMAN	YEELQITAGR	SK	HG	376	NH2-YEELQITAGR-COOH			SR_29b.mgf	SR_29b.293.293.2 File:"SR_29b.raw", NativeID:"controllerType=0 controllerNumber=1 scan=293"		398.576	590.305	2+	2+	1178.59	0	2.75886				100	Doubtful
212	protein-9643 247	ITEFMVCAGMLQGGK	AK	AT	178	NH2-ITEFMVC<cmm>AGMLQGGK-COOH		Carbamidomethylation of C(7)	SR_29b.mgf	SR_29b.491.491.2 File:"SR_29b.raw", NativeID:"controllerType=0 controllerNumber=1 scan=491"		654.603	821.396	2+	2+	1640.77	0	2.66199				100	Doubtful
213	TRY1_BOVIN	LGEDNINVVEGNEQFISASK	VR	SI	70	NH2-LGEDNINVVEGNEQFISASK-COOH			SR_29b.mgf	SR_29b.419.419.2 File:"SR_29b.raw", NativeID:"controllerType=0 controllerNumber=1 scan=419"		561.982	1082.03	2+	2+	2162.05	0	2.60689				100	Doubtful
214	K1C10_HUMAN, K1C15_SHEEP, protein-17261 350, protein-9219 394, protein-9220 425, protein-9221 447	QSVEADINGLR	LR; LR; LR; LR; LR; LR	RV; RV; RV; RV; RV; RV	246; 201; 88; 174; 194; 196	NH2-QSVEADINGLR-COOH			SR_29b.mgf	SR_29b.350.350.2 File:"SR_29b.raw", NativeID:"controllerType=0 controllerNumber=1 scan=350"		472.956	601.314	2+	2+	1200.61	0	3.02196				100	Doubtful
215	K1C10_HUMAN	AETECQNTEYQQLLDIK	IR	IR	423	NH2-AETEC<cmm>QNTEYQQLLDIK-COOH		Carbamidomethylation of C(5)	SR_29b.mgf	SR_29b.461.461.2 File:"SR_29b.raw", NativeID:"controllerType=0 controllerNumber=1 scan=461"		616.226	1041.99	2+	2+	2081.96	0	1.4372				100	Doubtful
216	K1C9_HUMAN	TLLDIDNTR	NK	MT	225	NH2-TLLDIDNTR-COOH			SR_29b.mgf	SR_29b.347.347.2 File:"SR_29b.raw", NativeID:"controllerType=0 controllerNumber=1 scan=347"		469.016	530.786	2+	2+	1059.56	0	0.772567				100	Doubtful
217	protein-1307 327, protein-490 283, protein-7673 249, protein-9643 247	CGGVLVNPQWVITAAHCVSTK	IK; LI; IK; IK	YN; YK; YK; YK	114; 48; 36; 34	NH2-C<cmm>GGVLVNPQWVITAAHC<cmm>VSTK-COOH		Carbamidomethylation of C(1, 17)	SR_29b.mgf	SR_29b.557.557.3 File:"SR_29b.raw", NativeID:"controllerType=0 controllerNumber=1 scan=557"		739.767	766.392	3+	3+	2296.15	0	3.7469				100	Doubtful
218	K2C1_HUMAN, protein-7079 530	TNAENEFVTIK	KR; KR	KD; KD	277; 252	NH2-TNAENEFVTIK-COOH			SR_29b.mgf	SR_29b.323.323.2 File:"SR_29b.raw", NativeID:"controllerType=0 controllerNumber=1 scan=323"		437.326	633.325	2+	2+	1264.63	0	4.47029				100	Doubtful
219	K1C10_HUMAN, protein-4413 861	IRLENEIQTYR	IK; IK	SL; SL	440; 442	NH2-IRLENEIQTYR-COOH			SR_29b.mgf	SR_29b.320.320.2 File:"SR_29b.raw", NativeID:"controllerType=0 controllerNumber=1 scan=320"		433.446	717.892	2+	2+	1433.76	0	4.33044				100	Doubtful
220	TRY1_BOVIN	LGEDNINVVEGNEQFISASK	VR	SI	70	NH2-LGEDNINVVEGNEQFISASK-COOH			SR_29b.mgf	SR_29b.422.422.3 File:"SR_29b.raw", NativeID:"controllerType=0 controllerNumber=1 scan=422"		565.866	721.691	3+	3+	2162.05	0	1.58468				100	Doubtful
223	K2C1_HUMAN	SKAEAESLYQSKYEELQITAGR	QK	HG	364	NH2-SKAEAESLYQSKYEELQITAGR-COOH			SR_29b.mgf	SR_29b.371.371.3 File:"SR_29b.raw", NativeID:"controllerType=0 controllerNumber=1 scan=371"		500.189	834.425	3+	3+	2500.24	0	3.21093				100	Doubtful
224	K22E_HUMAN	TSQNSELNNMQDLVEDYKK	ER	KY	254	NH2-TSQNSELNNMQDLVEDYKK-COOH			SR_29b.mgf	SR_29b.434.434.3 File:"SR_29b.raw", NativeID:"controllerType=0 controllerNumber=1 scan=434"		581.45	752.688	3+	3+	2255.04	0	2.49914				100	Doubtful
225	K22E_HUMAN	GSGFGGGSGFGGGSGFSGGGFGGGGFGGGR	GG	FG	99	NH2-GSGFGGGSGFGGGSGFSGGGFGGGGFGGGR-COOH			SR_29b.mgf	SR_29b.470.470.3 File:"SR_29b.raw", NativeID:"controllerType=0 controllerNumber=1 scan=470"		627.529	800.345	3+	3+	2398.01	0	0.659382				100	Doubtful
226	K22E_HUMAN	NVQDAIADAEQR	CK	GE	425	NH2-NVQDAIADAEQR-COOH			SR_29b.mgf	SR_29b.317.317.2 File:"SR_29b.raw", NativeID:"controllerType=0 controllerNumber=1 scan=317"		429.577	665.325	2+	2+	1328.63	0	1.83248				100	Doubtful
227	K2C1_HUMAN	AEAESLYQSKYEELQITAGR	SK	HG	366	NH2-AEAESLYQSKYEELQITAGR-COOH			SR_29b.mgf	SR_29b.389.389.3 File:"SR_29b.raw", NativeID:"controllerType=0 controllerNumber=1 scan=389"		523.487	762.716	3+	3+	2285.12	0	3.76962				100	Doubtful
228	K1C10_HUMAN, K1C15_SHEEP, protein-4413 861	VLDELTLTK	RR; RR; RR	AD; TD; SD	258; 213; 260	NH2-VLDELTLTK-COOH			SR_29b.mgf	SR_29b.365.365.2 File:"SR_29b.raw", NativeID:"controllerType=0 controllerNumber=1 scan=365"		492.446	516.303	2+	2+	1030.59	0	0.83845				100	Doubtful
229	K2C1_HUMAN	WELLQQVDTSTR	TK	TH	211	NH2-WELLQQVDTSTR-COOH			SR_29b.mgf	SR_29b.464.464.2 File:"SR_29b.raw", NativeID:"controllerType=0 controllerNumber=1 scan=464"		619.973	738.38	2+	2+	1474.74	0	1.94567				100	Doubtful
230	TRY1_BOVIN	SIVHPSYNSNTLNNDIMLIK	SK	LK	90	NH2-SIVHPSYNSNTLNNDIMLIK-COOH			SR_29b.mgf	SR_29b.476.476.3 File:"SR_29b.raw", NativeID:"controllerType=0 controllerNumber=1 scan=476"		635.279	758.394	3+	3+	2272.15	0	3.41344				100	Doubtful
231	K2C1_HUMAN	FLEQQNQVLQTKWELLQQVDTSTR	VR	TH	199	NH2-FLEQQNQVLQTKWELLQQVDTSTR-COOH			SR_29b.mgf	SR_29b.539.539.3 File:"SR_29b.raw", NativeID:"controllerType=0 controllerNumber=1 scan=539"		716.796	978.179	3+	3+	2931.51	0	2.23216				100	Doubtful
232	K22E_HUMAN	VDLLNQEIEFLK	SK	VL	309	NH2-VDLLNQEIEFLK-COOH			SR_29b.mgf	SR_29b.584.584.2 File:"SR_29b.raw", NativeID:"controllerType=0 controllerNumber=1 scan=584"		774.177	730.907	2+	2+	1459.79	0	4.40134				100	Doubtful
233	K1C10_HUMAN	SLLEGEGSSGGGGR	YR	GG	451	NH2-SLLEGEGSSGGGGR-COOH			SR_29b.mgf	SR_29b.58.58.2 File:"SR_29b.raw", NativeID:"controllerType=0 controllerNumber=1 scan=58"		90.696	631.803	2+	2+	1261.59	0	1.41727				100	Doubtful
234	K1C9_HUMAN	EIETYHNLLEGGQEDFESSGAGK	EK	IG	450	NH2-EIETYHNLLEGGQEDFESSGAGK-COOH			SR_29b.mgf	SR_29b.410.410.3 File:"SR_29b.raw", NativeID:"controllerType=0 controllerNumber=1 scan=410"		550.354	837.385	3+	3+	2509.12	0	3.24794				100	Doubtful
235	K2C1_HUMAN, protein-7079 530	TNAENEFVTIKK	KR; KR	DV; DV	277; 252	NH2-TNAENEFVTIKK-COOH			SR_29b.mgf	SR_29b.70.70.2 File:"SR_29b.raw", NativeID:"controllerType=0 controllerNumber=1 scan=70"		106.366	697.372	2+	2+	1392.72	0	3.45259				100	Doubtful
236	K22E_HUMAN	DYQELMNVK	LR	LA	468	NH2-DYQELMNVK-COOH			SR_29b.mgf	SR_29b.356.356.2 File:"SR_29b.raw", NativeID:"controllerType=0 controllerNumber=1 scan=356"		480.826	570.275	2+	2+	1138.53	0	2.95317				100	Doubtful
237	K1C10_HUMAN, protein-4409 513, protein-4413 861, protein-4421 452	DAEAWFNEK	RK; RR; RK, RR; RR	SK; SA; SK, TL; ST	335; 332; 337, 724; 269	NH2-DAEAWFNEK-COOH			SR_29b.mgf	SR_29b.368.368.2 File:"SR_29b.raw", NativeID:"controllerType=0 controllerNumber=1 scan=368"		496.386	555.251	2+	2+	1108.48	0	3.60823				100	Doubtful
238	protein-9643 247	NSQPWQAALFEGTK	KK	IK	18	NH2-NSQPWQAALFEGTK-COOH			SR_22a.mgf	SR_22a.478.478.2 File:"SR_22a.raw", NativeID:"controllerType=0 controllerNumber=1 scan=478"		634.351	788.893	2+	2+	1575.77	0	2.01526				100	Doubtful
239	K2C1_HUMAN, protein-7079 530	TNAENEFVTIK	KR; KR	KD; KD	277; 252	NH2-TNAENEFVTIK-COOH			SR_22a.mgf	SR_22a.325.325.2 File:"SR_22a.raw", NativeID:"controllerType=0 controllerNumber=1 scan=325"		437.574	633.324	2+	2+	1264.63	0	2.92832				100	Doubtful
240	protein-17260 913, protein-17261 350, protein-4417 280, protein-9219 394, protein-9221 447	VLDELTLAR	RR; RR; RR; RR; RR	AD; AD; AD; AD; AD	204; 100; 232; 186; 208	NH2-VLDELTLAR-COOH			SR_22a.mgf	SR_22a.379.379.2 File:"SR_22a.raw", NativeID:"controllerType=0 controllerNumber=1 scan=379"		508.483	515.303	2+	2+	1028.59	0	4.0596				100	Doubtful
241	K2C1_HUMAN, protein-7079 530	SLNNQFASFIDK	IK; IK	VR; VR	185; 160	NH2-SLNNQFASFIDK-COOH			SR_22a.mgf	SR_22a.472.472.2 File:"SR_22a.raw", NativeID:"controllerType=0 controllerNumber=1 scan=472"		626.863	692.352	2+	2+	1382.68	0	4.35537				100	Doubtful
242	K2C1_HUMAN	LNDLEDALQQAKEDLAR	NK	LL	443	NH2-LNDLEDALQQAKEDLAR-COOH			SR_22a.mgf	SR_22a.577.577.3 File:"SR_22a.raw", NativeID:"controllerType=0 controllerNumber=1 scan=577"		757.633	648.003	3+	3+	1940.98	0	3.03166				100	Doubtful
243	K2C1_HUMAN	YEELQITAGR	SK	HG	376	NH2-YEELQITAGR-COOH			SR_22a.mgf	SR_22a.289.289.2 File:"SR_22a.raw", NativeID:"controllerType=0 controllerNumber=1 scan=289"		391.113	590.306	2+	2+	1178.59	0	3.68943				100	Doubtful
245	K2C1_HUMAN	QISNLQQSISDAEQRGENALK	KK	DA	417	NH2-QISNLQQSISDAEQRGENALK-COOH			SR_22a.mgf	SR_22a.496.496.3 File:"SR_22a.raw", NativeID:"controllerType=0 controllerNumber=1 scan=496"		657.522	777.065	3+	3+	2328.17	0	2.2723				100	Doubtful
247	TRY1_BOVIN	LGEDNINVVEGNEQFISASK	VR	SI	70	NH2-LGEDNINVVEGNEQFISASK-COOH			SR_22a.mgf	SR_22a.415.415.2 File:"SR_22a.raw", NativeID:"controllerType=0 controllerNumber=1 scan=415"		554.401	1082.03	2+	2+	2162.05	0	2.26845				100	Doubtful
248	K22E_HUMAN	NLDLDSIIAEVK	SR	AQ	348	NH2-NLDLDSIIAEVK-COOH			SR_22a.mgf	SR_22a.610.610.2 File:"SR_22a.raw", NativeID:"controllerType=0 controllerNumber=1 scan=610"		799.614	665.367	2+	2+	1328.72	0	0.900144				100	Doubtful
249	protein-1260 371, protein-17260 913, protein-17261 350, protein-9220 425, protein-9221 447	TRLEQEIATYR	VK; VK, VK; VK; IK; IK	RL; RL, RL; RL; SL; SL	305; 386, 855; 282; 388; 390	NH2-TRLEQEIATYR-COOH			SR_22a.mgf	SR_22a.313.313.2 File:"SR_22a.raw", NativeID:"controllerType=0 controllerNumber=1 scan=313"		421.854	690.37	2+	2+	1378.72	0	3.41524				100	Doubtful
250	K2C1_HUMAN, protein-12307 565, protein-2152 491, protein-7076 517	SLDLDSIIAEVK	NR; NR; NR; NR	AQ; AQ; AQ; AQ	343; 335; 258; 351	NH2-SLDLDSIIAEVK-COOH			SR_22a.mgf	SR_22a.613.613.2 File:"SR_22a.raw", NativeID:"controllerType=0 controllerNumber=1 scan=613"		803.624	651.862	2+	2+	1301.71	0	1.69453				100	Doubtful
251	K1C10_HUMAN, protein-4413 861	GSLGGGFSSGGFSGGSFSR	SK; SK	GS; GS	41; 37	NH2-GSLGGGFSSGGFSGGSFSR-COOH			SR_22a.mgf	SR_22a.397.397.2 File:"SR_22a.raw", NativeID:"controllerType=0 controllerNumber=1 scan=397"		531.473	854.392	2+	2+	1706.76	0	2.14569				100	Doubtful
252	K1C9_HUMAN, protein-1261 354	HGVQELEIELQSQLSK	LR; LQ	KA; KS	375; 264	NH2-HGVQELEIELQSQLSK-COOH			SR_22a.mgf	SR_22a.511.511.3 File:"SR_22a.raw", NativeID:"controllerType=0 controllerNumber=1 scan=511"		676.724	613.329	3+	3+	1836.96	0	4.58279				100	Doubtful
254	K2C1_HUMAN, protein-7079 530	NMQDMVEDYR	LK; LK	NK; NK	257; 232	NH2-NMQDMVEDYR-COOH			SR_22a.mgf	SR_22a.352.352.2 File:"SR_22a.raw", NativeID:"controllerType=0 controllerNumber=1 scan=352"		473.233	650.769	2+	2+	1299.52	0	1.26714				100	Doubtful
256	K1C9_HUMAN	EIETYHNLLEGGQEDFESSGAGK	EK	IG	450	NH2-EIETYHNLLEGGQEDFESSGAGK-COOH			SR_22a.mgf	SR_22a.409.409.3 File:"SR_22a.raw", NativeID:"controllerType=0 controllerNumber=1 scan=409"		546.588	837.383	3+	3+	2509.12	0	1.35285				100	Doubtful
257	protein-16542 263, protein-7673 249	MTDFMLCAGSLQGGK	QK; QK	AT; AT	194; 180	NH2-MTDFMLC<cmm>AGSLQGGK-COOH		Carbamidomethylation of C(7)	SR_22a.mgf	SR_22a.454.454.2 File:"SR_22a.raw", NativeID:"controllerType=0 controllerNumber=1 scan=454"		604.145	808.371	2+	2+	1614.72	0	3.93375				100	Doubtful
258	protein-14123 590	TAAENEFVTLK	KR	KD	227	NH2-TAAENEFVTLK-COOH			SR_22a.mgf	SR_22a.340.340.2 File:"SR_22a.raw", NativeID:"controllerType=0 controllerNumber=1 scan=340"		457.423	611.821	2+	2+	1221.62	0	2.49508				100	Doubtful
259	protein-7673 249	LLSNNVCASAYPQK	LK	MT	166	NH2-LLSNNVC<cmm>ASAYPQK-COOH		Carbamidomethylation of C(7)	SR_22a.mgf	SR_22a.100.100.2 File:"SR_22a.raw", NativeID:"controllerType=0 controllerNumber=1 scan=100"		144.781	782.896	2+	2+	1563.77	0	3.85372				100	Doubtful
260	K1C9_HUMAN	TLLDIDNTR	NK	MT	225	NH2-TLLDIDNTR-COOH			SR_22a.mgf	SR_22a.346.346.2 File:"SR_22a.raw", NativeID:"controllerType=0 controllerNumber=1 scan=346"		465.223	530.787	2+	2+	1059.56	0	3.53233				100	Doubtful
262	K1C10_HUMAN	SLLEGEGSSGGGGR	YR	GG	451	NH2-SLLEGEGSSGGGGR-COOH			SR_22a.mgf	SR_22a.58.58.2 File:"SR_22a.raw", NativeID:"controllerType=0 controllerNumber=1 scan=58"		89.9638	631.803	2+	2+	1261.59	0	1.61048				100	Doubtful
263	protein-1307 327, protein-490 283, protein-7673 249, protein-9643 247	CGGVLVNPQWVITAAHCVSTK	IK; LI; IK; IK	YN; YK; YK; YK	114; 48; 36; 34	NH2-C<cmm>GGVLVNPQWVITAAHC<cmm>VSTK-COOH		Carbamidomethylation of C(1, 17)	SR_22a.mgf	SR_22a.562.562.3 File:"SR_22a.raw", NativeID:"controllerType=0 controllerNumber=1 scan=562"		738.426	766.39	3+	3+	2296.15	0	1.59662				100	Doubtful
264	K1C9_HUMAN	DIENQYETQITQIEHEVSSSGQEVQSSAK	RK	EV	340	NH2-DIENQYETQITQIEHEVSSSGQEVQSSAK-COOH			SR_22a.mgf	SR_22a.574.574.3 File:"SR_22a.raw", NativeID:"controllerType=0 controllerNumber=1 scan=574"		753.615	1088.85	3+	3+	3263.51	0	2.88522				100	Doubtful
266	K1C9_HUMAN	LASYLDKVQALEEANNDLENK	SR	IQ	164	NH2-LASYLDKVQALEEANNDLENK-COOH			SR_22a.mgf	SR_22a.475.475.3 File:"SR_22a.raw", NativeID:"controllerType=0 controllerNumber=1 scan=475"		630.596	793.069	3+	3+	2376.18	0	1.53266				100	Doubtful
267	protein-12307 565	YEELQVTAGR	TK	HG	368	NH2-YEELQVTAGR-COOH			SR_22a.mgf	SR_22a.82.82.2 File:"SR_22a.raw", NativeID:"controllerType=0 controllerNumber=1 scan=82"		121.399	583.297	2+	2+	1164.58	0	1.45319				100	Doubtful
268	protein-15362 275	QNLEPLFEQYINNLR	VK	RQ	218	NH2-QNLEPLFEQYINNLR-COOH			SR_22a.mgf	SR_22a.631.631.3 File:"SR_22a.raw", NativeID:"controllerType=0 controllerNumber=1 scan=631"		826.524	630.997	3+	3+	1889.96	0	3.55821				100	Doubtful
269	K2C1_HUMAN	WELLQQVDTSTR	TK	TH	211	NH2-WELLQQVDTSTR-COOH			SR_22a.mgf	SR_22a.463.463.2 File:"SR_22a.raw", NativeID:"controllerType=0 controllerNumber=1 scan=463"		615.11	738.381	2+	2+	1474.74	0	4.09486				100	Doubtful
270	TRY1_BOVIN	LGEDNINVVEGNEQFISASK	VR	SI	70	NH2-LGEDNINVVEGNEQFISASK-COOH			SR_22a.mgf	SR_22a.418.418.3 File:"SR_22a.raw", NativeID:"controllerType=0 controllerNumber=1 scan=418"		558.283	721.693	3+	3+	2162.05	0	3.02241				100	Doubtful
271	K22E_HUMAN	VDLLNQEIEFLK	SK	VL	309	NH2-VDLLNQEIEFLK-COOH			SR_22a.mgf	SR_22a.589.589.2 File:"SR_22a.raw", NativeID:"controllerType=0 controllerNumber=1 scan=589"		773.044	730.907	2+	2+	1459.79	0	4.73537				100	Doubtful
272	K2C1_HUMAN	QISNLQQSISDAEQR	KK	GE	417	NH2-QISNLQQSISDAEQR-COOH			SR_22a.mgf	SR_22a.364.364.2 File:"SR_22a.raw", NativeID:"controllerType=0 controllerNumber=1 scan=364"		488.904	858.933	2+	2+	1715.84	0	3.98242				100	Doubtful

## Sheet: Fractions
Accession	BLAST Hit	Top-down Venom	Top-down Saliva	Other Protein(s)	Protein Inference Class	MW (kDa)	#Validated Peptides	#Validated Spectra	Sequence Coverage (%)	Observable Coverage (%)	Starred	F_20a	F_20a2	F_20b	F_21a	F_21b	F_22a	F_22b	F_23	F_24	F_25	F_27a	F_27b	F_28a	F_28b	F_29a	F_29b
protein-9643 247	kallikrein-1	No	Yes		Single Protein	26.8484	11	46	46.5587	62.3482	Confident	0	0	0	0	0	171371	0	147098	114346	593318	0	63811.8	560368	254464	221717	291879
protein-7673 249	kallikrein-1	Yes	No		Single Protein	27.1388	8	23	36.9478	67.8715	Confident	692235	0	213022	0	0	393094	318534	0	0	0	0	0	0	0	0	0
protein-10668 213	kallikrein-1	Yes	No		Single Protein	22.9413	5	8	30.5164	52.1127	Confident	0	0	0	0	0	0	0	0	0	0	198968	0	0	0	179488	0
protein-12307 565	Keratin	No	No		Single Protein	60.8965	3	12	5.48673	78.2301	Confident	0	0	0	101512	0	359707	0	0	0	0	1.13538e+06	0	0	0	0	0
protein-17260 913	Keratin like	No	No	protein-17261 350, protein-4417 280, protein-9219 394, protein-9221 447	Related Proteins	100.757	2	3	1.09529	91.0186	Confident	0	0	0	0	0	607062	0	0	0	0	1.13811e+06	0	0	0	0	0
K2C1_HUMAN		No			Single Protein	65.8469	25	76	30.3266	69.2068	Contaminant	0	0	418075	313661	0	292231	83950.5	0	0	385265	572863	0	0	110054	0	143039
K1C10_HUMAN		No			Single Protein	59.4829	14	35	36.0877	66.2732	Contaminant	0	0	135151	313261	0	153244	0	0	0	297752	139956	0	0	0	0	298336
K22E_HUMAN		No			Single Protein	65.8254	8	16	17.8295	87.5969	Contaminant	0	0	0	64381.5	0	369762	0	0	0	113446	312939	0	0	0	0	107756
K1C9_HUMAN		No			Single Protein	62.0919	7	23	21.3483	68.3788	Contaminant	0	0	544142	0	0	250121	0	0	0	280495	487051	0	0	0	0	241853
TRY1_BOVIN		No			Single Protein	25.4084	3	41	20.5761	82.3045	Contaminant	163428	261854	124011	211094	279336	256894	178876	196667	160546	625399	397241	230778	1.25954e+06	291189	402163	200753
LYSC_HUMAN		No			Single Protein	16.5263	3	3	35.1351	100	Contaminant	0	0	0	0	0	0	0	0	0	0	0	0	0	0	0	0
protein-1307 327		No			Single Protein	35.5507	5	9	15.5963	49.5413	Doubtful	0	0	0	0	0	0	0	0	0	0	0	0	0	0	0	0
protein-1260 371		No			Single Protein	42.3752	3	4	12.1294	100	Doubtful	0	0	0	0	0	0	0	0	0	0	0	0	0	0	0	0
protein-14123 590		No			Single Protein	61.6943	2	2	3.38983	74.5763	Doubtful	0	0	0	0	0	0	0	0	0	0	0	0	0	0	0	0
protein-15362 275		No			Single Protein	28.4523	2	2	8.72727	73.4545	Doubtful	0	0	0	0	0	0	0	0	0	0	0	0	0	0	0	0

## Sheet: XICs Top-down Native
row ID	row m/z	row retention time	row identity	row comment	row number of detected peaks	SR_saliva_native	SR_venom_native
1	11711.8	67.8537			2	4.0916e+07	1.3233e+07
18	27384.1	88.7592			2	686741	1.49739e+07
20	24967.4	80.498			1	811083	1.29349e+07
27	27589.6	92.3287			1	0	1.75418e+08
28	25543.6	82.5364			1	1.0192e+06	1.46118e+08
29	24400.2	80.8088			1	453846	2.67299e+07
30	27428.5	92.3287			1	0	1.55112e+07
32	24813.3	82.7593			1	0	2.01943e+07
33	26486.4	78.375			1	25200.2	2.30165e+07
35	25785.6	80.8088			1	123538	1.36288e+07
36	28469	91.8278			1	0	5.22877e+06
37	18816.6	75.2733			1	80854.5	1.73167e+07
38	25430.5	81.6122			1	468626	1.82013e+07
39	27547.3	88.6877			1	0	4.14232e+06
40	25276.4	80.1907			1	73326.5	3.26016e+06
41	25947.7	80.466			1	0	8.35454e+06
42	25909.8	81.9293			1	0	9.68082e+06
43	25130.4	80.4964			1	2.40448e+06	1.02753e+07
44	25493.6	80.1286			1	207546	3.67601e+06
45	25380.6	82.5364			1	87235	2.5932e+06
46	12564.7	79.8582			1	0	2.51222e+06
50	27607.5	91.8278			1	0	4.94743e+06
51	26199.9	83.2126			1	63987.8	3.54332e+06
52	7687.76	74.1747			1	0	1.03779e+07
55	26951.6	76.7457			1	28627.1	7.27806e+06
57	28246.6	91.8278			1	0	2.42618e+06
59	26340.5	78.0025			1	0	3.77539e+06
60	28364.5	88.9372			1	0	3.65847e+06
61	25949.8	80.5827			1	0	2.87611e+06
63	26362	82.7593			1	0	1.92985e+06
64	25085.4	80.1907			1	121040	1.77821e+06
65	26771.2	93.305			1	0	1.69569e+06
66	25113.5	80.2537			1	300815	4.6504e+06
71	10160.3	36.3937			1	0	3.553e+06
79	8152.98	69.6583			1	0	2.80559e+06
80	25145.4	79.3675			1	0	1.01602e+06
83	7541.73	74.1747			1	0	2.90529e+06
86	25690.9	82.1693			1	0	2.53069e+06
87	28306.9	91.7027			1	0	2.19002e+06
88	26326.4	78.0025			1	0	1.20537e+06
89	25525.6	82.4787			1	55526.2	2.29704e+06
98	7525.75	74.1747			1	0	1.43217e+06
117	19473.8	75.2437			1	0	1.62446e+06
119	26796.5	77.3741			1	21513	1.13651e+06
