# Supplementary material for: Solenodon genome reveals convergent evolution of venom in eulipotyphlan mammals
Source: Proc Natl Acad Sci U S A. 2019 Nov 26;116(51):25745–55. doi: 10.1073/pnas.1906117116 (PMC6926037; doi:10.1073/pnas.1906117116)
Supplement: Supplementary File [file pnas.1906117116.sd02.txt]

>orn_ana209_KLK8
------------------------------------------------------------------------------------------------------------------------------------------------------------------------------------------------------------------------------------------------------------------------------------------------------------------------------------------------------------------------------------------------------------------------------------------------------------------------AGTTTCCCGGACACGCTGAACTGCGCGGAGCTCAACGTTTTGCCCCAGAACCGGTGCGAGGTGGCGTATCCGGGACAGATGACGGACAGCATGCTGTGTGCCGGGGAT---AGCGGCGGCACCGACACCTGCCAGGGAGACTCAAGGGGCCCCCTCGTCTGTAACGGCATCCCT---------------------------------------------------------------------------------------------------------------
>orn_ana205_KLK1L
------------------------------------------------------------------------------------------------------------------------------------------------------------------------------------------------------------------------------------------------------------------------------------------------------------------------------------------------------------------------------------------------------------------------------------------------------------------------ATCTTCCCAAGTGAACTGCAGTGCGTGGAGCTGCAAATTCTGCCTAACGAGATATGTGATCTGGCCCACCCAGAGAAGGTGACGGAGTTCATGCTGTGTGCGGGATTAATGCAAGGGGGCAAGGACAGTTGTCAGGGAGACTCAGGAGGCCCCTTGATTTGTAACAACACCCTCCAGGGCATCACGTCCTGGGGTCACTTCCCCTGTGGCCTCCCGGGCAAGCCGGGCCTCTCCACCAAGGTGTTTGCATATCTGGACTGGATTGCCAAAACCATGGAAGACAAC
>xen_tro134_PRSS2
ATGAAACTTCTCCTGATCTGTGTGCTCCTGGGAGCCGCCGCTGCCTTTGATGATGATAAG------ATCATAGGAGGCTCCACCTGTGCCAGGAACTCTGTGCCCTACATCGTCTCCCTGAACTCTGGC---TACCATTTCTGTGGGGGGTCCCTGATCAGTAACCAGTGGGTCGTGTCTGCCGCTCACTGCTACAAGGCGAGCGTCCAGGTCAGGCTGGGGGAACACAACATCGCCCTAAGTGAGGGAACCGAGCAATTCATCAACTCTGCCAAGGTCATCAGGCACCCCAGCTACAACTCCAGGACCATAGACAATGACATCATGTTGATCAAACTTGCCTCTCCCGCCTCCCTCAACTCAGCCGTCAACACCGTGGCTCTGCCTTCTAGTTGTGCCGCCGCCGGTACCAGCTGCCTGGTCTCTGGCTGGGGGAACCTTTCCACCACTACCTCCAATTACCCCGACCTCCTGCAGTGCCTGAATGCCCCCATCCTGACCACCGCCCAGTGTTCAGGCGCCTACCCCGGGCAGATCACCAACAACATGTTCTGTGCTGGATTCCTGGAGGGTGGCAAGGACTCCTGCCAGGGTGACTCTGGTGGCCCCGTTGTGTGTAATGGGGAGCTGCAGGGAGTGGTGTCCTGGGGT---ATCGGCTGTGCCCAGAGGAACTACCCTGGAGTCTACGCCAAGGTCTGCAACTACAACTCCTGGATCCAGAGCACCATTGCTGCCAAC
>gal_gal220_KLKL
ATGAAATTCTTAGTGTTAGTCACCTTTGTTGGTGTGGCTGTTGCCTTCCCCATCAGTGATGAGGATATTGCGGGAGGCTACAGCTGTGCAAGGAGTGCCGCACCCTACCAGGTGTCTCTGAATTCTGGA---TGTCACTTCTGTGGAGGCTCTCTCATCAGCAGCCAATGGGTGCTGTCAGCTGCTCACTGCTACAAGTCTTCCATTCAAGTGAAGCTTGGGGAATACAACCTGGCAGCCCAAGACGGCAGCGAGCAGACCATTAGTTCATCTAAAGTCATCCGTCACTCTGGCTACAATTCCAACACGCTGAACAATGATATCATGCTCATCAAGCTTTCCAAAGCAGCCACACTCAACTCCTACGTCAACACAGTTCCTCTGCCTACCAGCTGTGTGACCGCTGGAACAACGTGCCTGATCTCTGGATGGGGCAACACACTCAGCAGCGGCTCTCTGTATCCAGATGTCCTGCAGTGCCTGAATGCCCCTGTACTCTCCTCAAGCCAGTGCAGCAGTGCTTACCCTGGTAGAATTACCAGTAACATGATATGTATAGGATACCTGAATGGAGGAAAAGACTCCTGCCAGGGGGATTCCAGTGGTCCAGTAGTCTGCAATGGTCAGCTTCAGGGTATTGTTTCCTGGGGT---TTTGGATGTGCACAAAAAGGTTATCCTGGTGTTTACACTAAGGTTTGCAATTATGTTTCCTGGATTAAAACGACTATGTCTTCCAAT
>gal_gal127_PRSS3
ATGAAATTCTTAGTGTTAGTCGCCTTTGTTGGTGTGACTGTTGCCTTCCCCATCAGTGATGAGGATATTGTGGGAGGCTACAGCTGTGCAAGGAGTGCCGCACCCTACCAGGTGTCTCTGAATTCTGGATAT---CACTTCTGTGGAGGCTCTCTCATCAGCAGCCAATGGGTGCTGTCAGCTGCTCACTGCTACAAGTCTTCCATTCAAGTGAAGCTTGGGGAATACAACCTGGCAGCCCAAGACGGCAGCGAGCAGACCATTAGTTCATCTAAAGTCATCCGTCACTCTGGCTACAAT---------CTGAACAATGATATCATGCTCATCAAGCTTTCCAAAGCAGCCACACTCAACTCCTACGTCAACACAGTTCCTCTGCCTACCAGCTGTGTGACCGCTGGAACAACGTGCCTGATCTCTGGATGGGGCAACACACTCAGCAGCGGCTCTCTGTATCCAGATGTCCTGCAGTGCCTGAATGCCCCTGTACTCTCCTCAAGCCAGTGCAGCAGTGCTTATCCTGGAAGAATTACCAGTAACATGATATGTATTGGATACCTGAATGGAGGAAAAGACTCCTGCCAGGGGGATTCCGGTGGTCCAGTTGTCTGCAATGGTCAGCTTCAGGGTATTGTTTCCTGGGGT---ATTGGATGTGCACAAAAAGGTTATCCTGGTGTTTACACTAAGGTTTGCAATTATGTTTCCTGGATTAAAACGACTATGTCTTCCAAC
>gal_gal222_KLK7
ATGGAGCCTATGCGTGAGATGTTTCAGTCAGTCACAGGGCCACGACTTTGG---------------------AGGCTACAGCTGTGCAAGCAGGAGTGCCGACCCTACCAGGTGTCTCTGAATTCTGGA---TATCACTTCTGTGGAGGCTCTCTCATCAGCAGCCAATGGGTGCTGTCAGCTGCTCACTGCTACAAGTCTTCCATTCAAGTGAAGCTTGGGGAATACAACCTGGCAGCCCAAGACGGCAGCGAGCAGACCATTAGTTCATCTAAAGTCATCCGTCACTCTGGCTACAATTCCAACACGCTGAACAATGATATCATGCTCATCAAGCTTTCCAAAGCAGCCACACTCAACTCCTACGTCAACACAGTTCCTCTGCCTACCAGCTGTGTGACCGCTGGAACAACGTGCCTGATCTCTGGATGGGGCTACACACTCAGC---------------------------AGGGCTCTAAAATTCTATCAGCTATGCCATCATAGATGCCTGAAT---------------------------------------------------AGAGGAAAAGACTCCTGCCAGGGGGATTCCGGTGGTCCAGTAGTCTGCAATGGTCAGCTTCAGGGTATTGTTTCCTGGGGT---TTTGGATGTGCACAAAAAGGTTATCCTGGTGTTTACACTAAGGTTTGCAATTATGTTTCCTGGATTAAAACGACTATGTCTTCCAAC
>dan_rer139_CFD
ATGAGGCTGATTTTCTTCTCTGTGCTGTTCTATGCAGCATTTCATACTGGTGACTGT---------ATCACGGGAGGGCAAGAGGCTAAAGCACACTCTCGCCCGTACATGGCTTCAGTTCAGTGGAATGGAAAACATGAATGTGGTGGCTTTCTGATCTCCAGTCAGTGGGTCATGAGTGCTGCACATTGCTTTCAGTCTGGTGTTAAGGTTGTTTTGGGTGCTCACTCGTTGTCTGGAGCCGAGGACACAAAGCAAACTTTTGATGCT---GAAGTATACAACCATCCTGATTTCAGCATTAGCAACTATGACAATGACATTGCCCTGATTAAGTTGGATAAGCCAGTCACTCAGAGCGATGCAGTCAAACCAGTGAAATTCCAGCGTGAGACGGCTCCTAAAGCTGCTGTTGTAGAAACGGCTGGTTGGGGCTCATTGAACAAC---------GGACGACCTGACAAACTTCATGAGCTCAGTATCCCAGTAATGGAGCGATGGCGCTGTGGCCGTTTCTATGGAGAGAAGTTTACCAGCAACATGCTCTGTGCTGCA------GACAAAAGAAAGGACACCTGTGATGGGGACTCCGGCGGTCCTCTTTTATACAGAGGCATTGTTGTCGGAATAACGTCTAATGGAGGGAAGAAATGTGGCTCCTCCAGAAAGCCTGGACTCTACACAATCATTTCCCACTACGCTAGTTGGATTGATACTACAACTACTAAG---
>hom_sap104_KLK6
ATGAAGAAGCTGATGGTGGTGCTGAGTCTGATTGCTGCAGCCTGGGCAGAGGAGCAGAATAAG---TTGGTGCATGGCGGACCCTGCGACAAGACATCTCACCCCTACCAAGCTGCCCTCTACACCTCGGGCCACTTGCTCTGTGGTGGGGTCCTTATCCATCCACTGTGGGTCCTCACAGCTGCCCACTGCAAAAAACCGAATCTTCAGGTCTTCCTGGGGAAGCATAACCTTCGGCAAAGGGAGAGTTCCCAGGAGCAGAGTTCTGTTGTCCGGGCTGTGATCCACCCTGACTATGAT---------CATGACCAGGACATCATGCTGTTGCGCCTGGCACGCCCAGCCAAACTCTCTGAACTCATCCAGCCCCTTCCCCTGGAGAGGGACTGCTCAGCCAACACCACCAGCTGCCACATCCTGGGCTGGGGCAAGACAGCAGAT---------GATTTCCCTGACACCATCCAGTGTGCATACATCCACCTGGTGTCCCGTGAGGAGTGTGAGCATGCCTACCCTGGCCAGATCACCCAGAACATGTTGTGTGCTGGGGATGAGAAGTACGGGAAGGATTCCTGCCAGGGTGATTCTGGGGGTCCGCTGGTATGTGGAGACCACCTCCGAGGCCTTGTGTCATGGGGTAACATCCCCTGTGGATCAAAGGAGAAGCCAGGAGTCTACACCAACGTCTGCAGATACACGAACTGGATCCAAAAAACCATTCAGGCCAAG
>sor_ara10_KLK6
ATGAAGACACTGATCGTGGTTCTGGCGCTGGGCACGGCAGCCCTGGCGCAGTTCCAGGACAAG---GTGCTGTATGGGGGACCCTGCGAGCGGATGTCGCACCCCTACCAGGCCGCCATCTACACCGCAGGCCGCCTGCTCTGCGGGGGGGTCGTCGTCCACCCACACTGGGTCCTCACCGCTGCCCACTGCCAGAAACCGAACCTTCAGGTTTACCTGGGGAAGCACGACCTGCAGCAGCAGGAGGAGTCCCAGGAGCAGAGCTCCGTCGCCCAGGTGGTGGTCCATCCCCGCTACAACTCTGCCACCCACGACCAGGACATCATGCTGCTGCGCCTGGCACACCCAGCCCGCCTCTCACAGCACGTCCAGCCCCTGCCCCTGGAGAAGAACTGCTCTGCCCGCCACACCAGCTGCCACATAGTCGGCTGGGGCAAAACAGCAGAT---------GGCTTCCCTAACACGCTCCAGTGCGCCTACATCCACCTGGTGCCCCATGAGGAGTGCGAGCGCGCCTACCCGGGCCAGATCACCAACAACATGGTGTGCGCTGGGGACGAGAAGCTCGGGAAGGACTCCTGCCAGGGTGACTCTGGGGGACCCCTGGTGTGTGATGACCGGCTCCGGGGCCTGGTCTCCTGGGGCAATGTTCCCTGCGGCTCCAAGGAGAAGCCAGGTGTCTACACTGATGTTTGCAGATACGTCCCCTGGATCCAGAGAACCATCCGCAGCTAC
>can_fam216_PRSS3
ATGAAGACCTTTATCTTCCTCGCTCTACTGGGAGCCACTGTTGCTTTCCCCATTGACGATGATGACATCGTCGGGGGCTACACTTGTTCCAGGAATTCCGTCCCCTACCAGGTGTCCTTGAACTCTGGC---TACCACTTCTGTGGCGGCTCCCTCATCAACTCCCAGTGGGTGGTGTCCGCGGCTCACTGCTACAAGTCCCGAATCCAGGTGCGTCTGGGAGAGTACAACATCGCAGTCTCTGAGGGTGGAGAACAATTCATCAATGCAGCCAAGATCATCCGCCACCCCAGATACAACGCAAACACTATCGATAACGACATCATGCTGATCAAACTGAGCTCTCCTGCCACCCTCAACTCTCGAGTGTCTGCTATCGCTCTGCCAAAATCCTGTCCAGCTGCTGGTACCCAGTGCCTCATCTCTGGCTGGGGAAATACCCAGAGCATCGGGCAAAACTATCCTGATGTCCTGCAGTGTCTGAAGGCTCCCATCCTTTCTGACAGCGTTTGCCGTAATGCATACCCTGGCCAGATCTCCAGCAACATGATGTGTTTGGGCTACATGGAGGGTGGAAAGGACTCTTGCCAGGGTGACTCTGGTGGCCCTGTGGTCTGCAACGGAGAGCTCCAGGGCGTTGTCTCCTGGGGT---GCCGGCTGTGCTCAAAAAGGCAAACCTGGTGTCTACACCAGGGTCTGCAAATACGTGAGCTGGATTCAGCAGACCATCGCTGCCAAC
>sor_ara46_KLK11
ATGCTGTTCATGCTCGCTCTGATGACAGGGCATGTGGGAGGAGAGACCAGG---------------ATCATCAAGGGGTACGAGTGCCGCCCCCATTCGCAACCTTGGCAGGTGGCCCTGTTCCAGAAAACCCGGCTGCTGTGTGGGGCCACGCTCATCGCCCCCAGATGGCTCCTGACTGCCGCACACTGCCGCAAGCCCCGGTACTTAGTCCATCTGGGAGAGCACAACCTCCAGCGACAGGATGGCTGTGAGCAGATGCGGACAGCCACGGAGTCCTTCCCGCACCCTGACTTCAACAACAAAGACCACCGCAATGACATCATGTTGGTGAAGATGGCCACGCCTGCCCTCATCACCCGGGCAGTGAGGCCCCTCACCCTGTCGTCACGCTGTGTCGCTGCTGGCACCCGCTGCCTCATCTCTGGCTGGGGCACCACATCCAGCCCCCAGTTGCACCTGCCCCACACCCTGCGATGCGCCAACATCACCATCATCGAGCATAAGGAGTGTGAGAACGCCTACCCCGGCAACATCACAGACACCATGGTGTGTGCCAGCGTCCGGGAAGAGGGCAAAGACTCCTGCCAGGGTGATTCTGGAGGCCCTCTGGTCTGCAATGGGTCTCTTCAAGGCATTATCTCTTGGGGCCAGGATCCATGTGCTGTCACCAAAAAGCCTGGCGTCTACACGAAAGTCTGCAAATATGTGGACTGGATTCATGAGACTATGAACAGGAAT
>ano_car191_KLK14
ATGAAGCTCTTGGTCTTTGGATTGCTTCTGATGGGCTCTGCAGCCTTTGCTCAGGACGGGACTGGAATCATTGGCGGATACAACTGCCCACAGCGCTCCAGGGCCTTCCAGGCTGCCCTTGTTACAGGGTGGAACATTTATTGTGGCGGGAGCTTAGTACATCCGTGTTGGGTGCTCTCTGCAGCTCACTGCAAACCCAGACAAATGAAGGTATGCCTAGGAAAGAGCAACTTGAGGAGGTATGAAAGGACAGAACAGTGCTTGAATATTGCTGAAGTCAGAGTCCACCCAGAGTATGACCGGAGCAAAAACAACAAGGATTACATGCTGCTCCGTCTTCAGCCTTGTGCCAGACTGTCTGATGCTGTGAAGACCATTCAGCTGCCGTCTGGCTGCCCCAATGACGGGAAGCAGTGCACCGTTTCTGGCTGGGGCACCACTAGATCTCCTCAAGCACAACTTCCAGCACAGCTGCAGTGTGCAAATGTCAGTATTGTCCCTCAACCGAAATGCAATTCAGCATATCGAGGGTCCATTACACCATACATGGTGTGTGCCGGAGTACCGCAAGGAGGCACCGACTCTTGCCAGGGAGACTCTGGGGGCCCGCTTGTCTGCAACGGACAGCTTGAAGGTGTGGTTTCTTGGGGCACATATGTGTGTGCACAGAAAGGGAATCCAGGTGTATATGCCAAAGTCTGCTGCATTGTGCCCTGGATCCAGAAAACTGTCAACGGGACG
>mus_mus74_KLK9
ATGGGACTCACCTTGGTGCTGTTCTCTCTGCTGGCAGGCCACTGTGGAGCTGACACCCGT------GCCGTCGGAGCCCGGGAATGCGTACGCAACTCTCAGCCCTGGCAGGCTGGCCTCTTCTACCTCACCCGGCAGCTCTGTGGAGCCACGCTCATCAATGATCAATGGCTGCTCACAGCTGCTCACTGCCGAAAGCCGTACCTGTGGGTCCGCCTCGGGGAGCATCATCTGTGGCGGTGGGAGGGCCCTGAGCAGCTGCTTCTGGTCACAGACTTCTTCCCCCATCCTGGGTTCAATGCCAATGACCACAATGATGATATTATGCTGATCCGGCTACCTCGGAAGGTCCGGCTGACTCCAGCTGTGCAACCCCTCAACCTCACCGAGCGG------CCACCTGGCACCCAGTGCCTTATCTCTGGCTGGGGCAGTGTGTCAAGCTCCAAATTACAGTATCCAATGACACTGCAGTGTGCCAACATTAGCATTCTGGACAACAAGCTCTGCCGCTGGGCATACCCGGGCCACATCTCTGAGAAGATGCTGTGCGCTGGCCTGTGGGAGGGTGGCCGAGGCTCTTGCCAGGGTGACTCTGGGGGACCCCTGGTGTGCGAAGGAACCTTGGCAGGTATAGTGTCTGGAGGATCTGAGCCTTGTTCCAGACCCCGGAGACCCGCTGTCTACACTAACGTCTTTGACTACCTGGAGTGGATTGAAAGCACCATGGAAAAAAAC
>hom_sap61_KLK9
ATGGGACTCCTCTGTGCTCTGCTCTCTCTGCTGGCAGGGCATGGCTGGGCAGACACCCGT------GCCATCGGGGCCGAGGAATGTCGCCCCAACTCCCAGCCTTGGCAGGCCGGCCTCTTCCACCTTACTCGGCTCTTCTGTGGGGCGACCCTCATCAGTGACCGCTGGCTGCTCACAGCTGCCCACTGCCGCAAGCCGTATCTGTGGGTCCGCCTTGGAGAGCACCACCTCTGGAAATGGGAGGGTCCGGAGCAGCTGTTCCGGGTTACGGACTTCTTCCCCCACCCTGGCTTCAACGCCAATGACCACAATGATGACATCATGCTGATCCGCCTGCCCAGGCAGGCACGTCTGAGTCCTGCTGTGCAGCCCCTCAACCTCAGCCAGACCTGTGTCTCCCCAGGCATGCAGTGTCTCATCTCAGGCTGGGGGGCCGTGTCCAGCCCCAAGGCGCTGTTTCCAGTCACACTGCAGTGTGCCAACATCAGCATCCTGGAGAACAAACTCTGTCACTGGGCATACCCTGGACACATCTCGGACAGCATGCTCTGTGCGGGCCTGTGGGAGGGGGGCCGAGGTTCCTGCCAGGGTGACTCTGGGGGCCCCCTGGTTTGCAATGGAACCTTGGCAGGCGTGGTGTCTGGGGGTGCTGAGCCCTGCTCCAGACCCCGGCGCCCCGCAGTCTACACCAGCGTATGCCACTACCTTGACTGGATCCAAGAAATCATGGAGAAC---
>mon_dom152_TRYP
ATGAAGGCTATCATCTTCCTTGCCCTTCTAGGGGCTGCTGTTGCTTTCCCCACCGGTGATGATGATATTGTTGGAGGCTACACTTGTGCAGCTAACTCAGTCCCCTACCAGGTGTCTCTGAATGCTGGT---TACCATTTCTGTGGTGGTTCTCTCATCAATTCACAGTGGGTGGTGTCAGCTGCTCATTGTTACAAATCTCGAATCCAGGTGAGACTGGGAGAGCACAACATTGAAGTTCTGGAAGGTAATGAGCAGTTCATTGATTCAGCGAAGGTGATCCGCCATCCTAATTACAATTCTTACACCATCGACAATGACATCATGCTGATTAAACTGAAAACGCCTGCCACCCTAAACTCCAGAGTGTCTTCCATCACCCTGCCCACCTCCTGTGCTGCCACTGGCACTTCATGTCTCATCTCTGGCTGGGGAAACACCTTGAGTTCTGGCTCCAACTACCCAGATCTGCTTCAGTGTCTGAAAGCCCCCGTGCTTTCTGACAGCTCCTGCCGAAATGCCTATCCTGGACAGATCACCAACAACATGATCTGCTTGGGCTATTTGGAGGGTGGAAAGGATTCCTGCCAGGGTGACTCTGGTGGCCCTGTGGTCTGCAATGGAGAACTCCAAGGCATTGTCTCCTGGGGT---TATGGCTGTGCCCAGAAAGGAAAACCTGGGGTCTACACCAAGGTCTGCAACTACGTGGACTGGATTAAGACAACCATTGCAAACAAC
>dan_rer128_TRYP
ATGAAGGCTTTCATTCTTCTGGCTCTTTTCGCTGTGGCTTATGCCGCTCCTCTGGGAGACGATGATATTGTTGGTGGATATGAGTGCACTAAGAATGGTGTTCCATACCAGGTGTCTCTGAACAGCGGC---TACCACTTCTGCGGTGGCTCTCTGATCAGCAACCTCTGGGTTGTGTCTGCTGCTCACTGCTACAAGTCCCGTGTCCAGGTGCGTCTGGGTGAGCACAACATTGACGTCACTGAGGGAACCGAGCAGTTCATCAACTCCGAAAAAGTCATCAGACACCCCAGCTACAACAGCAACACCCTGGACAATGACGTCATGCTGATCAAGCTGAGCAGCTCCGCCCAAATCAACAGCTACGTTAAGACCGTCTCTCTGCCTTCAAGCTGCGCTTCATCTGGAACCAGCTGTCTGATCTCTGGATGGGGAAACATGAGCGCCAGTGGAAGCAATTACCCAAGCCGTCTGATGTGCCTGAATGCTCCCATTTTGAGCGACAGCACCTGCAGAAACGCCTACCCTGGTCAGATCTCCTCTAACATGTTCTGCGCTGGTTTTATGGAGGGAGGCAAGGACTCCTGCCAGGGTGACTCTGGTGGCCCAGTTGTGTGCAACAACCAGCTGCAGGGTATCGTGTCCTGGGGT---TATGGCTGTGCCCAGAGGAACAAGCCCGGTGTTTACGCCAAGGTCTGCACTTCA---------------CCACCTGGATCAGAAACA
>orn_ana157_TRYP
ATGAAGGTCTTCATCCTCTTTGCTCTCCTGGGGGCCGCTGTGGCCTTCCCCATGGATGATGATGACATCGTCGGGGGCTACACGTGCCAGCAGAATTCCCTGCCTTACCAGGTGTCCCTGAACAGTGGC---TACCACTTCTGTGGTGGCTCCCTCATCAACAGCGAGTGGGTTGTGTCCGCTGCTCACTGCTACATGTCCCGCATCCAGGTAAGACTGGGCGAGCATGACATTGAGGTCTTGGAGGGCACCGAGCAGTTCATCGACTCTGCCTCTGTCATCCGCCACCCCAACTACAACTCCTTCAACATCGACAATGACATCATGCTGATCAAGCTGGAGACCCCCGCCGAGCTCAGCTCCCGCGTGGCCACAGTCTCCCTGCCCTCTGACTGCGCTCCCGCCGGCACCTCCTGTCTCATCTCCGGCTGGGGAAACACCCAGAGCAGTGGCAGCAACTACCCCGACCTACTGCAGTGCCTGGATGCCCCCATCCTGGATGATGCCCAGTGCCACAACGCCTACCCTGGACAGATCACCAACAATATGATGTGTCTGGGATTCCTGGAGGGCGGCAAAGACTCCTGCCAGGGTGACTCTGGTGGCCCCGTGGTCTGCAATGGGGAGCTGCAGGGCATCGTCTCTTGGGGC---TACGGCTGTGCCATGAAAGGCAAACCCGGCGTCTACACCAAGGTGTGCAACTACATCTCCTGGATCCAGCAGACCATAGAAAACTAC
>con_cri19_KLK9
ATGCGATTCCTCTGCGCTCTGCTTTCTCTCCTGGCAGGGCGCAGTCGGGGAGACACCCGC------GCCATCGGGGCAGAGGAATGCACCCCCAACTCGCAGCCCTGGCAGGCCGGCCTCTTCCACCTCACCCACCTCTTCTGCGGGGCGACCCTCATCTCTGAGCGCTGGCTGCTCACTGCGGCTCACTGCCGCAAGCCGTATCTGTGGGTCCGCCTCGGGGAGCATCACATCTGGCACTGGGAGGGCCCCGAGCAGCTGTTCCGGGTCAAGGACTTCTTCCCCCACCCCGGCTTCAACGCCCATGACCACAACGACGACATCATGCTCGTCCGGCTGCCCAGGCCGGCGCGCCTGGGGCCCGCTGTGCAGCCCCTCAACCTCAGCCAGACGTGCGTCAAGCCCGGCACCCAGTGCCTCATCTCGGGCTGGGGCGCCGTGTCCAGCCCCAAGGTGCAGTACCCGCTCACGCTGCAGTGCGCCAATATCAGCGTCCTGGAGTCCGGACTGTGCCGCCGGGCCTACCCTGGCCACATCTCCAACAGCATGCTCTGCGCGGGCCTCTGGGAGGGGGGCCGGGGGTCCTGCCAGGGCGACTCCGGGGGCCCCCTGGTTTGCGACGGGACCCTGGCAGGCGTGGTGTCTGGGGGTTCAGAGCCCTGCTCCAGACCTGGGCGCCCCGCCGTCTACACCAGCGTTTGCCACTATGTGGACTGGGTGCAGAAGATCATGAAGGACAAC
>gal_gal126_PRSS2
ATG---AAGTTTCTCTTCCTGATTCTCTCCTGCCTGGGAGCAGCTGTTGCTTTCCCTGGAGGTGCCATTGTGGGAGGCTACACCTGCCCAGAGCATTCGGTTCCCTACCAGGTGTCCCTGAACTCTGGGTAT---CACTTCTGTGGAGGGTCCCTCATCAACAGCCAGTGGGTCTTGTCAGCTGCTCACTGCTATAAATCCCGTATACAAGTGAGGCTGGGAGAGTACAACATCGATGTGCAGGAAGACAGTGAAGTAGTCAGGAGTTCATCAGTAATCATTCGCCATCCTAAATACAGTTCAATAACCCTCAATAATGACATTATGTTGATCAAGTTGGCATCTGCGGTGGAATACAGTGCCGACATTCAACCCATAGCTCTGCCCAGCTCCTGTGCCAAGGCGGGGACCGAGTGCCTGATCTCAGGGTGGGGAAACACGCTGAGCAATGGCTACAATTACCCTGAACTTCTCCAGTGCCTGAACGCTCCGATTCTGAGTGACCAAGAGTGCCAGGAGGCCTACCCGGGTGATATCACCAGCAACATGATCTGTGTCGGGTTCCTGGAGGGTGGGAAAGACTCGTGCCAGGGTGACTCGGGTGGACCAGTTGTGTGCAATGGAGAACTGCAAGGTATTGTGTCCTGGGGA---ATTGGATGTGCTCTGAAAGGTTATCCCGGAGTTTACACCAAGGTCTGCAATTACGTTGACTGGATCCAGGAAACCATTGCAGCCTAC
>can_fam215_PRSS3
ATGAATCCACTCCTGATCCTTGCTTTTCTTGGAGCTGCTGTTGCTACCCCCACAGACGACGATGACATCGTCGGGGGCTACACCTGTGAGGAGAATTCCGTCCCCTACCAGGTGTCCCTGAATGCAGGC---TATCACTTCTGCGGGGGCTCCCTCATCAGTGACCAGTGGGTGGTGTCCGCGGCTCACTGCTACAAGTCCCGCATCCAAGTGAGACTCGGAGAGTACAACATCGATGTCCTGGAGGGGAATGAGCAGTTCATCAACTCCGCCAAGGTCATCCGCCATCCCAACTATAACAGCTGGATCCTGGACAATGACATCATGCTCATCAAGCTCTCCTCACCTGCGGTCCTCAATGCCCGGGTGGCCACCATATCTCTGCCCAGGGCCTGCGCAGCCCCTGGCACCCAGTGCCTCATCTCCGGCTGGGGCAACACCCTGAGCTCTGGCACCAACTACCCCGAGCTGCTGCAGTGCCTGGACGCCCCAATCCTGACTCAGGCCCAGTGCGAAGCCTCCTACCCCGGCCAGATCACGGAGAACATGATTTGCGCCGGCTTCCTCGAGGGAGGCAAGGACTCCTGCCAGGGTGACTCTGGTGGCCCAGTGGTCTGCAATGGAGAGCTCCAGGGAATCGTCTCCTGGGGC---TACGGCTGTGCCCAGAAGAACAAACCTGGAGTCTACACCAAGGTGTGCAACTTCGTAGACTGGATTCAGTCGACCATAGCTGCCAAC
>hom_sap75_PRSS3
ATGAATCCATTCCTGATCCTTGCCTTTGTGGGAGCTGCTGTTGCTGTCCCCTTTGACGATGATGACATTGTTGGGGGCTACACCTGTGAGGAGAATTCTCTCCCCTACCAGGTGTCCCTGAATTCTGGC---TCCCACTTCTGCGGTGGCTCCCTCATCAGCGAACAGTGGGTGGTATCAGCAGCTCACTGCTACAAGACCCGCATCCAGGTGAGACTGGGAGAGCACAACATCAAAGTCCTGGAGGGGAATGAGCAGTTCATCAATGCGGCCAAGATCATCCGCCACCCTAAATACAACAGGGACACTCTGGACAATGACATCATGCTGATCAAACTCTCCTCACCTGCCGTCATCAATGCCCGCGTGTCCACCATCTCTCTGCCCACC---GCCCCTCCAGCTGGCACTGAGTGCCTCATCTCCGGCTGGGGCAACACTCTGAGCTTTGGTGCTGACTACCCAGACGAGCTGAAGTGCCTGGATGCTCCGGTGCTGACCCAGGCTGAGTGTAAAGCCTCCTACCCTGGAAAGATTACCAACAGCATGTTCTGTGTGGGCTTCCTTGAGGGAGGCAAGGATTCCTGCCAGCGTGACTCTGGTGGCCCTGTGGTCTGCAACGGACAGCTCCAAGGAGTTGTCTCCTGGGGC---CATGGCTGTGCCTGGAAGAACAGGCCTGGAGTCTACACCAAGGTCTACAACTATGTGGACTGGATTAAGGACACCATCGCTGCCAAC
>mus_mus72_PRSS3
ATGAATGCACTCCTGATCCTGGCCCTTGTGGGAGCTGCTGTTGCCTTCCCCGTGGATGATGATGACATCGTTGGAGGATACACCTGCCAAGAGAATTCTGTCCCCTACCAGGTGTCCCTGAACTCTGGCTAC---CACTTCTGTGGAGGCTCCCTCATCAATGACCAGTGGGTGGTGTCTGCAGCTCACTGCTACAAAACCCGCATCCAAGTGAGATTGGGGGAGCACAACATCAACGTCCTGGAGGGCAATGAGCAGTTTGTCAATGCTGCCAAGATCATCAAGCACCCCAACTTCAAT---------CTGAACAACGACATTATGTTGCTCAAGCTCTCTTCCCCTGTGACCCTCAATGCCAGAGTGGCCACTGTGGCTCTGCCCAGCTCCTGTGCACCTGCTGGCACTCAGTGTCTCATCTCTGGCTGGGGCAACACTCTTAGCTTTGGTGTCAGTGAACCAGACCTGCTCCAGTGCCTGGATGCCCCACTGCTGCCTCAGGCTGACTGTGAAGCCTCCTATCCTGGGAAGATCACTGGTAACATGGTCTGTGCTGGCTTCCTAGAGGGAGGCAAGGATTCCTGCCAGGGTGACTCCGGTGGCCCTGTGGTCTGCAATAGAGAACTCCAGGGTATAGTCTCCTGGGGC---TATGGCTGTGCCCTGCCAGACAATCCTGGTGTGTACACCAAGGTCTGCAACTATGTGGACTGGATTCAGGACACAATTGCTGCCAAC
>xen_tro125_CFD
ATGTGGGCTCTATTAGCGGTGGTCCTGGTACTAACTGTTGCCACCTATGAGTGTCGGCCACGTGGAATTCTAGGTGGGCAGGATTCAAAGGCAGAAGTCAGGCCTTATATGGCATCTATTCAGCAGAATGGGATCCACCAATGTGGGGGGGTCCTTATTGCTGATAAATGGGTGCTGAGCGCAGCACACTGTGCCACTTCGTCTCTGAATGTGATGCTCGGTGCTATATCTCTCTCCAAACCAGAGAAATACAAAATAGTTGTAAAGGTGCTCAGGGAGATCCCTCACCCACTATACAATTCTACAATAAAGCATCATGACCTTCTCTTGCTAGAGCTATCTGAAAAAGTAACACTAAGCCCAGCTGTGAACCCGCTACCCTTCCAAAACAATTCTGCA------GGGAAACGATGCCTAGTCGCAGGCTGGGGACAGCTGACTGGA---------AAGAAGCCAGACACTTTGCAAGAATTATGGGTACCCCTGATTAGCAGGGATGTCTGTAATCGCTACTATGACAATGAAATCACCGCAAATATGATATGTGCAGGA------GAGAGCAGGAAGGACTCATGTGAGGGAGACTCCGGGGGACCTCTAGTATGTGATGGAATAGCAGTGGCTATTGTACAGGGTGGATTTCGGAAATGTGGCAATCCAACGAAACCAGGCATCTACACTCTCATTGAGCCTTACAAATCCTGGATAATGGCTACACTACAGAGTAAC
>bos_tau145_KLK10
ATGGGGAAGCTGCTGCTGCTGCCGTTACTAGTGGCGCAATTCTGGGTCTCGCTGCTCCCCGCAAACGTGGCCTCCGGCGCCCCGTGTGCTCACGGCTCGCAGCCCTGGCAGGTGTCCCTCTTCAATGGCCTTTCGTTCCACTGCGCCGGCGTCCTGGTGGACAGGAGTTGGGTGCTCACCGCTGCACACTGCGGGAACAAGCCCCTGTGGGCTCGAGTCGGGGATGACCACCTGCTGCTGCAG------GGCGAACAGCTGCGCCGGACGTCTCGTCCTATCGTCCACCCCAAGTACCAGAGGCGCACGGACGAGCATGACCTCATGCTGCTGAAGCTCGGCAGGCCCGTGGTGCCGGGACCTCGAGTGCGGCCCCTGCGCCTGCCCTTCCGCTGCACGCAGCCCGGGGACCAGTGTCAGATCGCCGGCTGGGCCACCACATCCTCCCGGAGAGTGAAGTACAACAAGGGCCTGAGTTGCTCCAGGGTCACTATCCTGAGCCCTAAGGAGTGTGAAGTCTTCTATCCCGGCGTGATCACCAGCAACATGATGTGTGCAGGACTG---GATCAGGGCCAGGACCCCTGCCAGAGTGACTCTGGTGGCCCTCTGGTCTGTGATGAGACCCTGCAGGGCATCCTTTCGTGGGGCGTTTACCCCTGCGGCTCCGCCCAGCATCCAGCCGTCTACACTCAGATCTGCAAGTACCGCTCTTGGATAGAGAAGACCATCCGCTCCAAC
>bos_tau195_KLK4
ATGTGGTTCCTGGGGCATCTCCTCCTCAGTGTCACAGGATCCCTCGCCTGGGGCGGCAGCAGCCGCATCATCAACGGCGAGGACTGCCGCCCGCACTCGCAGCCCTGGCAGGCGGCCCTGTTCTTGGAAAATGAATTTTTCTGCGGGGGAGTCCTGGTGCATCCGCAGTGGGTGCTGTCAGCTGCGCATTGCTTCCAGAAGTCCTATACCATTGGGCTGGGCCTGCACAGTGAGGCCGACCAAGAACCAGGCAGTCAGATGATAGAAGCCCACCTCTCCATCCAGCACCCAGAGTACAACAAACCATCACTCGCCAACGACCTCATGCTCATCAAGTTGGAAGAATCGGTACCCCCATCTGATACCATCCAGGACATCAGCATCGCCTCCCAGTGCCCGGCCGCCGGGGATTCCTGCCTGGTTTCTGGCTGGGGTCGGCTGGTGAAT---------AAACTGCCCAAAGTGCTCCAATGTGTGAATATCTCAGTTGTGTCGGAGAAGATCTGCAGTGAACTCTATGCCCACGTGTACCACCCCAGCATGTTCTGCGCTGGCGGAGGCCAGGACCAGAAGGACTCCTGCCATGGTGACTCTGGGGGCCCCCTGGTCTGCAACGGGTCCCTGCAGGGCCTGGTATCCTTTGGACAAGCCCAGTGTGGCCAACCCTACGTGCCAAGTGTCTACACCAATCTCTGCAAGTTCACGGACTGGATACAGAAAACCATCCAGGCCAGT
>can_fam188_KLK4
ATGTGTTTCCTGGGGTACCTCATCCTTGGTGTCACAGGATCCCTGGCCTCGGGTGGCGGCAGCCACATCATCAACGGCGAGGACTGCAGCCCGCACTCACAGCCCTGGCAGGCGGCACTGTTCACGGAAGACGAGTTTTTCTGCGGGGGCGTTCTGGTGCATCCGCAATGGGTGCTGTCAGCCGCACACTGTTTCCAGAACTCCTACACCATCGGGCTGGGACTGCACAGTGAGCCCAACCAGGAGCCAGGCAGCCGGATGATGGAGACTGACCTCTCCATACAGCACCCAGAGTACAACAAACCCTTTGTCGCCAACGACCTCATGCTCATCAAGTTGAAAGAATCGGTGTCCGAGTCTGACACCATCCAGAACATCAGCATCGCCTCCCAGTGCCCGACCGCTGGGGATTCTTGCCTTGTTTCTGGCTGGGGTCAGCTGATAGAT---------AGGCAGCCCCAAGTGCTCCAGTGCGTGAATATCTCGGTGGTGCCCGAGGAGACCTGCAATGCCTTCTATGCCCCTGTGTACCACCCCAGCATGTTCTGCGCAGGCGGAGGACAGGACCGAAAGGACTCTTGCCACGGTGACTCTGGGGGCCCCCTGGTCTGCAACGGGTCCCTGCAGGGCCTCGTGTCTTTTGGACAAGCCCAGTGTGGCCTACCACACGTGCCAGGCGTTTACACCAACCTCTGCAAGTTCAAGGACTGGATACAGAAAACCATCCAGGACAGT
>sol_par26_plasma_KLK
ATGTGTCTCTTCTTTACATTCTACACAAATGCATGGACTATAGAATCACAAAGGTGTAAGTGCTCCATTGTCGGAGGAAGCAACTCTTCTCTGGGAGAGTGGCCCTGGCAGGTCAGCCTGCAAGTGAAGCAGAGCCACCTGTGTGGAGGGTCAATCATTGGGCACCAGTGGGTCCTCACTGCTGCCCACTGCTTCGATAATGTTTGGCGCCTTTATGTTGGCATTTTAAACCTATCTGATATAACAACAGAAACACCTTTCTCCTACATAAAAGAGATTATTATTCACCAAAATTATAAAGTTTCAGAAGGTGGTCATGATATTGCCTTAATAAAACTTGAGACTCCTTTGAAT------------------------------------------------------------------------------------TTTACCGGT---------GAAATCCAAAATACCCTACAAAAAGCAAACATCCCTTTGGTATCAAATGAAGAATGCCAGAAAAGCTACAGATTTGAAATAACCAGACAAATGATCTGTGCTGGCTATAAAGAAGGAGGAAAAGATGCTTGTAAGGGAGATTCAGGTGGTCCTTTTGTTTGTATATGGCATTTGGTGGGCATCACCAGTTGGGGT---GAAGGCTGTGGTCGCAGGGGACAACCAGGTGTCTACACCCGCGTTGCTGAGTACCTGGACTGGATTTTAGAGAAAATGCAGGACAGT
>mon_dom148_KLK7
ATGAGCTCACCATCACTCCTTTCCCCAAATGCTGCAGTCAGGGTAGGTGGCCAGAGGGTTGAAGGAATCATTCAAGGGGTGGAATGTAACAAGAACACCCACCCCTGGCAGGTGGCCCTGTTCGATGGAAATCAGTTACACTGTGGTGGAGTGCTTGTGGCAGCAAACTGGGTACTCACAGCTGCCCATTGCCGGAAGGGTAGTTATAATGTGCATCTAGGCAAACACAGTCTGAAAGGAAATGAGAAGGGGTCCCAAGTGATACGGGCCACCAGGTCCTACCGGCATCCTCAGTATTCTACTGTGACCCACGCCAATGACTTCTTGCTCATAAGGCTATCGAGGCCAGCCAGGATAGGGCCCACCATTAAGCCTATCACATTACCCTCCCGTTGTGCTCCACCTGGTACCTCCTGCACTGTTTCTGGTTGGGGTACCACCACCAGCCCAGATGTGACATACCCAGATAAACTCCAGTGTACAGATGTGAAACTTATCTCCTTTTCGGAATGCAAGAAGGTTTACAAGGATCTGCTGAAGGAATCCATGCTGTGTGCTGGCATTCCTGGGTCTAGTACCAATGCTTGCAATGGTGACTCTGGGGGCCCCTTGGTGTGTAATGGAGTCTTGGAGGGCCTTGTGTCATGGGGAACCTTCCCTTGTGGCCAGCCCAATGACCCTGGTGTCTATTCACAAGTTTGCAAGCAAATGCCTTGGATCCTGAGTGTGATAAGGAGA---
>sor_ara13_KLK12
ATGCAGTTCGTGGTGGCAACTCAGGCCTCCGGCGGGGAAGCTGATGGACAGCTGAGAGAAGGCGCACTCCTTAATGGCACGGAGTGTGTCCCTCACTCCCAGCCCTGGCAGGTGGGGCTGTTTGAGGGAGCCAACCTGCGCTGTGGGGGTGTCCTCATCGACCGCAGGTGGGTGCTCACGGCCGCCCACTGCACCGGCAGCAGGTACTGGGTGCGTCTGGGGGAACACAGCCTCAGCCAGCTCGACTGGACCGAACAGATCCGACGCAGCGGCTTCTCCCTGACCCACCCCAGCTACCAGTCCCAGAGCTATAACCACGACATCCGGCTGCTGCGTCTGGGCACCCCAGCCCGCCTGACCAGCAGCGTTCAGACCCTGCCCCTGGCTAGCAACTGTGTGGCCGCCGGCACTGAGTGTCACATCTCAGGCTGGGGCACCACCAACCGGCCCTGGAGCCCATTCCCTGATCGGCTCCAGTGCCTCAACCTGTCCATCGTCTCCAGAGACACCTGCCAGGCTGTGTTCCCGGGGAGAATCACCGAGAATATGGTGTGTGCTGGCGGCATT---GCAGGGGCCGATGCCTGCCAGGGAGACTCCGGGGGCCCCTTGGTGTGCGGGGGCGTCCTGCAGGGTCTGGTGTCCTGGGGCGTGGGGCCTTGCGGGCAGAAGGGCATCCCAGGAGTCTACACCAATATATGCAAATATGTGGATTGGATCCGGACAGTCATGAGGAACAAC
>bos_tau146_KLK7
ATGCCCTTGGTGATCCTGCTGCTGACCTTCGCCCTGGGATCTGTTGCACAGGGCAACAAGAGTGGGATTATTGATGGAGTCCCGTGTCCCAGAGGCTCCCAGCCCTGGCAGGTGGCCCTGCTCAAGGGCAGTCAGCTCCACTGCGGAGGCGTGCTGCTCAACGAGCAGTGGGTGCTCACTGCTGCCCACTGCAAGATGAATGAGTACAACGTGCACATGGGCAGTGTTCGG------------CTGGTGGGCGGCCAGAAGATCAAGGCCACGCGGTCCTTCCGCCACCCAGGATACTCCACACAGACCCACGCCAATGACCTCATGCTGGTGAAACTGAATGGCCGGGCCAAGCTGTCGTCCAGTGTGAAGAAAGTCAACCTGCCTTCCCACTGCGATCCCCCCGGGACCATGTGCACCGTTTCCGGCTGGGGCACCACCACCAGTCCTGATGTGACCTTTCCAGGACAGCTCATGTGCACAGACGTCAAGCTCATCTCCCCACAAGACTGCAGGAAGGTTTACAAGGACTTGCTGGGAGACTCCATGCTCTGTGCTGGCATCCCCAACTCCAGAACCAACGCCTGCAACGGTGACTCAGGGGGACCACTGATGTGCAAAGGTACCTTGCAAGGCGTGGTGTCCTGGGGAAGTTTCCCTTGCGGCCAACCCAACGACCCAGGTGTCTATACCCAAGTCTGCAAGTATGTCAACTGGATAAAAGAGACCATGAGAAGATAT
>eri_eur22_KLK11
ATGGCTGTGCAGTTGATTGTGCTTGCTATGGTGACAGGGCATGTAGGAGGCGAGACCAGA------ATCATCAAGGGGTATGAGTGCCCCCCTCACTCCCAGCCCTGGCAGGCGGCTCTCTTCCAGAAGACTCGGCTGCTCTGTGGGGCAACCCTCATCGCCCCCAGATGGCTCCTGACAGCAGCCCACTGCCGCAAGCCCCAGTACTTGGTGCATCTCGGTGAACACAACCTCCAGCGGCCAGACGGCTGTGAGCAGACCCGGACAGCCACCCAGTCCTTCCCGCATCCCGGCTTCAACAACAAGGACCACCGCAATGACATCATGCTGGTGAAGATGACCACAGCGGCCCTCATCACTCGGGCCGTGCAACCCCTCACCCTGTCACCGCACTGCGTCTCAGCCGGCACCCGCTGCCTCATCTCCGGCTGGGGCACCACGTCCAGCCCCCAGTTGCACCTGCCTCACACCCTGCGTTGTGCCAACATCAACATCATTGAGCACAGGGAGTGTGAGGACGAATATCCCGGCAACATCACGGAGACCATGGTGTGCGCCAGTGTTCGGGAGGAAGGCAAGGACTCCTGCCAGGGTGACTCTGGGGGCCCTCTGGTCTGCAATGGGTCTCTCCAAGGCATAATCTCCTGGGGCCAGGATCCCTGCGCTGTCTCCAGGAAACCCGGTGTCTACACAAAGGTCTGCAAATATGTAGACTGGATCCAGGAGGTTATGAAAAACAAT
>eri_eur23_KLK10
ATGAAGCTGCTGCTGCCGCTGCTGATGGTGCAATTATGTGCTGCCGAGGGGGTGCTGCTCCCCTTA------TCCAGCGCCCCGTGCCCGCGCGGCTCGCAGCCCTGGCAGGTCTCTCTCTTCAATGACTTCTCGTTTCACTGCGCGGGGGTCCTGGTGGACAGAAGCTGGGTGCTCACGGCGGCGCACTGCGGGATC------CTGTGGGCTCGAGTGGGCGACGACCACCTGCTGCTCCTG---CAGGGGGAGCAGCTGCGCCTGACCTCGCGCCCCATCATCCACCCCAAGTACCGCAGGCGCACTGATGAGCATGACATCATGCTGCTGAAGCTGGGCAGGCCGGTGGTGGAGCGCGCCAACGTCCAGACCCTGCGCCTGCCCTACAGCTGTGCCCAGCCCGGGGACCAGTGTCAGGTGGCCGGCTGGGGCACCACGGCCAACCGGAAAGTGAAGTACAACAGGGGATTGAGCTGCTCCCAGGTCACCATCCTGAGCCCTAAAGAGTGTGAGGTCTTCTACCCAGGAGTGGTCACCCGCAATATGATGTGTGCGGGGCTG---AATGGGGGTCAGGACCCCTGCAAGAGTGACTCCGGTGGCCCTCTGGTGTGTGATGGGACCCTGCAGGGCATCCTGTCCTGGGGCGCTTACCCCTGCGGCTCTGTCCCACACCCCGCTGTCTACACTCATATCTGCAAGTACACCTCCTGGATCAAGAAGACCATACGCTCCAAC
>can_fam181_KLK10
ATGTTGGCGAGGCTGCTGCTGCCGCTGCTCGTGACGCAACTCTGGGTCGCACTGCTCCCCAGAAACGTGGTCTCCGGCGCTCCGTGCGCGCGCGGTTCGCAGCCCTGGCAGGTGTCCCTCTTCAATGGCCTCTCGTTCCACTGCGCGGGCGTCCTGGTGGACAAGAGTTGGGTGCTCACGGCCGCGCACTGCGGGAACAAGCCTCTGTGGGCTCGCATAGGGGACGACCACCTCCTTCTTCAG------GGCGAGCAGCTCCGCCGGACTATTCACCCCATTATCCACCCCAAGTACCACAGGCGGACAGACGAGCATGACCTCATGCTGCTAAAGCTGGCCAGGCCTGCTGTGCTGGGGCCTCGCATCCAGACCCTGCGCCTGCCCTACCGCTGTGCCCAGCCTGGAGATGAGTGCCAGGTTGCTGGCTGGGGCACCACAGCTACCCGGAGAGTGAAATACAACAAGGGCCTGAGTTGCTCCAGGGTCACTGTCTTGAGCCCTAAAGAGTGCGAGGTCTTCTACCCTGGTGTGGTCACCAACAACATGATGTGTGCAGGACTG---GACCAGGGTCAGGACCCCTGCCAGAGTGACTCTGGTGGCCCTCTGGTCTGTGATGAGACCCTGCAGGGTATCCTGTCATGGGGTGTTTACCCCTGCGGCTCTGCTCAGCATCCAGCTGTCTACACTCAGATCTGCAAATACAACTCCTGGATAGAGAAAACCATACGCTCCAAC
>sor_ara12_KLK10
ATGCTGGCGAAGCTGCTGCTGCCGCTGCTGATGGCGCAACCGTGGGCCACAGAGGCGGGG------CTGCTCTCCAGCGTCCCGTGCCCGCGCGGCTCGCAGCCCTGGCAGGTCTCACTCTTCAACGGCCTCTCGTTCCACTGTGCGGGCGTCCTGGTGGACAAGAGTTGGGTGCTCACGGCCGCTCACTGCGGGAAC------CTGTGGGCGCGCGTCGGGGACGACCACCTGCTGCTTCTC---CAGGGCGAGCAGCTGCGCCGGACCTCCCTATCCGTTCCCCACCCCAAGTACCGCAGGCGGACAGACGAGCATGATCTCATGCTGCTGAAGCTGGCCAGGCCCGCGGTGCTGGGACCCCGCGTGCAGACACTGCGCCTGCCCTACCGCTGCACCCAGCCGGGAGACTGGTGCCAGGTGGCCGGCTGGGGCACCTCGGCCACTCGAAGAGTGAACTATAACAAGGGGCTGCACTGTGCCGGGGTTCGGGTCCTGAGCCCGCAGGACTGCAATGTCTTCTACCCGGGCGTGCTCAGCAGCGGCATGATGTGTGCAGGGCTG---GAGCAGGGTCAGGACCCCTGCCAGAGTGACTCGGGGGGCCCGCTGGTGTGTGACGAGACCCTGCACGGCATCCTCTCATGGGGCTCGTACCCCTGCGGCTCCGTCCAGCACCCTGCTGTCTACACGCAGATCTGCAAATACGTGCCCTGGATAGAGAAGATCCTCCGTACCCAC
>hom_sap68_KLK10
ATGAAGCTGCTGCCGCTGCTGATGGCGCAACTCTGGGCCGCAGAGGCGGCGCTGCTCCCCCAAAAC------TATGGCTCCCCGTGCGCGCGCGGCTCGCAGCCCTGGCAGGTCTCGCTCTTCAACGGCCTCTCGTTCCACTGCGCGGGTGTCCTGGTGGACCAGAGTTGGGTGCTGACGGCCGCGCACTGCGGAAAC------CTGTGGGCTCGAGTAGGGGATGACCACCTGCTGCTTCTT---CAGGGAGAGCAGCTCCGCCGGACCACTCGCTCTGTTGTCCATCCCAAGTACCACAGGCGAACGGATGAGCACGATCTCATGTTGCTGAAGCTGGCCAGGCCCGTAGTGCTGGGGCCCCGCGTCCGGGCCCTGCAGCTTCCCTACCGCTGTGCTCAGCCCGGAGACCAGTGCCAGGTTGCTGGCTGGGGCACCACGGCCGCCCGGAGAGTGAAGTACAACAAGGGCCTGACCTGCTCCAGCATCACTATCCTGAGCCCTAAAGAGTGTGAGGTCTTCTACCCTGGCGTGGTCACCAACAACATGATATGTGCTGGACTG---GACCGGGGCCAGGACCCTTGCCAGAGTGACTCTGGAGGCCCCCTGGTCTGTGACGAGACCCTCCAAGGCATCCTCTCGTGGGGTGTTTACCCCTGTGGCTCTGCCCAGCATCCAGCTGTCTACACCCAGATCTGCAAATACATGTCCTGGATCAATAAAGTCATACGCTCCAAC
>mus_mus82_KLK11
ATGCAGGCCAGGATGATTCTCCGACTCATTGCACTTGCTCTGGTAACAGGGCACGTAGGGGGAGAGATCATCAAGGGTTATGAGTGCAGGCCTCACTCACAGCCATGGCAGGTGGCCCTCTTTCAGAAGACACGGCTTCTCTGTGGGGCAACCCTCATCGCCCCCAAATGGCTCCTGACAGCAGCCCACTGCCGCAAG------TACGTGATCCTCCTTGGAGAGCACAATCTAGAGAAGACAGACGGCTGTGAGCAGAGGCGGATGGCCACTGAGTCCTTCCCCCACCCCGACTTCAACAAAGAC---CACCGGAATGACATAATGCTTGTGAAGATGTCGTCTCCCGTCTTCTTTACCCGAGCTGTGCAGCCACTCACCCTGTCCCCACACTGTGTCGCTGCAGGCACCAGCTGCCTCATTTCTGGATGGGGCACCACGTCCAGCCCCCAGTTGCGCCTGCCTCATTCCTTGCGATGTGCCAATGTCTCCATCATCGAACACAAGGAGTGTGAGAAGGCCTACCCGGGCAACATCACAGACACCATGCTGTGCGCCAGTGTTCGGAAAGAGGGCAAGGACTCCTGTCAGGGTGACTCTGGAGGCCCCCTGGTCTGCAACGGATCTCTTCAAGGCATCATCTCCTGGGGTCAGGACCCATGTGCCGTCACCAGAAAGCCTGGTGTCTATACAAAAGTCTGCAAATACTTTAACTGGATCCACGAGGTTATGAGGAACAAT
>hom_sap78_KLK11
ATGTTAATCCTGCTTGCTCTGGCAACAGGGCTTGTAGGGGGAGAGACCAGG---------------ATCATCAAGGGGTTCGAGTGCAAGCCTCACTCCCAGCCCTGGCAGGCAGCCCTGTTCGAGAAGACGCGGCTACTCTGTGGGGCGACGCTCATCGCCCCCAGATGGCTCCTGACAGCAGCCCACTGCCTCAAGCCCCGCTACATAGTTCACCTGGGGCAGCACAACCTCCAGAAGGAGGAGGGCTGTGAGCAGACCCGGACAGCCACTGAGTCCTTCCCCCACCCCGGCTTCAACAACAAAGACCACCGCAATGACATCATGCTGGTGAAGATGGCATCGCCAGTCTCCATCACCTGGGCTGTGCGACCCCTCACCCTCTCCTCATGT------GTCACTGGCACCAGCTGCCTCATTTCCGGCTGGGGCAGCACGTCCAGCCCCCAGTTACGCCTGCCTCACACCTTGCGATGCGCCAACATCACCATCATTGAGCACCAGAAGTGTGAGAACGCCTACCCCGGCAACATCACAGACACCATGGTGTGTGCCAGCGTGCAGGAAGGGGGCAAGGACTCCTGCCAGGGTGACTCCGGGGGCCCTCTGGTCTGTAACCAGTCTCTTCAAGGCATTATCTCCTGGGGCCAGGATCCGTGTGCGATCACCCGAAAGCCTGGTGTCTACACGAAAGTCTGCAAATATGTGGACTGGATCCAGGAGACGATGAAGAACAAT
>hom_sap79_KLK11
ATGATTCTGCAGTTAATCCTGCTTGCTCTGGCAACAGGGCTTGTAGGGGGA---------------ATCATCAAGGGGTTCGAGTGCAAGCCTCACTCCCAGCCCTGGCAGGCAGCCCTGTTCGAGAAGACGCGGCTACTCTGTGGGGCGACGCTCATCGCCCCCAGATGGCTCCTGACAGCAGCCCACTGCCTCAAGAGCCGCTACATAGTTCACCTGGGGCAGCACAACCTCCAGAAGGAGGAGGGCTGTGAGCAGACCCGGACAGCCACTGAGTCCTTCCCCCACCCCGGCTTCAACAACAAAGACCACCGCAATGACATCATGCTGGTGAAGATGGCATCGCCAGTCTCCATCACCTGGGCTGTGCGACCCCTCACCCTCTCCTCACGCTGTGTCACTGCTGGCACCAGCTGCCTCATTTCCGGCTGGGGCAGCACGTCCAGCCCCCAGTTACGCCTGCCTCACACCTTGCGATGCGCCAACATCACCATCATTGAGCACCAGAAGTGTGAGAACGCCTACCCCGGCAACATCACAGACACCATGGTGTGTGCCAGCGTGCAGGAAGGGGGCAAGGACTCCTGCCAGGGTGACTCCGGGGGCCCTCTGGTCTGTAACCAGTCTCTTCAAGGCATTATCTCCTGGGGCCAGGATCCGTGTGCGATCACCCGAAAGCCTGGTGTCTACACGAAAGTCTGCAAATATGTGGACTGGATCCAGGAGACGATGAAGAACAAT
>bos_tau196_KLK9
ATGGGATTCCTCTGTGCTCTGCTTTCGCTCCTGGAAGGGCAGGGCTGGGCAGACACCCGA------GCCATCGGGGCCAAGGAATGTCGCCCCAACTCACAGCCCTGGCAGGCTGGGCTGTTCTACCTCACCCACCTCTTCTGTGGGGCGACCCTTATCAGTGACCGCTGGCTGCTCACAGCTGCCCACTGCCGCAAACGGTATCTGTGGGTCCGCCTTGGGGAGCACCACCTCTGGAAATGGGAAGGTCCGGAGCAGCTGTTCCGGGCCACAGACTTCTTCCCTCACCCTGGGTTCAACGCCCAGGACCACAACAATGACATCATGTTGGTTCGTCTGCCCCGGAAGGCACATCTAGGCCCTGCTGTACAACCCCTCAACCTCAGCCAGACCTGCGTCTCCCCAGGCACCCAGTGCCTCATCTCAGGCTGGGGGGCCGTGTCTAGTCCTAAGGTGGAGTACCCACTGACGCTGCAGTGTGCCAACATCAGCATCCTGGAGCCCAGACTCTGCCGCCGGGCGTATCCAGGCCACATCTCCGACAGCATGCTCTGTGCAGGCCTGTGGGAGGGGGGCCGGGGCTCCTGCCAGGGTGACTCTGGGGGCCCCCTGGTTTGCAATGGGACCCTGGCCGGTGTGGTGTCCGGGGGCTCGGAACCCTGCTCCAGGCCCCGGCGCCCTGCCGTCTATACAAGTGTGTGCCACTACCTGGACTGGATTCAAGAAACCATGGAGGACAAC
>can_fam182_KLK9
ATGGGATTCTTCTGTGCTCTGCTTTCTCTCCTGGCAGGGCATGGCTGGGCAGACACCCGA------GCCATTGGGGCTGAGGAATGCCGCCCCAACTCGCAGCCCTGGCAGGCCGGGCTCTTCTACCTCACCCGTCTCTTCTGTGGGGCTTCCCTCATCAGTGACCGCTGGCTGCTCACAGCTGCCCACTGCCACAAGCCGTATCTGTGGGTCCGCCTCGGGGAGCACCACCTCTGGCAATGGGAGGGTCCAGAGCAACTGTTCCGGGCCACGGATTTCTTCCCCCACCCTGGGTTCAACGCTCATGACCATAGTGATGACATCATGCTGATCCGTCTGCCCAGGAAGGCATACCTGGGACCTGCTGTGCAGCCCCTCAACCTCAGCCAGACCTGCGTCTCCCCAGGCACCCAATGTCTCATCTCAGGCTGGGGGGCCGTGTCCAGTCCTAAGGTGCAGTACCCACTCACGCTACAGTGTGCCAACATCAGCATCCTGGAACACAAACTCTGCCATCGGGCTTATCCAGGCCACATCTCGGATGGGATGCTCTGTGCCGGCCTCTGGGAGGGGGGCCGAGGCTCCTGCCAGGGTGACTCTGGGGGCCCCCTGGTTTGCAACGGGACCCTGGCTGGTGTGGTGTCTGGGGGTGCCGAGCCCTGCTCCAGACCCCGGCGCCCAGCCGTGTATACCAGCGTGTGCCACTACGTGGACTGGATCCGAAAGACCATGGAGGACAAC
>sor_ara11_KLK9
ATGGGATTGGTCTGCGCTCTGCTTTCCCTCCTGACAGGGCACAGCGGGGCAGACACCCGT------GCCATCGGGGCCGAGGAATGTCGCCCCAACTCCCAGCCCTGGTGCGCTGGCCTCTTCTCCCTCACCCGCCTCTTCTGCGGGGCCACGCTCATCAGCGACCAATGGCTGCTCACCGCAGCACACTGCCGCAAGCCGTTCCTGTGGGCCCGCCTCGGGGAGCACCACCTGTGGCAATGGGAAGGTCCGGAGCAGCTGTTCCGGGTCACAGAATTCTTCCCCCACCCCAGCTTCAATGCCCATGACCACAACCACGACATCATGCTCATCCGCCTGCCCAGGAAGGCGCGCCTGGGCCCGGCCGTGAGGCCCCTCAACATCAGCCAGACCTGCGTGTCCCCCGGCACCGAGTGCCTCATCTCGGGCTGGGGGGCCGTGTCCAGCCCCAAGGTTGAGTACCCAGTCACACTCCAGTGCGCCAACATCAGCATCCTGGAGCCCAGACTCTGCCGCCGGGCCTACCCGGGCCACATCTCTCACCGCATGCTCTGCGCTGGTCTGTGGGAGGGGGGCCGCGGTTCCTGCCAGGGTGACTCTGGGGGCCCCCTGGTGTGCGACGGCACCCTAGCAGGGGTAGTGTCCGGGGGCGCCGAGCCCTGCTCCAGACCCGGGCGCCCCGCCGTCTACACCAGCGTTTGCCACTACGTGGACTGGATCCGTAAGACCATGCAGAAGGAC
>bos_tau168_KLK12
ATGTTTTTGCTCCTGTGTTTCGTTGGGTTCAGCCACGAGGCCAAAGAGAAG---------------ATCACTAATGGCACAGAGTGCATCCCTCACTCTCAGCCTTGGCAGGTGGGGCTGTTTGAGGGCACCCGTCTGCGCTGTGGGGGGGTCCTCATTGACCGCAGGTGGGTTCTCACGGCTGCTCACTGCAGCGGCAGCAGGTACTGGGTGCGCCTGGGAGAACACAGCCTGAGCAAACTGGACTGGACGGAACAGATCCGACGCAGTGGCCTCTCGGTGACCCACCCCAGCTACCGACTGGGGAACCATGACAATGACCTCCGGCTTCTTCGACTGGGCACCCCTGTCCGGCTGACCACCAGCGTCCAGCCCCTGCCCCTGCCCACGACTTGTGCAACAGCTGGCACCGAGTGCCACATCTCAGGCTGGGGCACCACCAACCACCCATGGAGCCCATTCCCAGACCGACTCCAGTGCCTCAGCCTCTCCATCGTCTCCAATGCCACCTGCCGGGCAGTGTTCCCAGGGAGAATCACTGACAACATGGTGTGTGCGGGCGGC---AAAGCTGGAGAGGATGCCTGCCAGGGTGATTCCGGGGGTCCCCTGGTGTGTGGCGGGGTCCTTCAGGGTCTGGTGTCCTGGGGAGTGGGGCCTTGCGGACAAGAAGGCATCCCAGGGGTCTACACCAATGTTTGCAAATACGTGGACTGGATCCAGACGGTCATGAGGAGCAAC
>mus_mus69_KLK10
ATGCTGGTGAAGCTTCTGCTGCCGCTACTGATGGTGCAACTCTGGGCGGCGCTGCTCCCGGGAAAC------TCCGGCGCCCAGTGCGAGCGTGACTATCATCCCTGGCAGGTCTCCCTCTTCCATAACCTCCAGTTCCAATGTGCGGGTGTCCTGGTGGACCAGAACTGGGTGCTCACGGCCGCACATTGCTGGAGAAAGCCACTGAGAGCTCGAGTTGGCGATGACCACCTGCTTTTCCAG------AAGGAGCAACTGCGGTCCACGAGTTCACCTGTTTTCCACCCCAAGTATCAGCATCGCTCAGATGAACACGACCTCATGATGCTGAAACTGAGCAGTCCTGTAATGCTGACGTCCAACGTGCATCCCGTGCAACTGCCCTTCCGCTGCTCTCAGCCAGGGCAAGAGTGTCAGGTCTCAGGCTGGGGGACCTCAGCCAGCCGAAGAGTGAAGTACAATAGGAGCCTGAGCTGTTCCAAGGTAACTCTCCTTAGCCAGAAGCAGTGTGAGACCTTCTACCCAGGTGTGATCACCAACAGCATGATTTGTGCTGAGGCA---GACGGAAACCAAGACTCTTGCCAGAGTGACTCCGGTGGCCCCCTGGTGTGTGATGACACCCTGCATGGCGTCCTCTCGTGGGGCATTTACCCATGTGGTGCTGCCCAGCACCCATCTGTCTACTCAGAGATCTGCAAATACACCCCCTGGATCCGAAGAGTCATTCGTTTCAAA
>eri_eur48_KLK1
ATG------------------------------------------------------------------------------------------------------------AGGGTTTTAAAGGTCACTGAGCAGACTCCTTGCTTCCTAATTTGCCACCTGCTGCACCTTGACCCCTCCATCACCATCACCATGGTC------TTCAGCCTGCTCTTGGCGAGGGCTGATCTGACCCAGGTCGAAGAGACAGGCCAGTCTGCTCAGGTCAGCCAGAGCTTCCCACACCCTCCGTTCCAGCAGAAC---TTCAGCCGTGACATCATGCTGCCCTGCCTGACGGAGCCCGTCCACATCACAGACTCCATCAGCCTCCTGGAGCTGCCCACCCAGGAACCCAGAGTGGGGAGCACCTGCTGTCCCCTGGGCTGGGGTACCGCCTGCAGCCCTGGCACCTGGGGAAAGCTGGGGATGTGGTGGGGTGTTGGTCTGCGTCTAATTCTGCTTCTGGTG------------------------------------------------------------------------------------ATCGGGGGGCCCCTGACCTGCGAGGGTGTGCTTCATGCCATCACATCCTTGGGCAATGAACTGTGTTCCATGAGATATATCCCTTCCTTGTACACCAATCTGATGCCTCATCTTCAGTGGATCCAAACCACCGTCTCAGAAAAA
>mus_mus76_KLK12
ATGAGGTTCAGCATTCTCTTGCTCCTGTGTGCTGTGGGTCTCAGTCAGGCAGACAGGGAGAAG---ATCTATAATGGTGTCGAGTGTGTGAAGAACTCACAGCCTTGGCAGGTGGGGCTGTTCCATGGCAAATACCTGCGCTGTGGCGGTGTCCTTGTGGACCGCAAGTGGGTCCTTACGGCTGCTCACTGCCGTGAC---AAGTACGTGGTGCGCCTTGGGGAACACAGCCTCACCAAGCTGGACTGGACAGAACAGTTGAGACACACCACCTTCTCCATAACACACCCCAGCTACCAGTATCAGAACCATGAGCATGATCTTCGACTCCTGCGGCTGAACAGACCCATCCACCTGACCCGTGCTGTCCGGCCCGTGGCCCTGCCCAGTTCCTGTGTAACTACAGGGGCCATGTGTCATGTCTCAGGATGGGGTACTACAAACAAGCCATGGGACCCATTCCCAGACCGGCTCCAGTGCCTCAACCTCTCCACTGTCTCCAATGAGACGTGCCGGGCTGTGTTTCCTGGAAGAGTGACGGAGAATATGTTGTGTGCAGGTGGA---GAAGCCGGGAAGGATGCCTGTCAGGGTGACTCTGGAGGCCCCCTGGTGTGTGGAGGGGTTCTTCAAGGTCTGGTTTCCTGGGGAGTTGGGCCTTGTGGTCAAAAAGGTATTCCAGGAGTCTACACGAAGGTCTGCAAATACACGGACTGGATCAGAATAGTCATCAGGAATAAC
>mus_mus109_KLK1B22
ATGAGGTTCCTGATCCTGTTCCTAACCCTGTCCCTAGGAGGGATTGATGCTGCACCTCCTGTCCAGATACTTGGAGGATTTAAATGTGAGAAGAATTCCCAACCCTGGCAGGTGGCTGTGTACTACTTAGATGAGTACCTATGCGGGGGAGTCCTGTTGGACCGCAACTGGGTTCTCACAGCTGCCCACTGCTATGAAGACAAGTATAATATTTGGCTGGGCAAAAACAAGCTATTCCAAGATGAACCCTCTGCTCAGCACCGATTGGTCAGCAAAAGCTTCCCTCATCCTGACTTCAACGGGGCCGACTTAAGCAATGACCTGATGCTGCTCCGCCTCAGCAAGCCTGCTGACATCACAGATGTTGTGAAGCCCATCGACCTGCCCACTGAG------CCCAAGGGGAGCACATGCCTAGCCTCAGGCTGGGGCAGCATTAACCAGTTAATATACCAAAACCCAAATGATCTCCAGTGTGTGTCCATCAAGCTCCATCCTAATGAGGTCTGTGTGAAAGCCCATATACTGAAGGTGACAGATGTCATGCTGTGTGCAGGAGAGATGAATGGAGGCAAAGACACTTGTAAGGGAGACTCAGGAGGCCCACTGATCTGTGATGGTGTTCTACAAGGTATCACATCATGGGGCTCTACCCCATGTGGTGAACCCAATGCACCGGCCATCTACACCAAACTTATTAAGTTTACCTCCTGGATAAAAGACACTATGGCCAAAAAC
>mus_mus111_KLK1B8
ATGAGGTTCCTGATCCTGTTCCTAGCCCTGTCCCTAGGAGGGATTGATGCTGCACCTCCTCTCCAGGTGGTTGGAGGATTTAACTGTGAGAAGAATTCCCAACCCTGGCAGGTGGCTGTGTATGACAACAAGGAACACATTTGTGGGGGAGTCCTGTTGGAACGCAACTGGGTTCTCACAGCTGCCCACTGCTATGTCGACCAGTATGAGGTTTGGCTGGGCAAAAACAAGTTATTCCAAGAGGAACCCTCTGCTCAACACCGATTGGTCAGCAAAAGCTTCCCTCACCCTGGCTTCAACGGGGCTGACTTCAGCAATGACCTGATGCTGCTCCGCCTCAGCAAGCCTGCTGACATCACAGATGCTGTGAAGCCCATCACCCTGCCCACGGAG------TCAAAAGGGAGCACATGCCTAGCCTCAGGCTGGGGCAGCATTACACCCACGAAATGGCAAAAGCCAGATGATCTCCAGTGTGTGTTCCTCAAGCTCCTGCCTATTAAGAACTGTATAGAAAACCACAATGTGAAGGTGACAGATGTCATGCTGTGTGCAGGAGAGATGAGTGGAGGCAAAAACATTTGCAAGGGTGACTCCGGAGGCCCATTGATCTGTGATAGTGTTCTCCAAGGTATCACATCAACAGGCCCTATACCATGCGGTAAACCTGGTGTACCAGCCATGTACACCAACCTTATTAAGTTCAACTCCTGGATAAAAGATACTATGACGAAAAAT
>mus_mus56_Klk1b9
ATGAGGTTCCTGATCCTGTTCCTAGCCCTGTCCCTAGGAGGGATTGATGCTGCACCTCCTGTCCACATTGTTGGAGGATTTAAATGTGAGAAGAATTCCCAACCCTGGCATGTGGCTGTGTACCGTTACAACGAATATATATGCGGGGGTGTCCTGTTGGATGCCAACTGGGTTCTCACAGCTGCCCACTGCTATTACGAAGAGAACAAGGTTTCCCTAGGAAAAAACAACCTATACGAAGAGGAACCCTCTGCTCAGCACCGATTGGTCAGCAAAAGCTTCCTTCACCCTGGCTACAACGAGTATGACTACAGCAATGACCTGATGCTGCTCCGCCTCAGCAAGCCTGCTGACATCACAGATGTTGTGAAGCCCATCGCCCTGCCTACTGAG------CCCAAGGGGAGCACATGCCTTGCCTCAGGCTGGGGCAGCACTACACCT---------AAGTTCCAAGCAAAACTCCAGTGTGTGAACCTCAAGCTCCTGCCTAATGAGGACTGTGGCAAAGCCCACATAGAGAAGGTGACAGATGTCATGCTGTGTGCAGGAGAGACAGATGGAGGCAAAGACACTTGCAAGGGAGACTCAGGAGGCCCACTGATCTGTGATGGTGTTCTCCAAGGTATCACATCATGGGGCTTTACCCCATGTGGTGAACCCAAAAAGCCGGGCGTCTACACCAAACTTATTAAGTTTACCTCCTGGATCAAAGACACTATGGCAAAAAAC
>mus_mus106_KLK1
ATGAGGTTCCTGATCCTGTTCCTAGCCCTGTCCCTAGGAGGGATTGATGCTGCACCTCCTGTCCAGATTGTTGGAGGATTTAACTGTGAGAAGAATTCCCAGCCCTGGCAAGTGGCTGTGTACCGCTTCACCAAATATCAATGTGGGGGTATCCTGCTGAACGCCAACTGGGTTCTCACAGCTGCCCACTGCCATAATGACAAGTACCAGGTGTGGCTGGGCAAAAACAACTTTTTGGAGGATGAACCCTCTGCCCAACACCGGCTTGTCAGCAAAGCCATCCCTCACCCTGACTTCAACGAGGATGACTACAGCAATGACCTGATGCTGCTCCGCCTCAAAAAGCCTGCTGACATCACAGATGTTGTGAAGCCCATCGACCTGCCCACTGAG------CCCAAGGGGAGCACATGCCTAGCCTCAGGCTGGGGCAGCATTACACCCGTCAAATATGAATACCCAGATGAGCTCCAGTGTGTGAACCTCAAGCTCCTGCCTAATGAGGACTGTGCCAAAGCCCACATAGAGAAGGTGACAGATGACATGTTGTGTGCAGGAGATATGGATGGAGGCAAAGACACTTGTGCGGGTGACTCAGGAGGCCCACTGATCTGTGATGGTGTTCTCCAAGGTATCACATCATGGGGCCCTAGCCCTTGCGGTAAACCCAATGTGCCGGGTATCTACACCAGAGTTTTAAATTTCAACACCTGGATAAGAGAAACTATGGCTGAAAAT
>mus_mus114_KLK1B21
ATGAGGTTCCTGATCCTGTTCCTTGCCCTGTCCCTAGGAGAGATTGATGCTGCACCTCCTGTCCAGATTGTTGGAGGATTTAACTGTGAGAAGAATTCTCAACCCTGGCATGTGGCTGTGTTCCGCTACAACAAATATATATGCGGGGGAGTCCTGTTGAACCCCAACTGGGTTCTCACAGCTGCCCACTGCTATGGCAACCAGTATAATGTTTGGCTGGGCAAAAACAAGCTATTCCAACATGAATCCTCTGCTCAGCACCGATTGGTCAGCAAAAGCTTCCCTCACCCTGACTACAACGAGGATGACTACAGCAATGACCTGATGTTACTACGCCTCAGCAAGCCTGCTGACATCACAGATGCTGTGAAGCCCATCGACCTGCCCACTGAG------CCCAAGGGGAGCACATGCCTAGCCTCAGGCTGGGGCAGCATTACACCCACGAAATGGCAAATCCCAAATGATCTCCAGTGTGGGTTCATCAAGCCCCTGCCTAATGAAAATTGTGCCAAAGCCTACATACATAAAGTCACAGATGTCATGCTGTGTGCAGGAGAGATGGGTGGAGGCAAAGACACTTGTGCGGGTGACTCAGGAGGCCCACTGATCTGTGATGGTGTTCTACAAGGTATCACATCATGGGGCTCTATCCCATGCGCTAAACCCAATGCGCCGGCCATCTACACCAAACTTATTAAGTTTACCTCCTGGATAAAAGACACTATGGCCAAAAAC
>mus_mus71_KLK1B27
ATGAGGTTCCTGATCCTGTTCCTTGCCCTGTCCCTAGGAGGGATTGATGCTGCGCCTCCTGTCCAGATAATTGGAGGATTTAAATGTAAGAAGAATTCTCAACCCTGGCATGTGGCTGTGCTCCGCTCCAACAAATATATATGCGGGGGAGTCCTGTTGGACCCCAACTGGGTTCTCACAGCTGCCCACTGCTATGGCAGCCAGCATAATGTTTGGCTGGGCAAAAACAAGCTATTCCAACGTGAACCCTCTGCTCAGCACCGATGGGTCAGCAAAAGCTTCCCCCACCCTGACTACAACCCTGAGGACAAGAGCAATGACCTGATGCTGCTCCGTCTCAGCAAGCCTGCTGACATCACAGATGCTGTGAAGCCCATCGACCTGCCCACTGAG------CCCAAGGGGAGCACATGCCTAGCCTCAGGCTGGGGCAGCATTACACCCACAAAATACCAAATCCCAAATGATCTTCAGTGTGTGTTCATCAAGCTCCTGCCCAATGAGAACTGTGCCAAAGCCTACGTACATAAAGTCACAGATGTCATGCTGTGTGTAGGAGAGACGGGTGGAGGCAAAGGCACTTGCAAGGGTGACTCAGGAGGCCCACTGATCTGTGATGGTGTTCTCCACGGTATCACATCATGGGGCTCTATCCCATGCGCTAAACCCAATGCGCCAGGCGTCTTCACAAAACTTATTAAGTTTACCTCCTGGATAAAAGACACTATGGCAAAAAAC
>mus_mus73_GM5771
ATGAGTGCACTCCTCTTCCTGGCCCTTGTGGGAGCTGCTGTTGCTTTCCCTGTGGATGATGATAAGATCGTTGGAGGATACACCTGCCGAGAGAATTCTGTTCCCTACCAGGTGTCCCTGAACTCTGGC---TACCACTTCTGTGGAGGTTCCCTCATCAATGACCAGTGGGTGGTGTCTGCAGCTCATTGCTACAAAACCCGCATCCAAGTGAGATTGGGGGAGCACAACATCAAAGTCCTGGAGGGCAATGAGCAGTTTGTCAATGCTGCCAAGATCATCAAGCACCCCAACTTCAATAGGAAGACCCTCAATAACGACATCATGTTGATCAAGCTCTCTTCCCCTGTGACCCTCAATGCCAGAGTGGCCACTGTGGCTCTGCCCAGCTCCTGTGCGCCAGCTGGCACTCAGTGTCTCATCTCTGGCTGGGGCAACACTCTTAGCTTTGGTGTCAGTGAACCAGACCTGCTCCAGTGCCTGGATGCCCCACTGCTGCCTCAGGCTGACTGTGAAGCCTCCTATCCTGGGAAGATCACTGGTAACATGGTCTGTGCTGGCTTCCTAGAGGGAGGCAAGGATTCCTGCCAGGGTGACTCTGGTGGCCCTGTGGTCTGCAATGGAGAGCTCCAGGGCATTGTCTCTTGGGGC---TATGGCTGTGCCCTGGCAGACAATCCTGGTGTGTACACCAAGGTCTGCAACTATGTGGATTGGATTCAGGACACAATTGCTGCCAAC
>xen_tro137_KLK15
ATGTGGGTACTGATGTTCCTAGCAGTTGCAGCTGCTGCTCCTCTGGATGATGATGATAAG------ATTGTGGGAGGATATGAGTGCACCCCTCACTCCCAGCCCTGGCAAGTA---TTGTTCACCTTCGGAAGAAACTGGTGTGGGGGTTCCCTAATTTCACCCAGATGGATAATTTCTGCTGCTCATTGCTACCAG---ACCTTGGTTGCTCTCCTTGGAGAACACGATCTTAAAAAGAAGGAAGGAACTGAGCAGCACATCCAAGTGGAGGCCGCCTATAAGCACTTTGGCTACAAAGATGAAGCTTATGACCATGATATCATGTTGGTTAAACTAGCGAAACCTGCTCAGTATAATCAGTATGTGCAGCCCATCCCAGTGGCAAGAAGCTGCCCAACAGACGGGGCTAAGTGTCTAGTGTCTGGCTATGGGAATGTGCTTGGATATAATACGCGATACCCTGATCAACTGCAGTGTCTGGATGTGCCCATTGTGTCTGACTCCAGCTGTAAGGCTTCATATCCCAGGATGATTTCTGAGAACATGTTCTGTGCCGGCTTCCTGGAAGGTGGAAAGGGTTCTTGCAAGGGTGACTCTGGCGGCCCCCTGATTTGCAATGGAGAACTTTATGGAGCGGTTTCATGGGGGGGAAGCTACTGTATCAGTAAGAATTCTCCAGGAGTGTATGCTAAAGTCTGTAACTATCTAGACTGGATAAAGAATATTACAGAAAACAAC
>xen_tro170_KUN6
ATGTGGGTACTGATGTTCCTAGCAGTTGCAGCTGCTGCTCCTCTGGATGATGATGATAAG------ATTGTGGGAGGATATGAGTGCACCCCTCACTCCCAGCCCTGGCAAGTA---TTGTTCACCTTCGGAAGAAACTGGTGTGGGGGTTCCCTAATTTCACCCAGATGGATTATTTCTGCTGCTCATTGCTACCAG---ACCTTGGTTGCTCTCCTTGGAGAACACGATCTTAAAAAGAAGGAAGGAACTGAGCAGCACATCCAAGTGGAGGCCGCCTATAAGCACTTTGGCTACAAAGATGAAGCTTATGACCATGATATCATGTTGGTTAAACTAGCGAAACCTGCTCAGTATAATCAGTATGTGCAGCCCATCCCAGTGGCAAGAAGCTGCCCAACAGACGGGGCTAAGTGTCTAGTGTCTGGCTATGGGAATGTGCTTGGATATAATACGCGATACCCTGATCAACTGCAGTGTCTGGAAGTGCCCATTGTGTCTGACTCCAGCTGTAAGGCTTCATATCCCAGGATGATTTCTGAGAACATGTTCTGTGCCGGCTTCCTGGAAGGTGAAAAGGGTTCTTGCAAGGGTGACTCTGGCGGCCCCCTGATTTGCAATGGAGAACTTTATGGAGCGGTTTCATGGGGGGGAAGATACTGTATCAGTAAGAATTCTCCAGGAGTGTATGCTAAAGTCTGTAACTATCTAGACTGGATAAAGAATATTACAGAAAACAAC
>xen_tro135_KUN2
ATGTGGATACTACTGTTCCTGGCAGTTGCTGCTGCTGCTCCTCTGGATGATGATAAG---------ATTGTTGGGGGATACGAGTGCACCCCTCACTCCCAGCCCTGGCAAGTTTATTTCACACAGAATAGCCAAGTCTTTTGCGGCGGATCCCTAGTCACACCAAGGTGGATTATTTCTGCTGCTCATTGCTACCGGAAGACCTTGGTTGCTCACCTTGGAGACCATGATCTTACAAAGGAGGAAGGAACCGAGCAGCACATCCAAGTGGAGGCCGCCTATAAGCACTCCAGCTACAAAGATGAAGCTTATGACCATGATATCATGTTGGTTAAACTAGCGAAACCTGCTCAGTATAATCAGTATGTTCAGCCCATCCCAGTGGCAAGAAGCTGCCCAAGAGAAGGGACTGAGTGCCTTGTGTCTGGCTATGGGAATCTGCGTTCAGATCATATAGAATTCCCTGACAGACTGCAATGTGTGGATGTGCCAGTCCTGTCTGACTCCAGCTGTAAAGCTTCATGTCGCGGACTGTTTACTGAGAATATGTTCTGCGCCGGCTTCTTGGAAGGCGGCAAGGATTCATGTCAGGTTGATTCTGGTGGCCCATTGGTTTGTAATGGAGAACTCTATGGAGTGGTCTCATGGGGA---TGGGGCTGTGCCCAACGCAATGCTCCAGGAGTGTACGCTAAAGTCTGTAATTATCTACGCTGGGTGCAAAACATTATAGAGAACAAC
>xen_tro171_KUN7
ATGTGGGTACTGATGTTCCTGGCAGTTGCAGCTGCTGCTCCTCTGGATGATGATGATGATAAG---ATTGTTGGAGGATATGAGTGCACCCCTCACTCCCAGCCCTGGCAAGTATTGTTCACCTACAATGGAGGAAACTGGTGTGGGGGTTCCCTAATTTCACCCAGATGGATTATTTCTGCTGCTCATTGCTACCAGAAGACCTTGGTTGCTCTCCTTGGAGAACACGATCTTAAAAAGAAGGAAGGAACTGAGCAGCACATCCAAGTGGAGGCTGCCTATAAGCACTTTGGCTACAAAGATAAAGCTCATGACCATGATATCATGTTGGTTAAACTAGCGAAACCTGCTCAGTATAATCAGTATGTGCAGCCCATCCCAGTGGCAAGAAGCTGCCCAACAGACGGGGCTAAGTGTCTAGTGTCTGGCTTTGGAAATGTGCTTGGATATAATGTACGGTACCCTGATCAACTGCAGTGTCTGGAAGTGCCCATTGTGTCTGACTCCAGCTGTAAGGCTTCATATCCCAGGATGATTTCTGAGAACATGTTCTGTGCCGGCTTCCTGGAAGGTGGAAAGGGTTCTTGCCATGGTGACTCTGGCGGCCCCCTGATTTGCAATGGAGAACTTTATGGAGCGGTTTCATGGGGGGGAAGCTACTGTATCAGTAAGAATTCTCCAGGAGTGTATGCTAAAGTCTGTAACTATCTAGACTGGATAAAGAATATTACAGAAAACAAC
>eri_eur25_KLK4
ATGTGGCTCCTGGGACCCCTCGTTCTGGGTGTCACAGGGTCCGCGGCCTGGCCCGGCGGTGGCCGCATCGTGAGCGGCGAGGACTGCAGTCCACACTCGCAGCCCTGGCAGGCAGCCCTCTTCGTGGAAAGTGAATTTTTCTGCGGGGCAGTCCTGGTGCACCCGCAGTGGGTGCTGTCAGCAGCACACTGCTTCCAGAATGCCTACACCGTCGGCCTCGGCCTCCACAGCGAGGCCGAGCAAGAACCCGGCAGCCGTATGGTGGAGGCCAGCCTCTCCATCCGCCACCCAGAGTACAACAACCCATTCATCGCCAACGACCTCATGCTCATCAGGCTGGCAGAGCCCGTGTCCCTGTCGGCCACCATTCAGACCATCAGCCTGGCCTCCCGGTGTGCCACGCCCGGAGAGTCCTGCCTCGTGTCCGGCTGGGGGCAGCTGATGGGC---------AAGCAGCCCCAAGTACTCCAGTGTGCCAACATCTCAGTGGTGTCTGAGCAGGCGTGCAGAGCAGTCTACGGCCCCGTGTACCACACCAGCATGCTCTGTGCCGGAGGAGGGGAGGACCGCAGAGACTCCTGCCACGGTGACTCCGGGGGCCCCCTGGTCTGCAGCGGGTCTCTGCAGGGCCTCGTGTCTTTTGGACAATCGGAGTGTGGCCTCCCCTCCGTGCCAGCTGTGTACACCAACCTCTGCAAGTTCACTGACTGGGTACAGAAAACCATCCAGGCCACT
>mus_mus55_KLK4
ATGTGGTTCCTGGGGTGCCTCATCCTTGAGGTCACAGGAGCCTCCGCCTCAAGTGTCAGCAGCCGGATCATACAAGGCCAGGACTGCTCCCCACACTCGCAACCCTGGCAGGCGGCACTGTTCTCAGAAGACGGTTTTTTCTGCTCGGGAGTCTTGGTGCATCCGCAGTGGGTGCTGTCAGCAGCACATTGCTTACAGGAGTCCTACATCGTGGGACTGGGCCTGCATAACAAAGGCTCCCAAGAGCCTGGCAGCCGGATGTTAGAGGCCCACCTCTCCATCCAGCACCCCAACTTCAACGATCCTTCTTTTGCAAACGATCTCATGCTCATCAAACTGAACGAGTCAGTGATAGAGTCTAACACTATCAGGAGCATCCCTGTGGCTACCCAATGCCCCACTCCTGGAGATACCTGCCTAGTCTCTGGTTGGGGTCAACTAAAGAAT---------AAACTGCCCAGCCTCCTGCAGTGTGTGAATCTCTCAGTGGCGTCAGAGGAGACTTGCCGGCTGCTGTATGACCCTGTGTACCACCTCAGTATGTTCTGCGCTGGAGGAGGACAGGACCAAAAGGACTCCTGCAATGGGGACTCTGGGGGTCCCATAGTGTGCAACAGATCCCTACAAGGGCTCGTGTCTATGGGACAAGGAAAGTGTGGGCAGCCTGGCATACCAAGTGTCTACACCAATCTCTGCAAGTTCACTAACTGGATCCAGACCATCATTCAGACAAAC
>xen_tro175_KUN4
ATGTGGGCTATGATGTTCCTAGCAGTTGCAGCTGCTGGTCCCCTGGATGATTCCCGG---------ATTGTTGGCGGATACGAGTGCGCCCCTCATTCCAAGCCTTGGCAGGTGCACTTGAACTACAAAGGGAGCTTCTTTTGTGGGGGGTCATTAATTGCGCCAAGGTGGATTGTTTCTGCTGCCCACTGCTACTTG---TACGTGGTGGCTCACATTGGCATGCACGATGTTTCCAAGGCAGAAGGAACCGTACAGATAATCCAGGTGGAGAAATCCTTTCAGCACTATAAATACAACAGCAGCAGCATTGACAATGACATTATGTTGATTAAATTAGCAGAACCAGCTCAGTTCAATCACTATGTTCAACCCATCCCATTGGCACATAGCTGCCCAATAAAAGGAACTACGTGCGTTGTGTCTGGCTATGGGAATATGCGTCCAGGTTTCTTTGAGTTCCCTGACAGATTGCAATGTTTGGATCTGCCTGTTCTGCCTGAAGACAGCTGCAAATCTTCCTATGGTGATGATATTACTAACAACATGTTCTGTGCCGGCTTCCAGGAAGGTGGCAAAGATTCCTGCCAGGGAGACTCTGGTGGGCCACTGGTTTGTGATGGAGAACTCTTCGGGGTGGTATCATGGGGA---TATGGCTGCGCCACGAAAGGATATCCAGGAGTGTACACTAAAGTCTGTCATTATATAGACTGGGTGAATGACATTATGGAGGACCAC
>mus_mus83_KLK11
ATGATTCTCCGACTCATTGCACTTGCTCTGGTAACAGGGCACGTAGGGGGA---------------ATCATCAAGGGTTATGAGTGCAGGCCTCACTCACAGCCATGGCAGGTGGCCCTCTTTCAGAAGACACGGCTTCTCTGTGGGGCAACCCTCATCGCCCCCAAATGGCTCCTGACAGCAGCCCACTGCCGCAAGCCCCATTACGTGATCCTCCTTGGAGAGCACAATCTAGAGAAGACAGACGGCTGTGAGCAGAGGCGGATGGCCACTGAGTCCTTCCCCCACCCCGACTTCAACAACAAAGACCACCGGAATGACATAATGCTTGTGAAGATGTCGTCTCCCGTCTTCTTTACCCGAGCTGTGCAGCCACTCACCCTGTCCCCACACTGTGTCGCTGCAGGCACCAGCTGCCTCATTTCTGGATGGGGCACCACGTCCAGCCCCCAGTTGCGCCTGCCTCATTCCTTGCGATGTGCCAATGTCTCCATCATCGAACACAAGGAGTGTGAGAAGGCCTACCCGGGCAACATCACAGACACCATGCTGTGCGCCAGTGTTCGGAAAGAGGGCAAGGACTCCTGTCAGGGTGACTCTGGAGGCCCCCTGGTCTGCAACGGATCTCTTCAAGGCATCATCTCCTGGGGTCAGGACCCATGTGCCGTCACCAGAAAGCCTGGTGTCTATACAAAAGTCTGCAAATACTTTAACTGGATCCACGAGGTTATGAGGAACAAT
>can_fam141_KLK11
ATGATTCTTCGATTAATCATGTTTGCTCTGGTGACAGGGCATGTAAGGGCAGAGACCAGG------ATCATCAAGGGGTATGAGTGCTCTCCTCATTCCCAGCCCTGGCAGGTGGCTCTGTTCCAGAAGACACGGCTGCTCTGTGGGGCAACCCTCATCGCTCCCAAATGGCTCCTGACAGCAGCTCACTGCCGCAAGCCCCGATATGTAGTTCATCTGGGGGAGCACAACCTCCAGCGGCGGGATGGGTGCGAGCAGACCCTATCGGCCACCGAGTCCTTCCCCCACCCAGACTTCAACAACAAAGACCACCGCAATGACATCATGCTGGTGAAGATGACCAGAGCAGCCTTCATCACCTGGGCTGTGCGACCACTCACCCTGTCATCACACTGTGTCACCCCTGGCACCCGCTGCCTCGTTTCGGGCTGGGGCTCCACATCCAGCCCCCAGTTGCAACTGCCCCACACCTTGCGATGTGCCAACATCACCATCATTAACCACGAGGAGTGTGAGAAGGCCTACCCTGGCAACATCACAAACACCATGGTGTGTGCCAGTGTTCTGGAATCGGGAAAGGACTCCTGCCAGGGTGACTCTGGGGGCCCTCTGGTCTGTGACGGGTCTCTTCAAGGCATTATCTCCTGGGGCCAGGATCCATGTGCTGTCACCAGAAAGCCTGGTGTCTATACCAAGGTCTGCAAATACGTAGATTGGATCCGGAAGACTATGGAAAATAAT
>bos_tau144_KLKB1
ATGTACTTCATTTGCCTGTTTGCTACAGTTTCCTGTGGATGCTTGACTCAACTATATCACAACATCATTGTTGGAGGAACAAATGCTTCTTGGGGAGAGTGGCCCTGGCAGGTTAGCCTGCAAGTGAAGCAGAGCCACCTGTGCGGAGGGTCAATTATTGGACGCCAGTGGGTCTTAACTGCTGCCCATTGCTTCGATAATATTTGGCGCATTTATGGTGGCATTTTAAATCTGTCAGAGATAACGACAGAGACGTCTTTCTCACAAATCAAAGAGATTATTGTCCACCCAAATTATAAAATCTCAGAAGGCAGTCATGACATTGCCTTAATAAAACTTGAGGCTCCTTTGAATTTTACTGATTTGCAAAAAGCAATATGCCTACCTTCCAAAGATACAAAACCATACACTGACTGTTGGATAACTGGATGGGGCTTCACAGAGGAAAAAGGT---AAAATCCAAAATACCCTACAAAAGGCAAATATTCCTTTGATATCAAATGAAGAATGCCAAAAAAGTTACAGAGATTATATAACCAAACAGATGATCTGTGCTGGCTATAAAGAAGGAGGAAAAGATGCCTGCAAGGGTGATTCAGGCGGTCCCTTGGTTTGTACATGGCATTTGGTGGGCATCACTAGTTGGGGT---GAAGGCTGTGCCCGCAGGGAACAACCAGGAGTCTACACCAAAGTTGCTGAGTACGTGGACTGGATTTTAGAGAAAACCCAGGACAGC
>sor_ara16_KLK4
ATGTGGCTCCTGGGGGCCCTCCTCCTGGGAGTCACAGGATGCGGTGGCTCTGGGGCCGGCTAC---ATCATCAACGGCGAGGTCTGCGGTCCCCACTCGCAGCCCTGGCAGGCGGCCTTATTCCTGGAAGACGAGTTTCTCTGCGGGGGCGCCCTGGTACATCCTCAGTGGGTGCTGTCGGCGGCACACTGTTTCCAGAATTCCTACACCATCGGGTTGGGCCTGCACAGTAAAGCCAGCCAGGAGCCAGGCAGCAGGATGCTCAAGTCCAAACTCTCCATCCGGCACCCGAAGTTTAACAAACCGTTCCTCGCCAACGACCTCATGCTCATCCAGTTGCAAGAGCCTGTGGCCCCGTCGGACACCATCCAGGTCATCAGCCTGGCCTCGAGGTGCCCCTCGGCTGGGGACTCTTGCCTGGTCTCCGGCTGGGGCCGTCTGTCCAAT---------AGGCAGCCCCACGAGCTCCAATGTGCGAACATCTCAGTGATGTCGGAGGACGGATGCAGCACGCTCTACTCCTGGGTTTACCACCCTAGCATGGTCTGTGCTGGCGGAGGGAAGCCCCCAAAGGACTCCTGCAATGGTGACTCTGGGGGACCCCTCGTCTGCAGAGGGTCCCTGCAGGGCCTCGTGTCCTTTGGACAAGCCCAGTGTGGCCTTCCGTACATGCCGGGCGTCTACACCAACCTCTGCAAGTTCACCGACTGGATACAGAGAACCATCCAGTCCAGC
>can_fam203_KLKB1
ATGTATTTCACTTGCTTCTTTGCTACAGTTTCCTGTGGATGCCTGACTCAATTATATAAAAACACCATTGTTGGAGGAACCAACTCTTCTTGGGGAGAGTGGCCCTGGCAGGTCAGCCTGCAAGTGAAGCAGAGCCACTTGTGTGGAGGGTCAATCATTGGACGCCAGTGGGTCCTCACTGCTGCCCATTGCTTTGATGATGTTTGGCGCATTTATAGTGGCATTTTAAATCTGTCAGAGATTACAAAAGAAACACCTTTCTCGCAAATAAAAGAGATTATCATTCACCAAAATTACAAAACAGACGGTGGTAGTTACGATATTGCCTTAATAAAACTTGAGGCTCCTTTGAATTATACAGAATTCCAAAAACCAATATGCCTCCCTTCCGATGATACAAATACATATACTAATTGCTGGGTAACTGGATGGGGCTTCACAAAAGAA---------AGAGGGGAACAAAATCTACAAAAGGCAAATATTCCTTTGGTACCAAATGAAGAATGCCAGAAAAAATATAGAGATTATGTAAACAAACAGATGATCTGTGCTGGCTATAAAGAAGGAGGGAAAGATGCCTGCAAGGGAGATTCAGGTGGTCCCTTAGTTTGTAACTGGCATTTGGTGGGCATCACCAGTTGGGGT---GAAGGCTGTGGCCGCAGAGAACAACCAGGTGTCTACACCAAAGTGGCTGAGTATGTGGACTGGATTTTAGAGAAAACACAGGTTGGT
>mus_mus118_KLKB1
ATGTATTTTGTTTCCTTGTTTGCTACCGTCTCCTGTGGGTGTATGACTCAACTGTATAAAAATACCATTGTGGGAGGAACAAACGCTTCTTTAGGGGAGTGGCCATGGCAGGTCAGCCTGCAAGTGAAGCAGACCCATTTGTGTGGAGGGTCCATCATTGGTCGCCAATGGGTACTGACAGCTGCCCATTGCTTTGATGATGTGTGGCGTATATATGGCGGAATTCTTAGTCTGTCCGAGATTACGAAAGAAACGCCTTCCTCGAGAATAAAGGAGCTTATTATTCATCAGGAATACAAAGTCTCAGAAGGCAATTATGATATTGCCTTAATAAAGCTTCAGACGCCCCTGAATTATACTGAATTCCAAAAACCAATATGCCTGCCTTCCGCTGACACAAATACATATACCAACTGTTGGGTGACTGGATGGGGCTACACGAAGGAA---------CAAGGTGAACAAAATCTACAAAAGGCTACTATTCCTTTGGTACCAAATGAAGAATGCCAGAAAAAATACAGAGATTATATAAACAAGCAGATGATCTGTGCTGGCTACAAAGAAGGCGGAACAGACGCTTGTAAGGGAGATTCCGGTGGCCCCTTAGTCTGTCGGTGGCAGTTGGTGGGTATCACCAGCTGGGGT---GAAGGCTGCGCCCGCAAGGACCAACCAGGAGTCTACACCAAAGTTTCTGAGTACATGGACTGGATATTGGAGAAGACACAGAGCAGT
>hom_sap103_KLKB1
ATGTATTTCATTTCCTTGTTTGCTACAGTTTCCTGTGGATGTCTGACTCAACTCTATGAAAACGCCATTGTTGGAGGAACAAACTCTTCTTGGGGAGAGTGGCCCTGGCAGGTGAGCCTGCAGGTGAAGCAGAGGCACCTGTGTGGAGGGTCACTCATAGGACACCAGTGGGTCCTCACTGCTGCCCACTGCTTTGATGATGTTTGGCGCATCTATAGTGGCATTTTAAATCTGTCAGACATTACAAAAGATACACCTTTCTCACAAATAAAAGAGATTATTATTCACCAAAACTATAAAGTCTCAGAAGGGAATCATGATATCGCCTTGATAAAACTCCAGGCTCCTTTGAATTACACTGAATTCCAAAAACCAATATGCCTACCTTCCGGTGACACAAGCACATATACCAACTGTTGGGTAACCGGATGGGGCTTCTCGAAGGAG---------AAAGGTGAACAAAATCTACAAAAGGTAAATATTCCTTTGGTAACAAATGAAGAATGCCAGAAAAGATATCAAGATTATATAACCCAACGGATGGTCTGTGCTGGCTATAAAGAAGGGGGAAAAGATGCTTGTAAGGGAGATTCAGGTGGTCCCTTAGTTTGCATGTGGCGTTTGGTGGGCATCACCAGCTGGGGT---GAAGGCTGTGCCCGCAGGGAGCAACCTGGTGTCTACACCAAAGTCGCTGAGTACATGGACTGGATTTTAGAGAAAACACAGAGCAGT
>mus_mus119_CFD
ATGGTGTACTTCGTGGCTCTGGTGATCCTGGGAGCGGCTGTATGTGCAGCACAGCCCCGAGGCCGGATTCTGGGTGGCCAGGAGGCCGCAGCCCATGCTCGGCCCTACATGGCTTCCGTGCAAGTGAACGGCACACACGTGTGCGGTGGCACCCTGCTGGACGAGCAGTGGGTGCTCAGTGCTGCACACTGCATGGATGACTCTGTGCAGGTGCTCCTGGGTGCCCACTCCCTGTCCGCCCCTGAACCCTACAAGCGATGGTATGATGTGCAGAGTGTAGTGCCTCACCCGGGCAGCCGACCTGACAGCCTTGAGGACGACCTCATTCTTTTTAAGCTATCCCAGAATGCCTCGTTGGGTCCCCACGTGAGACCCCTACCCTTGCAATACGACGAACCC------GGCACGCTCTGCGACGTGGCTGGTTGGGGTGTGGTCACCCAT---------CGCAGGCCTGATGTCCTGCATCAACTCAGAGTGTCAATCATGAACCGGACAACCTGCAATCTGTACCATGACGGGGTAGTCACCATTAACATGATGTGTGCAGAG------AGCAACCGCAGGGACACTTGCAGGGGAGACTCCGGCAGCCCTCTAGTGTGCGGGGATGCAGTCGAAGGTGTGGTTACGTGGGGCTCTCGCGTCTGTGGCAATGGCAAAAAGCCGGGCGTCTATACCCGAGTGTCATCCTACCGGATGTGGATCGAAAACATCACAAATGGTAAC
>hom_sap102_CFD
ATGTGGGAGCGCCTGGCAGTTCTGGTCCTCCTAGGAGCGGCCGCCTGCGCGGCGCCGCCCCGTGGTATCCTGGGCGGCAGAGAGGCCGAGGCGCACGCGCGGCCCTACATGGCGTCGGTGCAGCTGAACGGCGCGCACCTGTGCGGCGGCGTCCTGGTGGCGGAGCAGTGGGTGCTGAGCGCGGCGCACTGCCTGGAGGGGAAGGTGCAGGTTCTCCTGGGCGCGCACTCCCTGTCGCAGCCGGAGCCCTCCAAGCGCCTGTACGACGTGCTCCGCGCAGTGCCCCACCCGGACAGCCAGCCCGACACCATCGACCACGACCTCCTGCTGCTACAGCTGTCGGAGAAGGCCACACTGGGCCCTGCTGTGCGCCCCCTGCCCTGGCAGCGCGACGCACCG------GGAACTCTCTGCGACGTGGCCGGCTGGGGCATAGTCAACCAC---------CGCCGCCCGGACAGCCTGCAGCACGTGCTCTTGCCAGTGCTGGACCGCGCCACCTGCAACCGGCACCACGACGGCGCCATCACCGAGCGCTTGATGTGCGCGGAG------AGCAATCGCCGGGACAGCTGCAAGGGTGACTCCGGGGGCCCGCTGGTGTGCGGGGGCGTGCTCGAGGGCGTGGTCACCTCGGGCTCGCGCGTTTGCGGCAACCGCAAGAAGCCCGGGATCTACACCCGCGTGGCGAGCTATGCGGCCTGGATCGACAGCGTCCTGGCC------
>hom_sap88_PRSS3
ATGGGGAGGAGTGCGCCATTGGTTTTCCATCCTCCAGATGCACTGATTGCTGACGATGATGACAAGATTGTTGGGGGCTACACCTGTGAGGAGAATTCTCTCCCCTACCAGGTGTCCCTGAATTCTGGC---TCCCACTTCTGCGGTGGCTCCCTCATCAGCGAACAGTGGGTGGTATCAGCAGCTCACTGCTACAAGACCCGCATCCAGGTGAGACTGGGAGAGCACAACATCAAAGTCCTGGAGGGGAATGAGCAGTTCATCAATGCGGCCAAGATCATCCGCCACCCTAAATACAACAGGGACACTCTGGACAATGACATCATGCTGATCAAACTCTCCTCACCTGCCGTCATCAATGCCCGCGTGTCCACCATCTCTCTGCCCACC---GCCCCTCCAGCTGGCACTGAGTGCCTCATCTCCGGCTGGGGCAACACTCTGAGCTTTGGTGCTGACTACCCAGACGAGCTGAAGTGCCTGGATGCTCCGGTGCTGACCCAGGCTGAGTGTAAAGCCTCCTACCCTGGAAAGATTACCAACAGCATGTTCTGTGTGGGCTTCCTTGAGGGAGGCAAGGATTCCTGCCAGCGTGACTCTGGTGGCCCTGTGGTCTGCAACGGACAGCTCCAAGGAGTTGTCTCCTGGGGC---CATGGCTGTGCCTGGAAGAACAGGCCTGGAGTCTACACCAAGGTCTACAACTATGTGGACTGGATTAAGGACACCATCGCTGCCAAC
>hom_sap120_KLK11
ATGCAGGCCATGAGGATTCTGCAGTTAATCCTGCTTGCTCTGGCAACAGGGCTTGTAGGGGGAGAGATCATCAAGGGGTTCGAGTGCAAGCCTCACTCCCAGCCCTGGCAGGCAGCCCTGTTCGAGAAGACGCGGCTACTCTGTGGGGCGACGCTCATCGCCCCCAGATGGCTCCTGACAGCAGCCCACTGCCTCAAGCCCCGCTACATAGTTCACCTGGGGCAGCACAACCTCCAGAAGGAGGAGGGCTGTGAGCAGACCCGGACAGCCACTGAGTCCTTCCCCCACCCCGGCTTCAACAACAAAGACCACCGCAATGACATCATGCTGGTGAAGATGGCATCGCCAGTCTCCATCACCTGGGCTGTGCGACCCCTCACCCTCTCCTCACGCTGTGTCACTGCTGGCACCAGCTGCCTCATTTCCGGCTGGGGCAGCACGTCCAGCCCCCAGTTACGCCTGCCTCACACCTTGCGATGCGCCAACATCACCATCATTGAGCACCAGAAGTGTGAGAACGCCTACCCCGGCAACATCACAGACACCATGGTGTGTGCCAGCGTGCAGGAAGGGGGCAAGGACTCCTGCCAGGGTGACTCCGGGGGCCCTCTGGTCTGTAACCAGTCTCTTCAAGGCATTATCTCCTGGGGCCAGGATCCGTGTGCGATCACCCGAAAGCCTGGTGTCTACACGAAAGTCTGCAAATATGTGGACTGGATCCAGGAGACGATGAAGAACAAT
>xen_tro177_KLK13
ATG------------------------------------------------------------------------CAGATACCCTGCAGCCATAATCCTGCA------------AGTTTATACACACAG------------------AAAGGTTTAAATGATATTAAGTGGAAC------------------------AGGCATCTGCAGGTTGCCCTAGGAGCTCATAACAAAACCAACCCTATGGGACATATTCAATACACTTACGCTGCAAAGATATGTCCTCATTGCGGCTTTAACCCGATCACATATAATGATGACATCATGCTGCTCAAACTGGCATCAGAAGCCAACATTAACGCCTCGGTGGCAATTATCCCATTAGCAAGTATG------GTGGCAAATACCGAGTGCCTTGCTTCGGGATGGGGGAGCACCACAAGCCCTGAAGAGACCTACCCAGACAAGCTACAGTGTGTAAATATTACTACAGTGAGTAACAGCGACTGCCAGGACTACTACCCGGATGATATAACCGACAACATGCTGTGCGCTGGGGATGTGGCCGGAGGGAAAGACACTTGTGGGGGAGACTCGGGGGGGCCGCTGGTCTGCAACGAAGAACTCCATGGAATCACATCTTGGGGGGATTTGGTCTGTGGTTCCCCAGATAAACCCGGGGTGTTCACCAAAGTGTCCAATTACATCGACTGGATCAGTGACATCATGGAGAATGAG
>ano_car192_CFD
ATGAGGCTTCTGAATACGGCGCTACTTTTGCTGGTACTTACAGTGGCGGCACAGGATGAATCCCGGATCATTGGGGGTCAAGAGTGCCCAAAACATGGTCAACCTTACCAGGTCAGCAGAAAAAATGGTCCCGACGTTCAATGCGGAGGTGTTCTGATAGACAAAGACTGGGTGCTGACAGCCGCCCACTGTGACAACGGAACGATCCACACACGGATGGGAGATCACAGCCTCCGGGCCAATGAGGGTTCCGAGCAGTGCATCAAATCTGCGCAAAAATTCATCCATCCAGCCTACAACCCCTCCACACATGACAGTGACATCATGCTAATCCGGCTGGACAACTCTGCCAACATCAATGAATATGTCCGGCCAATTGAACTGGCCACACAATGCACAAAGCCCAACACTCGCTGCGAGGTCTCGGGATGGGGAACCATCAAGACCCCCCAATCCGAGTTCCCGGACCTCCTGCAGTGTGCCACCGTCTACACAATATCAAACGAAGAGTGCAATAAGGCATACCCGAATGCCATCACAGAAAACATGCTGTGTGCTACTGTGAGCGGAGGTGGCGTGGATTCCTGCCAGGGAGACTCTGGAGGGCCTCTGGTGTGCAATAATAAACTCCAAGGCATTGTCTCTTGGGGGATGCAAGTCTGTGCCCAAGCTGGGAAACCCGGGGTCTATACAAATATCTGCCAATTCACCGATTGGATTCAGAACACCATGCGTGGAAAC
>con_cri38_KLK12
ATGGGGTTCAGCATCATTCTGCTGCTGTGTGTGATTGGGCTCAGCCAGGCGGCCATAGAGAAG---ATTTTTAACGGCACAGAGTGTGTCCCCCACTCGCAGCCCTGGCAGGTGGGGCTGTTTGAGGGGACTCAGCTGCGCTGTGGGGGCGTCCTCATCGACCGCAGGTGGGTCCTGACTGCTGCCCACTGCAACGGCAGCAGGTACTGGGTCCGCCTGGGAGAACACAGCCTCAGCGGGCTGGACTGGACAGAGCAGATCCGGCGCAGCGGCTTCTCGGCCACCCACCCCGGCTACCACCAGCACAGCCACGACCATGACCTCCGGCTCCTGCGGCTGGGCTTGCCCATCCGCATCACCCACAGTGTCCAGCCCCTGCCCCTGCCCACGTCCTGCGTGGAGGCCGGGACCCGCTGCCACATCTCGGGCTGGGGCACCACCAACCACCCGTGGAGCCCATTCCCGGACCGGCTGCAGTGCCTCAGCCTCTCCATCGTCCCCGACACCACCTGCCAGGACGTGTTCCCCGGGAGAATCACCGGCAACATGGTGTGTGCGGGCGGCGTC---GCGGGCGCAGATGCCTGCCAGGGTGACTCTGGGGGTCCCCTGGTGTGTGACGGCGTCCTTCAGGGCCTGGTGTCATGGGGGGTGGGGCCTTGCGGACAAGACGGCATCCCCGGCGTCTACACCAAGATCTGCAACTATGTGGGCTGGATCAAGACGGTCATGAGGAACAAC
>orn_ana212_KLK15
ATGTTTATCAGCCTAAAAGTGGTAGCCACAGCGGCCCAGGGGGGTGACAAG---------------GTGCTGGGCGGGAAGGAGTGTGCCCCCGGCTCGCAGCCCTGGCAAGTGGCGCTGTTTGACTTCGGCCGCTTCAACTGCGGGGGCACCCTGCTGACCCCGAGATGGGTGCTGACCGCGGCCCACTGCCTCACCCGGCCCATCCGGGTTCGACTCGGGGAGCACAACCTGAAGGTCCTGGAAGGCCAGGAGCAGCTTCGGGGGGTGAGCCGCGCCATCCCACACCCCCGCTACCGCGAGCGGGACCACGAGGATGACATCATGCTGCTCAAATTGGCGCTGCCCGCCCGCCTGACGCCCAGCGTCCGCCCCCTCTCCCTGCCCACCCGCTGTCCCCAGCCCGGGGACCGGTGTGTCGTCTCCGGGTGGGGCCTG---------------------------------------------------------GTCGCCAACTCCAAGGGTGAGGAG------------------------------------------------GCTGGGGGGACGGACCGG------------------------------------------------------------TGG---------------------------------------------------------------------------------------------
>sol_par23_KLK15
ATG---------------------------------------------------------------------------------------------------------------------------------------------------------------------------------------------------------------------------------------------------------------------------------------------------------------------------CAGGTGTTCATTTTAAGCCCGCCGTCCCCTCCAGTG------------------------------------------------------------------------------------------------------AGCCTTCCAGACGCGTTGCACTGCGCCAGCATCAGCATTATCTCCAACCAGTCTTGTGACGACGACCACCCAGGG---CTGACGGACACCATGGTGTGTGCAGGAGTGGAGGGCGGAGGCACGGATTCCTGTGAGGGTGACTCCGTGGGACCGCTGGTCTGTGAGGGCATTCTTCAGGGCACTGTGTCCTGGGAC---GTCCCCTGTGAC------ACCAAACAAGGCCTGGCGTCTATACCGAAGTCTGTCACTACGTGG------AGTGGATCAGAGAAACCA
>bos_tau122_PRSS2
ATGCATCCCCTGCTGATCCTTGCCTTTGTGGGAGCTGCTGTGGCTTTCCCCTCGGACGACGATGACATCGTCGGGGGCTACACCTGCGCGGAGAATTCTGTCCCTTACCAGGTGTCCCTGAATGCTGGC---TACCACTTCTGCGGGGGCTCCCTCATCAATGACCAGTGGGTGGTGTCCGCGGCTCACTGCTACCAGTACCACATCCAGGTGAGGCTGGGAGAATACAACATTGATGTCTTGGAGGGTGGTGAGCAGTTCATCGATGCGTCCAAGATCATCCGCCACCCCAAGTACAGCAGCTGGACTCTGGACAATGACATCCTGCTGATCAAACTCTCCACGCCTGCGGTCATCAATGCCCGGGTGTCCACCTTGGCTCTGCCCAGTGCCTGTGCTTCCGGCAGCACCGAGTGCCTCATCTCCGGCTGGGGCAACACCCTGAGCAGTGGCGTCAACTACCCGGACCTGCTGCAATGCCTGGAGGCCCCGCTGCTGAGCCACGCCGACTGTGAAGCCTCGTACCCTGGAGAGATCACTAACAACATGATCTGCGCTGGCTTCCTGGAAGGAGGCAAGGATTCCTGCCAGGGTGACTCTGGCGGCCCTGTGGCTTGCAACGGACAGCTCCAGGGCATTGTGTCTTGGGGC---TACGGCTGTGCCCAGAAGGGCAAGCCTGGGGTCTACACCAAGGTCTGCAACTACGTGGACTGGATTCAGGAGACCATCGCCGCCAAC
>mon_dom150_KLK15
ATGACCTTTTCCTTCCTCCTGACAGTTACAGTGTCACAGGGGAATGACAAG---------------GTCCTGGGTGGGGAGGAGTGTCCCCCCCACTCCCAGCCATGGCAGGTGGCTCTCTTCGAAGGGAGACGCTTCAACTGTGGAGCTTCCCTCATCTCCAGCCAGTGGCTGCTTACTGCTGCCCACTGCTACACCAGCAAGATGAGGGTCCGGCTAGGGGAGCACAACCTGCGAGTGTGGGACGGGATGGAGCAGCTGCGAGGAGTGGTCTACGCTTTTCCCCACCCTCGCTACCAAGGTCATGGCCACCACGATGACATCATGCTCCTCCGCTTGGCCCGACCCGCCAGCCTCTCGGACAGCGTCCAGCCCGTGGCCCTGCCCGTCCGTTGTCCCCGGACCGGGGAGCAGTGCGTCGTCTCAGGTTGGGGCTTGGTGGCCGAACCCAAAGTGAAACTTCCAGACACCTTGCATTGTGCTAACATCAGCATCATATCTGCTGCTTCCTGCAACAGGGATTATCCTGGGCAGGTGACAGACACCATGGTGTGCGCTGGTGTTGAGGGAGGGGGCACCGACTCCTGCGAGGGTGACTCAGGAGGCCCCCTGGTCTGTGGGGGAACTCTTCAAGGTATTGTCTCATGGGGTGATGTTCCCTGTGACACCACTACCAAACCAGGGGTCTACACCAAAGTATGCAAATACTTGACTTGGATTCGTGACACAATGAAGAATAAT
>sol_par8_KLK1
ATGCCCTACCTCCTCATCACCCCAGCATGCGCGGCACCCCCCATCGACTCC---------------ATCGTGGGCGGCTGGGAGTGTACAAAGAACTCGCAGCCCTGGCAGGTGGCTCTGTATGGACCCAACACCTTAATATGTGGGGGCGTCTTGGTGAACCCCCAGTGGGTCATCACCGCTGCCCACTGCGTTAGCACCAAATACAAGGTAGCCCTGGGTCGTCACGACTTGTCTGCTGATGAAGACACAGCCCAGTTCTTCGAGGTGACTGACAGCTTCCCACACCCTCAGTACAACGGGGAGGACTACAGCCACGACATCATGCTGCTGCGCCTGGACAAGCCGGCCGAGATTACCAGCGCCGTGAGGCCCGTGCAGCTGCCCACCGAG------GCGCCGGGGACCACCTGCTACGCCTCGGGCTGGGGCAGCACCCTTCCGAAGGACGTCTCCTACCCAGATGTTCTCCAGTGTGTGGATCTCACACTTCTGGCCAACAGTGTGTGTGCCAACACCTACTCCGCA---ATCACTGACTTCATGCTGTGCGCTGGAAGCTTGCAGGGCGGCAAGGACACCTGTCAGGGTGACTCAGGGGGCCCGCTGACGTGCAACGGCGTGTTACAGGGCATCACGTCATGGGGC---ATGCCGTGTGGCGAGCCCGGAAAGCCCGCCATCTACACCAAAATCATTAAGTACGTGGGATGGATCAAAGAGACCATAGAGGCACAT
>mus_mus77_KLK6
ATGAAGATGCTGGCCCTGTGCTTGGTTCTTGCTAAATCAGCCTGGTCGGAGGAACAGGAGAAG---GTGGTTCATGGAGGCCCGTGTTTGAAGGACTCCCACCCTTTCCAGGCTGCCCTCTACACCTCAGGTCACTTGCTGTGTGGTGGGGTCCTCATTGACCCACAGTGGGTGCTGACAGCTGCCCACTGCAAAAAACCGAATCTGCAGGTGATCTTGGGGAAACACAACCTACGGCAAACAGAGACTTTCCAAAGGCAAATCTCAGTGGACAGGACTATTGTCCATCCCCGCTACAACCCTGAAACCCACGACAATGACATCATGATGGTGCATCTGAAAAATCCAGTCAAATTCTCTAAAAAGATCCAGCCTCTGCCCTTGAAGAATGACTGCTCTGAGGAGAATCCCAACTGCCAGATCCTGGGCTGGGGCAAGATGGAAAAT---------GACTTCCCAGATACCATTCAGTGTGCTGATGTCCATCTGGTGCCCCGGGAGCAGTGTGAGCGTGCCTACCCTGGCAAGATCACCCAGAGCATGGTGTGCGCAGGCGACATGAAAGAAGGCAACGATTCCTGTCAGGGTGATTCTGGAGGTCCCCTAGTATGTGGGGGTCGCCTCCGAGGGCTCGTGTCATGGGGTGACATGCCCTGTGGATCAAAGGAGAAGCCAGGAGTTTACACCGATGTCTGCACTCATATCAGATGGATCCAAAACATCCTCAGAAACAAG
>con_cri34_KLK1
ATG---------------------------------------------------CCCCCTGCGCAGATCAAAGGGAAATGGGACTGTAGGAGGCACTCCCAGCCCTGGCAGGCCGTGGTGTACCGTGAGAACAGCGTGTACTGCGGGGGCGTCCTGGTGCACCCCCAGTGGGTGCTCACGGCCGCTCACTGCCTGCTCAAAGAATATAATGTCTGGCTGGGACGCCAGACCCTCTTCCCGCTTGAAAATACAGTTCAGTATTTCAAGGTGTCCCACTCCTTCCCACACCCCCAATTCAACGGCCCCGACTACAGCCACGACCTGCTGCTGCTCCGCCTGCCCAAGCCGGCCCAGCTCACCCACTCTGTGCGGGTGCTGCAGCTGCGCAGGCAC------GAGCCCACGGGCAGCACCCGCTCCACCAGCTGGGGCAGCACCTACCCCTATGTGGACAAATTCACCATCAGCCTCCAGTGCGTGGACCTCAAACTGCTGCCCAACAGCAGGTGCGTGAAGTCCCACACCCAGAAGATCACGCAGCACATGCTGTGCGGAGGGATCCTGAAGGGGGGCCCCTCCCTGTGCGGGGCCGACTCCAGGGGTCCTCTGATCTGCGGCGGGGTGCTCCAAGGACTCGGGTCGTGGGACCCTTACCGGTGTGACACTTTCCGCGCAGCCGGCGTCTACACCAAGGTGATAGACTATGTGCCATGGATCAGGCAGACTATAGCAGCCCAC
>xen_tro136_KUN3
ATGTGGGTATTGCTGTTCCTGGGAGTTGTAGCTGCCTCTCCTTTGGTTGATGATAAA---------ATTATCGGGGAATATGAATGTGCCCCTCACTCCCAAAAATGGCAGGTTTATTTCACCTATAAAGGATATCCCTGGTGTGGAGGGTCCTTAATCTCATCGAGGTGGATCATTTCTGCCGCCAGTTGCAACCAGAAGTACTTGATCGCTCACCTTGGAAAGCATGATATTACCAGGGAAGAAGGAACAGAACAACATATCCAGGTTGAGAAAACCTTTCCACATAACAGATACCTGGGCCTTTCTGATAGCAATAATATCATGTTGGTTAAACTTGCTGAGCCAGCTCAATTCAATCAGTTTGTTCAGCCCATCAAAGTTGCAAGCAGCTGCCCAAGAGAGGGGAAAGTTTGTCAGGTGTCTGGCTTCGGAAATCTGAATTCATATGCTGAGAAGTACCCTGATAGACTGCAGTGTCTGGATTTACCTATTCTGCCTGAATCCAGCTGTGACGCTTACTTCAGTCCCAAAATGCATACAAATTTAATGTGTGCTGGCTTTGCACAAGACGACAAGGACTCCTGCCAGGGTGATGCCGGAGGGCCTCTCATTTGTAAAGGGGAGCTCTACGGAATAATATTGTGGGGA---AATGAATGCTCGGGAAGAGGTATTCCAGGAGTGTACCTTAAAGTCTGTAACTTTACCAACTGGATGCAGAATATTATTAACAACAAC
>orn_ana154_KLK14
ATG---------------------------------------------------------------------------------------CCTCGGGGCAGACAAAGTGTTGTG---------------------------------------------------CGGTGG---------------GGATGCAGGTTT------CTGCGCGTGAGCCTGGGAAAGCATGACCTTCGGTGGTGGGAGCCAACGGAGCAGCGGCGCTTGGTGGTCCGTCAGATCCCCCACCCCAGCTACAACCCCCGCACTCAGGACAGCGACCTCATGCTGCTGCGGCTGGACAGGCCCGTCCAGCTGACCCCGGCCGTGCAGCCCCTGGGCCTCTCCCCGGACTGCGCCGCGCCCGGGACCCCCTGCCGCGTGTCCGGCTGGGGCACCATCTCCTCACCCTTAGTCCGCTACCCTGACATCCTCCAGTGCGTCAACATCCAAATCGTGTCTGACAAGGCTTGCCAAGGGGCCTACCCCGGGGGCATCACGCCCAGCATGGTGTGCGCAGGCGACTGGCAGGGTGGCAAAGACTCTTGCCAGGGTGATTCGGGAGGTCCCCTGGTGTGCAGGGGCAAACTGCAGGGGCTCGTGTCCTGGGGCTTGGAGCAGTGTGGACTCTCTAACCACCCCGGCGTCTACACCAACCTCTGTAAATTCACCCGCTGGATCCAGAACACTATGAGGGGCAAA
>ano_car190_KLKB1
ATGTATTACATTGCATTGTTTGCCTCAGTACATAGTGAATGTGTTTCTCGGATCTACGAAAATACAATTGTTGGAGGAGTAAATGCTTCCGTAGCTGAGTGGCCTTGGCAAGTCAGTTTACACGTGAAGCAGAGTCATCTATGTGGTGGTTCCATTATCAGTAACCAATGGATATTGACAGCTGCCCATTGCACAGATGAAATTTGGCGTATTTATACCGGCATTTTGAGACAATCAGAAATAAAACAAGATACCTCTGTTTTCAAAGTCAAAGAGATTATAGTTCATTCTAAGTATAGGATTTCAGAAACGGGATATGACATTGCATTACTGAGACTTGACCGACCTATGAACTTCAGTGACTTACAGCAACCTCTGTGCTTGCCGACT---GAAGGAAACACATACACGGAGTGCTGGGTAACTGGATGGGGTTACACAAAAGAG---------CAAGTACATGACACGCTACAAAAACTCAAGATCCCCCTAATATCAAATCAAGAATGTCAGACTCGATATCAAAATCACATAACTGACAAGATGCTGTGTGCTGGTTACACAGAAGGTGGAAAGGATGCTTGTAAGGGAGACTCGGGTGGTCCTCTGTCGTGTAAGTGGTATTTGGCTGGCATTACAAGCTGGGGT---GAAGGGTGTGCTCGCCCAGAACAACCAGGTGTTTACACAAACGTGGCAGAGTTTAAGGACTGGATTCTA------GAAAAAACCTCA
>eri_eur28_KLK9
ATGGAATTCCTTGTTCTGCTGCCTCTCCTGGCAGGGAGCAGCTGGGCTGACACTCGG---------GCCATCGGGGCCGTGGAATGTACCCCCAACTCCCAGCCCTGGCAGGCTGGCCTCTTCTTCCTCACACACCTCTTCTGCGGGGCCACACTCATCAGTGATCGCTGGCTGCTTACCGCAGCTCACTGCCTCAAGCCGTACCTGTGGGTTCGGCTCGGCGAGCACCACCTCTGGCGCTGGGAGGGTCCCGAGCAGCTGTTCCGGGTCACGGAGTTCTTCCCGCACCCCGGGTTCAACGCCCAAGACCACAACCACGACATCATGCTGATCCGGCTGCCCTGGGAGGCTCGTCTAAGTCCTTCAGTGCAGCCCCTCAACATCAGCCGGAACTGCGTGTCCCCTGGCACCGAGTGCCTCATCTCGGGTTGGGGGGCCGTGTCCAGCCCCAAGGTGGAGTACCCACTCTCGCTGCAGTGTGCCAACATCAGCATCCTGGAGCCCAGGCTCTGCCATAGGGCATACCCGGGCCACATCTCCGACAGTATGCTCTGTGCCGGCCTATGGGAGGGCGGCAAGGGTTCTTGTCAGGGTGACTCCGGAGGCCCCCTGGTTTGCAAGGGGACCCTGGCAGGCGTGGTGTCTGGGGGCTCTGAACCCTGCTCCAGACGCGGGCGCCCCACCGTCTACACCAGTGTATGCCACTACGTGGACTGGATCGAAAAGACCATGAAAGAAAGC
>sol_par17_KLK15
ATGTGGACGGACTGCAGGAAACACCAGTGTGCCAGCCTGGCCACGAGGGATGCCCCCCTCCGCAGGGTGCTTGGAGGCGAGGAGTGCAAGCCCCACTCCCAGCCGTGGCAGGTGGCACTCTTCGAGCAT---GGTCGCAACGGCGGTGGGTGTCTCATCTCCCCACACTGGGTGCTGTGGGCCGCCCACTGCCAAACCTCTGCGTGGCGCACGCCTGTGGGCGAGCACAGCCTGCGCAAACGTGATGTCCACCAGCAACTGCGCGAGCTTTCTTGTGTCATCCCGCATCCGGGCTACGACAAGGGAACACATCGCCATGACATGATGCTGCTACGACCAGCCCGGCCCTGGAATTCACCCCGCAGGTGCACCGCATTGTGCTGCCCACCGAGGTGTCGG------GGGGCGTGGTGTCCAGCGACAGCCCTGGGACCACAGGAATCCCATCCAGTGAGCCTTCCAGACGCGTTGCATTGCGCCAGCATCAGCATTATCTCCAACCAGTCTTGTGACGACGACTACCCAGGG---CTGAACGACACCATGGTGTGTGCAGGAGTGGAGGGCGGAAGCACAGATTCCTGT---------GCGGTCGGAGCCTGGGTGACTGGTAAGACGGCGAAGGGGCTCATCTGC------------------------CCTCAACGCAACCCCATTACGCTGTCCCTC------------------------------------------
>mon_dom199_KLK14
ATGCTGCTCCTGGTCTCCTCACTGCTTCTTCTGTTGGCCCCGGCCGTCGCCCAGAGGGATGGGGACATCATTGGTGGCTACACTTGTATTCCCCACTCCCAGCCCTGGCAGGCTGCCCTGTTCGCCTCTCGAAAGTTCCACTGTGGAGGTGTCTTGCTGTCCAATCGATGGGTCCTCACAGCAGCTCACTGTGGCCACTGGAACCTTCGAGTGGCCCTGGGGAAACACAACCTCCAGCGCCTGGAGCCCTCCCAGCAAATGCTCAGGGTGAACCGCCAGGTAGTCTACCCCAGGTACAACCAAAGGACCAACGATCATGACCTCATGCTGCTCCACCTGGAGAGGCCAGTGAAGCTGACCCGAGAGATCCAGCCCATTCAGGTGGCAAGAAACTGTGCCAGTCCTGGGACCAGCTGCCTGGTGTCAGGCTGGGGCACTATTTCCAGTCCTCATGTCAGATATCCCAGCACCCTCCAGTGTGTGAACATCGACATCTTATCTGATGAAAGGTGCAGAAACTCCTACCCAGGAGCCATCACTCGAGGCATGGTCTGTGCTGGGGACCAGAAAGGGGAAAAGGATTCCTGCCAGGGTGACTCCGGTGGCCCCTTGGTGTGCAATGGGGCCCTGCAGGGCCTGGTGTCTTGGGGCAGTGAACAATGTGCCCAGGCCAAGTATCCTGGAGTCTATACCAACCTGTGCCGTTACTGGACTTGGATCCAAAATGAAGTACGGAAGAGG
>hom_sap105_KLK6
ATG------------------------------------------------------------------------------------------------------------------------------------------------------------------------------------------------------------------------------------------------------------------------------------------------------------------------------------CTGTTGCGCCTGGCACGCCCAGCCAAACTCTCTGAACTCATCCAGCCCCTTCCCCTGGAGAGGGACTGCTCAGCCAACACCACCAGCTGCCACATCCTGGGCTGGGGCAAGACAGCAGAT---------GATTTCCCTGACACCATCCAGTGTGCATACATCCACCTGGTGTCCCGTGAGGAGTGTGAGCATGCCTACCCTGGCCAGATCACCCAGAACATGTTGTGTGCTGGGGATGAGAAGTACGGGAAGGATTCCTGCCAGGGTGATTCTGGGGGTCCGCTGGTATGTGGAGACCACCTCCGAGGCCTTGTGTCATGGGGTAACATCCCCTGTGGATCAAAGGAGAAGCCAGGAGTCTACACCAACGTCTGCAGATACACGAACTGGATCCAAAAAACCATTCAGGCCAAG
>ano_car194_KLKL
ATGTCATTTCTGGTTTACGTTTTTACAGCGAGTGCAGCGGAAGCAGAACGG---------------GTACCTGGAGGGAAGGCGTGTCCTGCTCACTCTCAGCCGTGGCAAGCGGGACTCTTTTCTGGCTTCAGACTAGTTTGTGGAGGGACTCTGATCCACAAGTCATGGGTGCTCAGTGCGGCTCACTGTAGAAGGAGTCCTTTCCCTGTGCGTCTCGGAGAGCATGACCTCAAGCGCCTGGACTGGTCCGAGCAGCTGAAGCTGGCCTCCAAAGTCATTGTGCATCCCAACTACGATCCTCAAACCAAGAACAACGACATCATGCTCGTGAAACTGCTGACTCCTGTCTGCTTGAATAACAAAGTCAAAATCCTCAAGTTGCCAACCACTTGCCCTGTTCCTGGGACCGAGTGCCTTATATCAGGGTGGGGTACAACAACAAGCCCTGAAGTAAATTTCCCAGATGTTCTGCATTGTGCAAACATCACCGTTGTCGACTATGAAGTCTGCCGATCCATCTATCCCAATTATATCAATGAGAACATGGTCTGTGCGGGCAAGATGGAGGGAGGCACAGATGCTTGCCAGGGTGATTCGGGTGGACCCCTTGCCTGCAATGGGCAGTTACAAGGGATTGTATCCTGGGGACCAATTCTATGCGGACAGCCAAACAGACCGGGCGTCTATGTTAATGTCTGCAAATATGTGGACTGGATTAGAGAAACCATCAGGCATAAC
>hom_sap80_PLG
ATGGAAGTGGTTCTTCTACTTCTTTTATTTCTGAAATCAGGTCAAGGAGAGCCTCTGGATGACTATGTTGTAGGGGGGTGTGTGGCCCACCCACATTCCTGGCCCTGGCAAGTCAGTCTTAGAACAAGGGGAATGCACTTCTGTGGAGGCACCTTGATATCCCCAGAGTGGGTGTTGACTGCTGCCCACTGCTTGGAGTCATCCTACAAGGTCATCCTGGGTGCACACCAAGAAGTGAATCTCGAACCGCATGTTCAGGAAATAGAAGTGTCTAGGCTGTTCTTGGAGCCCACACGAAAA------------------GATATTGCCTTGCTAAAGCTAAGCAGTCCTGCCGTCATCACTGACAAAGTAATCCCAGCTTGTCTGCCATCCAATTATGTGGTCGCTCGGACCGAATGTTTCATCACTGGCTGGGGAGAAACCCAAGGT---------ACTTTTGGAGCTGGCCTCAAGGAAGCCCAGCTCCCTGTGATTGAGAATAAAGTGTGCAATCGCTTTCTGAATGGAAGAGTCCAATCCACCGAACTCTGTGCTGGGCATTTGGCCGGAGGCACTGACAGTTGCCAGGGTGACAGTGGAGGTCCTCTGGTTTGCAAATACATTTTACAAGGAGTCACTTCTTGGGGT---CTTGGCTGTGCACGCCCCAATAAGCCTGGTGTCTATGTTCGTGTTTCAAGGTTTGTTACTTGGATTGAGGGAGTGATGAGAAATAAT
>hom_sap81_PLG
ATGGAAGTGGTTCTTCTACTTCTTTTATTTCTGAAATCAGGTCAAGGAGAG---------------CCTCTGGATGACTATGTGAATACCCAGGGGGCTTCACTGTTCAGTGTC---------------ACTAAGAAGCAGCTGGGAGCAGGAAGTATAGAAGAA------------TGTGCAGCAAAATGTGAGGAGGAAGAATTCACCTGCAGGGCATTCCAATATCAC------------AGTAAAGAGCAACAATGTGTGATAATGGCTGAA---------------------------------AACAGGAAGTCCTCCATAATCATTAGGATGAGAGATGTAGTTTTA---------TTTGAAAAGAAAGTGTATCTCTCAGAG---TGCAAG------------------------ACTGGGAATGGAAAG---------------------------------------------------------------------------------AACTACAGAGGGACGATGTCCAAAACA---------------------AAAAATGGCATC---ACCTGTCAAAAA---------------------------------------------------TGGAGT---------TCCACTTCTCCCCACAGACCTAGG---------------------------------------------------------
>mon_dom202_KLK9
ATGTGGGCTGCCAGGGCTTACCCTGAGGGAACTTTGGGGCGTGATCCTGGCCCCCTGGCACACCACGCCATTGGGGCAGAAGAATGCACCCCAAACTCTCAGCCCTGGCAAGCTGGCCTCTTTTTCCTCACCCGTCTCTTCTGTGGTGCCACTCTGCTCAATGACCAATGGCTACTCACCGCTGCCCATTGCCGAAAACCGTACCTATGGGTGCGGCTTGGGGAACATCACTTGTGGAAATGGGAAGGTCCAGAGCAGCTGTTCCGTGTCACTGATTTCTTCCCCCACCCAGGCTTTAACGCCCATGATCATAACCATGATATTATGCTGATCCGCCTGAAGCGTCCAGCCAAATTGGGTCCAGCTGTGCAGCCCCTCAACATCAGCAATAATTGTGTCCGACCTGGCACCACTTGTCTGATCTCTGGCTGGGGGGCCACCTCCAGTCCTGAAGTGGAGTACCCGCTCTCGCTTCAGTGCGCGAACATCAGCGTTCTGGATCCCCGACTGTGCCATAAAGCCTACCCTGGTCGAATAACTTCCAATATGGTCTGTGCTGGTCTTTGGGAGGGAGGCCGAGGCTCCTGCCAGGGAGACTCCGGGGGCCCTCTGGTCTGTAACGGTGCCTTAGCCGGCGTAGTGTCGGGGGGAGCCGAGCCCTGCTCTAAACCCAAACGACCATCGGTCTACACCTCAGTCTGCCAGTACAGAAAATGGATCAGCAAGACAATGAGGGAGAAC
>eri_eur49_KLK15
ATG------GAATTGTGCCTGTCCGCCCAGGAGGACCGAGCCCAGACAAAC---------------------CGCGGGGAGGAGTGTGTGCCATACTCGCAGCCCTGGCAGGTGGCTCTCTTCGAGCGCGGGCGCTTCAACTGCGGTGCCTCTCTCATCTCCCCATTCTGGGTGCTGTCCGCCGCCCACTGCCAGACCCGCTTCATGAGGGTGCGCCTGGGCGAGCACAACCTACGCCAACACGACGGCCGGGAGCAGCTGCGCATGGTCTCGCGCGTGATCCCGCACCCGCGCTACAAGGCGCGCAGCCACCTCCACGACCTGATGCTGCTGCGCCTGGTCCGGCCCGCGCGCCTCTCGGCCCAGGTGCACCCGGTGGCGCTGCCCGCTCGCTGCCCGCGCGCTGGAGAGGCCTGCTTGGTGTCCGGCTGGGGCCTGGTGTCCAACTCATCTCAAATCCTCCCGGACACCCTGCATTGTGCCAACATCAGTGTCATCTCGGATGAATCTTGTAACAAGGACTACCCCGGGCGCCTGACGAAAACCATGGTTTGCGCAGGCGTGGAGGGTGGAGGCACCGACTCCTGCGAGGGTGACTCCGGGGGGCCCCTGGTCTGTGGGGGCGCCCTGCAGGGCATCGTGTCTTGGGGTGATGTCCCCTGTGACACCACCACCAAGCCTGGTGTCTATACCAAAGTCTGCAACTACCTGCAGTGGATCAGGGAAACTATTTCAAGAAAC
>sol_par11_KLK7
ATGCAAACAGACTCCTTCTGTCTGGAAGGACCCAGAGGGCTGGAAGATCAGGACAAGACCGGCGAGATTATTGACGGGGTCAAATGTAAAAGAGGCGCCAACCCTTGGCAGGTGGCCCTGCTCAAGGGTAACCAGCTCCACTGCGGAGGCGTCCTGCTCAACGCGCGCTGGGTGCTCACGGCCGCGCACTGCAAGATGAATGAGTACAACGTGCACTTGGGCAGTGATCAGCTGCAC------GACAGCAGCGCCCAGAACATCAAGGCCACCAGGTCAATCCGCCACCCTGGCTACTCCCCACAGAACCATGCCAATGACCTCATGCTCGTGAGGCTGAATACACGAGCCAAGATGTCGCCAACGGTG---------------------------------------------------------------------------------------------------------------------------------------------------------------------------------------------------------------------------------------------------------AATGGA---------------------------------------------------------------------------------------------------------------------
>eri_eur50_KLK12
ATGTTTTTGTTCCTGTGTTTCATTGGGCTCAGCCACCAGGACACAGAGAAG---------------GTCTTTAACGGCACCGAGTGTGCGCCCCACTCACAGCCCTGGCAGGTGGGGCTGTTTGAGGGCACCAACCTGCGCTGTGGAGGTGTCCTCATCGACCGGCGCTGGGTTCTCACAGCTGCCCACTGCTCCGGC------------------------------------------------------------------------------------------------------------------------------------------------AGGCCCATACCCTCTGCTCCAATGTCTCAACCTCTCCATAGTCCCCAC------------------------TGCCTCCTGCCAGGC------------------------------------------------------------------------------------------GGTGTACCCCGGGAG------------------------------------------------------------------------------------------------------------------------------------------------------------------------AATCAC---------------------------------
>can_fam140_KLK12
ATGTGGGTCACCCTGGGTTCCAGCATCCTGTTGCTCTTCTGTGTACTGGGGCTCAGCCAACCGGCCATTGTCAAAGGCAAGGAGTGTGCCCGTCACTCACAGCCTTGGCAGGTGGGGCTGTTTGAGGGCGCCAACCTGCGCTGTGGGGGGGTCCTCATTGACCGCAGGTGGGTCCTCACAGCTGCTCACTGCAGTGGCAGCAGGTACTGGGTGCGCCTGGGGGAGCATAGCCTCAGCAGGCTGGACTGGACGGAGAAGATTCGGCGAAGTGGCTTCTCCATGACCCACCCCAGTTACCAGCAGCACAGCCATGACAATGACATCCGGCTCCTGCGACTGGGCACCCCCGTCCCCTTGACTCGCAGCATCCAGCCCCTTCCCCTGCCCACCACCTGTGCAGTGGCTGGCACCAAATGCCAGATCTCAGGCTGGGGCATCACCAATCAACTCTGGAACCCATTTCCGGACCTGCTCCAGTGCCTCAATGTCTCCATTGTTTCCAGTGCTGCCTGCCGGGCTGTGTTCCCAGGGAGAATCACGGACAACATGGTGTGTGCCAGCGGC---ACCGAAGGGGCGGATGCCTGCCAGGGCGACTCTGGGGGGCCCCTGGTGTGCGGAAACGTCCTTCAGGGTCTGGTGTCCTGGGGGGTGGAGCCTTGTGGCCAAAAAGGCATCCCGGGAGTCTACACCAATATTTGCAAATATGTGGACTGGATCCGGATGGTCATGAGGAACAAC
>sol_par5_KLK1
ATGTGGTACCTGGTTTTGTGCTTTGTCCTGTCTCTGGCGGTGACTGGCGCGGCACCCCCCATCGACATCGTGGGCGGCTGGGAGTGTACAAAGAACTCACAGCCCTGGCAGGCGGCTCTGTTTGGACGCACGAAAATAAAATGTGGGGGCGTGTTGGTGAACCCGCAGTGGGTGATCACCGCTGCCCACTGCGTGAGCACCAAATACAATCTAGCCCTGGGTCGTCACAACGTGTCTGCTGATGAAGACACAGCCCAGTTTTTTGAGGTGACTGAAAGCTTCCCACACCCTCAGTACAACGGGGAGGACAGAAGTCACGACATCATGCTGCTGCGCCTGCCGAAGCCGGCCAAGATCACCAGCGCCGTGAGGCCCGTGGAGCTTCCCACCGAG------GCGCCGGGGACCACTTGCTACGCCTCGGGCTGGGGCAACACCCTTCCGACAGCTGTCTCGTACCCAGATGTTCTCCAGTGTGTGGATCTCACACTCCTGTCCAACAGTGTGTGTGCCAGCGCCTACTCCGCA---ATCACAGATTTCATGGTCTGTGCTGGAAGCTTGGAGGGTGGCAAGGCCACTTGTATGGGTGACTCAGGGGGCCCGCTGATGTGCAACGGCGTGTTACAGGGCATCACGTCATGGGGC---TGGCCGTGTGGTGAGCCCAAAAAGCCGGGCGTCTTCACCAAAATCATTAAGTACCTGGGATGGATCAAAGAGACCATAGAGGCACAT
>dan_rer123_PLG
ATGCTCTTTCTTTTTACAGGTTTTCTCAGGAGTCACAGCCAAAGCACAGATGTTCTGGAAGCATATATTGTCGGGGGATGTGTTTCCAAACCACATTCCTGGCCTTGGCAGATCAGTCTTAGGACCAGAAAAATTCATTTCTGTGGGGGAACATTAATTGATCCACAATGGGTCGTAACAGCAGCTCACTGCCTTGAGTCTGCATACAAGATCATGCTAGGAATCCACACAGAGCGAGCAACTGAATCATCAAAACAGGAGCGAGATGTTACAAAGATTATTAAGGGACCAGCTGGAACT------------------GACATTGCTCTTCTCAAGTTGGACAGGCCTGCATTAATAAATGATAAGGTGTCACCTGTATGTCTACCAGAAGACTACATTGTACCCAATACTGAATGCTATGTAACAGGATGGGGGGAGACACAGGATACTGGTGGA---------GAAGGCCTGAAAGAGACCGGTTTCCCTGTAATTGAGAACAAAGTCTGTAACCGTTTTCTGAATGGCCGTGTGAAGGACCATGAAATGTGTGCTGGGAACATAGAAGGTGGAAATGACAGTTGCCAGGGTGACAGCGGTGGACCTCTCGTCTGCACCTTCGTCCTTCAGGGAGTCACATCATGGGGT---CTGGGCTGCGCTAATGCCATGAAACCCGGAGTTTACACCCGAGTCTCGAAGTTTGTTGACTGGATTGAACGCAGCATAAAGGAAAAC
>hom_sap87_KLK7
ATGCCCCTGCAGATCTTACTGCTATCCTTAGCCTTGGAAACTGCAGGAGAAGAAGCCCAGGGTGACATTATTGATGGCGCCCCATGTGCAAGAGGCTCCCACCCATGGCAGGTGGCCCTGCTCAGTGGCAATCAGCTCCACTGCGGAGGCGTCCTGGTCAATGAGCGCTGGGTGCTCACTGCCGCCCACTGCAAGATGAATGAGTACACCGTGCACCTGGGCAGTGATACGCTGGGC------GACAGGAGAGCTCAGAGGATCAAGGCCTCGAAGTCATTCCGCCACCCCGGCTACTCCACACAGACCCATGTTAATGACCTCATGCTCGTGAAGCTCAATAGCCAGGCCAGGCTGTCATCCATGGTGAAGAAAGTCAGGCTGCCCTCCCGCTGCGAACCCCCTGGAACCACCTGTACTGTCTCCGGCTGGGGCACTACCACGAGCCCAGATGTGACCTTTCCCTCTGACCTCATGTGCGTGGATGTCAAGCTCATCTCCCCCCAGGACTGCACGAAGGTTTACAAGGACTTACTGGAAAATTCCATGCTGTGCGCTGGCATCCCCGACTCCAAGAAAAACGCCTGCAATGGTGACTCAGGGGGACCGTTGGTGTGCAGAGGTACCCTGCAAGGTCTGGTGTCCTGGGGAACTTTCCCTTGCGGCCAACCCAATGACCCAGGAGTCTACACTCAAGTGTGCAAGTTCACCAAGTGGATAAATGACACCATGAAAAAGCAT
>sol_par12_KLK8
ATG---------------------------------GCACAGGGCTCCAAG---------------GTGCTAGGTGGCCAGGAATGTGAACCCCACTCACAGCCTTGGCAGGCGGCCCTGTTCCAGGGCGTGCGCCTACTGTGCGGGGGTGTCCTCATAGATGACAAGTGGGTCCTCACAGCAGCCCACTGCAAAAAA---------------CGCCTGAGCGACAGG---------------GAGAAGTCCCAGCGGGAGATGGCCGTGGCCCAGTCCATCCAGCACCCCTGTTACAACAGTGAGGACCACAGCCACGACCTGATGCTTATTCGCCTACGCGATCGCACGTCTTTGGGGCCCCAAGTGAAGCCCATCAAGCTCGGGGATCACTGCCCC------GGCCAGAAGTGCACCATCTCAGGCTGGGGCACCATCACCAGCCCCCAAGAGAATTTCCCTGACACCCTCAACTGTGCAGAAGTGGAAATCTTGCCTCAGAAAAAGTGTGAGGATGCTTACCCGGGG---GTCACCAGCGGTATGATCTGTGCAGGC------AGCGAAGGGGCTGACACGTGCCAGGGCGATTCTGGGGGCCCGCTGGTGTGTGACGGCGTTCTCCAGGGTATCACATCCTGGGGC---GACCCCTGCGGGCGGCCAGAGAGACCTGGCGTCTACATCAAGCTCTGTCGTTACCTGGACTGGATCAAGAAGACCACAGGCAGCAGG
>can_fam185_KLK7
ATGCCCCTGCAGATCCTACTACTGTCCTTAGTCCTGGGATCTGCTGGACAAGAAGCCCAAGGTGACATTATTGAAGGAGTCCCATGTACAAGAGGCTCCCACCCCTGGCAGGTGGCCCTGCTCAAGGGCACTCAACTCCACTGTGGAGGTGTGCTGCTCAATGAGCAGTGGGTGCTCACTGCCGCCCACTGCATGATGAGTGAATACAACGTGCACATGGGCAGCGATCAGCTGAGT------GATAAGAGAGCCCAGAAGATTCGGGCCACGAGGTCATTCCGCCACCCTGGCTATTCCACTCAGACCCACGTTAATGACCTCATGCTTGTGAAGCTAAGTAAACAAGCCAGGTTATCATCGAGAGTGAAGAAAGTCAACCTGCCCTCCCGCTGTGAACCCCCTGGGACCACATGCACCGTTTCTGGCTGGGGTACCACCACCAGCCCCGATGTGACCTTTCCATCAAAGCTCATGTGCACAGATGTCAAGCTCATCTCCTCCCAGGACTGCAAGAAGGTTTACAAGGACCTTCTGGGAAAATCCATGTTGTGTGCTGGCATCCCCAACTCCAAGACCAACGCCTGCAATGGTGACTCAGGGGGACCACTGATGTGCAAAGGTGCCCTGCAAGGCCTGGTGTCCTGGGGAACTTTCCCTTGTGGCCAACCCAATGACCCAGGTGTCTATACCCAAGTCTGCAAGTACACCAACTGGATAAAAGAGACCATGAGAAAGCAT
>eri_eur29_KLK7
ATGCCTTCCCTGCTGATCCTAGTGCTGCTGGCCTTGGGGTCTGCCGGACAAGAAGAAGACAATGGGATTATTGGTGGGGAACCCTGCACTGAAGGCTCCAACCCCTGGCAGGTGGCCCTACTCAAGGGCGATCAGCTCCACTGTGGAGGTGTCCTGATCCACCCACGCTGGGTCCTCACTGCCGCCCACTGCCTGATGAGTCAGTACAACGTGTTTTTGGGAAGTGATCAGCTGGGT------GATAAGAGCGGCCGGATAATCAAGGCCGTAAGATCGTTCCGCCACCCTGGGTACTCCACACAGACCCATGTCAATGACATCATGCTGGTGCGACTCAGTAGCCTGGCCAGGCCATCAGCCAAAGTGCAGATGGTCAACTTGACTTCCCGTTGTGCTCCTCCTGGGACCAAGTGCATCGTCTCTGGCTGGGGCACCACCACCAGCCCCGATGTGTCCTTCCCCAAAAAACTCATGTGTACGGATATCAGCCTCATCTCCCCCCAGGACTGCAAGAAGGTTTACAAAGACCTCCTGGGCAATGCCATGCTGTGTGCTGGCATCCCCAACTCCAAGAAGAATGCTTGCAATGGTGACTCAGGGGGACCGCTGGTGTGCAATGGCAAACTGCAGGGCCTGGTGTCCTGGGGTTCATTCCCATGTGGCCAACCCAATGATCCAGGTGTCTACACCCAAGTCTGCAAATATCTGAAATGGATCCAAGACACTATCAGGGGGAAC
>orn_ana213_KLKB1
ATGCAGGTCCTGGTTAGTGGGGTCGACGCCTGCCAGAAGAACTGCACGGACACCCTCCGCTGTCAGGTTGTAGGCGGGACCAAGTCTGCTCCAGGCGAGTGGCCGTGGCAGGTCAGCCTACACGTCAAGCAGCATCTCCTGTGCGGAGGCTCCATTATTGGGCCTCGGTGGATCCTGACAGCAGCCCACTGCTTCGATGCACTCTGGCGTGTCTATGGGGGCATCTTGAACCAGTCAACCATAGACGAGAACACCCCTTTCTCCAGAGTCCAAGAGATCATCATCCACTCCCAATACAAGGTCCTGAACAGCGGCCACGACATTGCCCTCATGAAGCTTGAGTCTCCCCTGAAT---------------------------------------------------------------------------------------------------------------------------------------------------------------------------------------------------------------------------------------------------------------------------------------------------TTCACA------------------------------------------------------------------------------------------
>con_cri40_KLK4
ATGTGCTTCCTGGGGTACCTCATTCTGGGCGCCACAGGGCCGCGCGCCGCCCGCGGCGGCAGCCACGTCACGGCCGGCGAGGCCTGCAGCCCGCGCTCGCAGCCCTGGCAGGCCGCGCTGTTCACGGAAGGCGACTTCTTCTGCGGGGGCGTCCTGGTGCACCCGCAGTGGGTGCTGTCCGCGGCGCACTGTCTCCGGGACTCCTACGCTGTTGGCCTGGGCCTGCAGAGCCTGGGCGCCCTCGCGCGGGGCGGCTGGGTGGTCGAGGCCAGCCTGTCCATTCAGCACCCACAGTACAACCGGCCGTTCCTGGCCAACGACCTCATGCTCATCAAGCTGAAAGACCCCGTGGCTCCCGGCGACACCATCCGGAACATCAGCGTCGCCTCCCGGTGCCCGACCCCCGGGGAGTCCTGCCTCATTTCCGGCTGGGGCCAGCTAATGAAC---------ACGCGGCCCGCAGCGCTCCAGTGCGCGAACGTCTCCGTGGCGCCCGCACAGCTCTGCGGCGCCCTCTACGGCCCCTTGTTCCACCCCAGCATGGTCTGCGCCGGCGGAGGACCCCACGGCAGGGACTCCTGCTACGGCGACTCCGGGGGCCCCATGGTCTGCAGGGGGGCACTGCAGGGCCTCGTGTCTTTTGGACTCGCCCCTTGTGGCCAGCCCTACGTGCCCAGTGTCTACACCAACCTCTGCAAGTTCACCGACTGGATACAGAGAACCATCGACAGCAGC
>hom_sap98_KLK4
ATGTGGTTCCTGGGGTACCTCATCCTTGGTGTCGCAGGATCGCTCGTCTCTGGTAGCTGCAGCCAAATCATAAACGGCGAGGACTGCAGCCCGCACTCGCAGCCCTGGCAGGCGGCACTGGTCATGGAAAACGAATTGTTCTGCTCGGGCGTCCTGGTGCATCCGCAGTGGGTGCTGTCAGCCGCACACTGTTTCCAGAACTCCTACACCATCGGGCTGGGCCTGCACAGTGAGGCCGACCAAGAGCCAGGGAGCCAGATGGTGGAGGCCAGCCTCTCCGTACGGCACCCAGAGTACAACAGACCCTTGCTCGCTAACGACCTCATGCTCATCAAGTTGGACGAATCCGTGTCCGAGTCTGACACCATCCGGAGCATCAGCATTGCTTCGCAGTGCCCTACCGCGGGGAACTCTTGCCTCGTTTCTGGCTGGGGTCTGCTGGCGAAC---------AGAATGCCTACCGTGCTGCAGTGCGTGAACGTGTCGGTGGTGTCTGAGGAGGTCTGCAGTAAGCTCTATGACCCGCTGTACCACCCCAGCATGTTCTGCGCCGGCGGAGGGCAAGACCAGAAGGACTCCTGCAACGGTGACTCTGGGGGGCCCCTGATCTGCAACGGGTACTTGCAGGGCCTTGTGTCTTTCGGAAAAGCCCCGTGTGGCCAAGTTGGCGTGCCAGGTGTCTACACCAACCTCTGCAAATTCACTGAGTGGATAGAGAAAACCGTCCAGGCCAGT
>con_cri35_KLK5
ATGTGGCTGGTCAGTGTGCTGCTCACAGCCCTGACTCTGGGGGTCGCAGGT---------------------AATGGGGGCCCCGTCTGCGCGGGCCAGCGGCGGGTGAGAGTC------------------------------------------------------------------------------------------TTCCGAATCCGCCTGGGCCACCTTTCCTCTCCCGTCTACGAATCCGGGCAGCAGCTGTTCACCGGGATCAAGTCCATCCCCCACCCCGGCTACTCCCACCCGGGCCACTCCAATGACCTCATGCTCATCAAACTCAGCCGAAGAATCCGCGAGAGCCAGACGGTCAAGACCATCCGCATCTCCACCCGCTGCCCGTCTGCGGGGGCCAGCTGCATGGTCTCCGGCTGGGGGACCACCAGCAGCCCCCAGGTTAACTTCCCGAAGGTCCTGCAGTGCCTGAACATCACCGTGCTGAGCCAGCAGAGGTGCGCGGCCGCGTACCCGGGGCAGATAGACGCCACCATGTTCTGTGCGGGGGAC---CAGGACGGCCGAGACTCCTGCCAGGGCGACTCCGGGGGGCCCGTGGTCTGCAACAACTCCCTCCAGGGCCTTGTGTCCTGGGGGGATTTTCCCTGCGCCAAGCCCAACAGACCCGGCGTCTACACCAACCTCTGCCGGTTCAACAAGTGGATCCAGGACACCATCCGGTCCAAC
>can_fam219_CFD
ATGGTGCCCCTGGTGCCCCTGGTGCTGCTAGGAGCCGCCCTGTGTGCCGCGCAGCCTCGTGGGCGCATCCTGGGCGGGAGCGAGGCCGAGTCCCACGCGCGGCCCTACATGGCGTCGGTGCAGGTGGACGGCAAGCACGTGTGCGGCGGCTTCCTGGTGTCGGAGCGCTGGGTGCTGAGCGCGGCGCACTGCCTGGAGGGGAAGGTGCGGGTGCTCCTGGGCGCGCACTCCCTGTCGCAGCCGGAGCCGTCCAAGCGCTGGTACGACGTGCTGCGGGCGGTGCCCCACCCCGACAGCCGGCGCGACACCATCGAGCACGACCTCCTCCTGCTGCAGCTGTCCGAGGACGCCGAGCTGGGCCCCGCCGTGCAGCCCCTGCGCTGGCAGCGCGACGCGGCC------GGGACGCGCTGCGACGTGGCGGGCTGGGGCGTGGTCAGCCAC---------CGCCGGCCCGACCGCCTGCAGCACCTGATCCTGCCGGTGCTCGACCGCGCCACCTGCAACCTGTACCACGACGGCACCATCACGGAGCGCATGATGTGCGCGGAG------AGCAACCGCCGGGACAGCTGCAAGGGCGACTCCGGGGGCCCGCTGGTGTGCGGCGGCGTGGCCGAGGCCGTGGTCACCTCGGGCTCGCGCGTGTGCGGCAACCGCAAGAAGCCCGGCATCTACACGCGCGTGGCGAGCTACGCGGCCTGGATCGACGGCGTGATGGCCGGGGGC
>con_cri33_KLK15
ATGGAGAAGCCGGTGACCTTGAGCTTCCAAGGGGCCATCTGCCTGCGTGTGCCGTCCCTGGGACCTGTGATGCGCGGCGAGGAGTGTGAGCCGCACTCGCAGCCCTGGCAGGCGGCTGTCTTCGAGCGGGGTCGCTTCAACTGCGGCGCTTCGCTCATCTCCCCGCGCTGGGTGCTGTCGGCCGCGCACTGCCAGACCCGCTTCATGAGCGTGCGCCTCGGAGAGCACAATCTCCGCAGGTACGAGGGCGCCGAGCAGCTGCGGACGGTCTCCCGCGCCTTCCCGCACCCCGACTACAGAGCCCGCAGCCACAACAACGACCTCATGCTGCTGCAGCTGAGCCGGGAGGTGCGCCTCTCCCCGCAAGTGCGCCCCATCACGCTGCCCACCAAGTGCCCGCGGCCCGGAGAGACGTGCGTGGTGTCCGGCTGGGGCCTGGTGTCCACCTCCCAAGTGAGCCTGCCGGACACGCTGCACTGCGCCAACATCAGCGTGATCTCGGACGCGTCGTGCAGCAAGGACTACCCCGGGCACCTGATGGAAACCATGGTGTGCGCCGGCGTGAAGGGAGGCGGCACTGACTCCTGCGAGGGTGACTCCGGAGGACCCCTGGTCTGTGGGGGCATCCTGCAGGGCATCGTGTCTTGGGGTGACGTCCCCTGCGACACGACCACGAAGCCCGGCGTCTACACCAAGGTCTGTCACTACTTGGAGTGGATCAAGGAAACCATGAGGAGGAAC
>bos_tau198_KLK5
ATGTGGATGGTCCATGCCCTAATCGCAGCCCTGATTCTGGGGGCGAAAGACCCGGTTCTTGGAAACATTGTGAATGGGACCGACTGCGAGAGGAACAGCCAGCCGTGGCAGGCTGCGCTGTTGGTGAGAATCAAGCTCTACTGTGGGGCCGTGCTGGTGGACCCGCAGTGGCTGCTCACGGCTGCCCACTGCCGCAAGCAATTTTTCAGAGTCCGTCTTGGCCACCACTCGTCACCCATGTATGAGTCCGGGCAGCAGCTGTTGAAGGGCATCAAATCCATCCCCCACCCTGGCTACTCCCACCCCGGCCACTCCAACGACCTCATGCTCATCAAACTGAACAAAAGGATCCGCGAGACTCCGTATGTCAGGCCCATCAACATCGCCTCCCGTTGTCCCTCTGCTGGGACCAGCTGCCTGGTGTCTGGCTGGGGAACAACCAGCAGTCCCCAGGTTACCTTCCCCAAAGCCCTCCAGTGCCTGAACATCACGGTGCTGAGTGACGACCAGTGCAAGAAGGCCTATCCAAATCAAATAGATAACACCATGTTCTGCGCTGGGGAC---CAGGCGGGCAGAGACTCTTGCCAGGGTGATTCTGGGGGCCCCGTGGTCTGCAATGGCTCCCTGCAGGGCCTCGTGTCCTGGGGAGACTTCCCCTGCGCCCAGCCCAACAGACCTGGCGTCTACACCAACCTCTGTCGCTTCACCAAGTGGATCCAGGACACTATCAAGTGCAAT
>eri_eur52_KLK6
ATGAAGACGCTGGTGGTAGCCCTGTTTCTCACCACTGCAGCCTGTACAGAGTTCCAGGAAAAG---GTGCTGTATGGAGACCCCTGTGAAGAGCTTGCTCACCCCTACCAAGCTGCTGTCTACACCTCAGGCCACCTGCTCTGTGGGGGCGTCTTGGTGCACCCCCAGTGGGTCGTCACCGCTGCCCACTGCAAAAAACCGAATCTGCAGGTCTTCCTGGGGAAGCACAACCTGCGGCAACGTGAGAGTTCCCAGGAGCAGAGCTCTGTGACCCGGATGGTGCCCCACCCCCACTACAAGCCCGCCACCCACGACCAGGACATTATGATGCTGCGCCTGGCACGCAGACCCCTCGTCTCACAGCACATCCAGCCCCTGGCCCTGGAGAGCAACTGCAGGGCCAACCACAGCACCTGCCACATCCTAGGCTGGGGCAAGACAGCAGAC---------CACTTCCCTGACACCATCCAGTGTGCTTACGTCCACCTGGTGTCCCGCGAGGAGTGTGAGCGGGCCTACCCCGACCAGATCACCCCCAACATGGTGTGCGCTGGGGATGAGAAGTACGGGAAGGATTCCTGTCAGGGCGATTCAGGGGGTCCACTGGTGTGTGGAGAGCACCTTCGTGGCATCGTGTCCTGGGGGAACATCCCCTGCGGATCCAAGGAGAAACCAGGGGTCTACACGGACATCTGCAAATACGGCGGATGGATCCGAAGTGTGATTCGAACCTAT
>bos_tau158_KLK6
ATGAAGATGCTGGTCATAGCACTGGTTCTGGTCGCTGCAGCCCAAGCGGAGGAGAAGGACAAG---GTACTCCACGGTGGCCCCTGTGAGCAGACGTCTCACCCCTACCAAGCTGCCCTCTACACGGCGGGCCACCTGCTCTGCGGAGGCGTCCTCATTCACCCGCTGTGGGTCCTCACCGCTGCCCACTGCAAAAAACCGAATCTGCAGGTCTTCCTGGGGAAGCACAACCTTCAGCAAAGGGAGTTTTTCCAGGAGGAGAGCTCTGTCATCCGGACCGTGGCCCACCCGGGCTACAAT---------CACGACCAGGACATCATGCTGCTGCGTCTGTCACGGCCGCCCAGGCTCTCCGACCACATCCAGCCTCTGGCCCTGGAAAGAGACTGCTCAGCCAACCACACCAGCTGCCACATCCTAGGCTGGGGCAAGATGGCAGAT---------GAATACCCCGACACCATCCAGTGTGCGTACGTCCACCTGGTGTCCCGTGAGAAGTGTGATCATGCCTACCCTGGCCAGATCACCCAAAATATGGTGTGTGCCGGGGATGAGAAGCATGGGAAGGACTCCTGCCAGGGCGACTCCGGGGGTCCACTGGTATGTGGCGACCGCCTCCGAGGCCTCGTGTCCTGGGGTAACGTCCCCTGCGGCTCCAAGGAGAAGCCGGGCGTCTACACTGACGTCTGCAGATACGGTCACTGGATCCAAAGAGTCATTCAGGCCAAC
>sor_ara17_KLK5
ATGTGGATGTTAGGCGCCCTGACCACCAGCCTGGCTCTGGGGCTGATAGAGCCCGTTCATGCGAATATCATGAATGGGACGAACTGCACAAGGAACGCCCAACCCTGGCAGGGTGCCCTGCTGCTGAAGAACACCCTGTACTGCGGGGCTGTGTTGGTGGATCCTCAGTGGCTGCTCACGGCGGCCCACTGCCACAAGCAATTTGTCAAAATCCGTCTTGGCCACTACGCCTCGCCCGCCTATGAATCTGGGCAGCAGCTGTTCCAGGGGGTCAAATCCATCCCCCACCCCGGCTATAGCCACCCTGGCCACTCCAATGACCTCATGCTCATCAAACTGAACAGAAAAGTCGTACCAAGTGACTCTGTCAAACCCATCCAGATCTCCTCCCAGTGCCCCTCCGCCGGGACCAACTGCCTCGTGTCTGGCTGGGGAACAACCACCAGTCCCCAGGTGAACTTCCCCAACTTCCTCCAGTGCCTGAACGTCACCGTGATAAGTCAGGACAAATGCCAGTCGGCCTACCCAGGACAGATAGACGCCACCATGTTCTGTGCAGGCGAT---GAAGCGGGCAGAGATTCTTGCCAGGGTGACTCCGGGGGCCCCTTGGTCTGCAATGGCTCCCTTCAGGGCCTTGTGTCTTGGGGTGACTTCCCATGTGGCAAGCCCAACAAGCCTGGCGTCTACACCAACCTCTGCCGCTTCATCAAATGGATCCAGGACACCATCCGTTCCAAC
>dan_rer129_CTRC
ATGTGGATCCTCTCCTGCCTCGCCTTCTTTGGTGCAGCCTATGGCTGTGGCATTCCTGCCATCCCTATTGTGAATGGTGAGGAGGCTCGTCCTCACTCCTGGCCTTGGCAGGTGTCTCTGCAGGACTCCGGCTTCCACTTTTGCGGAGGCTCCCTGATCAATGAGAATTGGGTTGTGACTGCTGCTCATTGCAACGTTACCTCTCACCGCGTTATCCTTGGCGAGCATGATCGTTCATCCAATGCTGAGGCTATTCAGACCATTGCCGTTGGAAAGTCCATCAAGCATCCTAACTACAACAGCTTCACCATCAACAATGACATCCTGCTGATCAAGCTGGCCACTCCTGCTAAGATCAACACTCACGTGTCTCCTGTGTGTCTCGCCGAGAACGACAACTTCCCTGGCATGAAGTGTGTGACCTCTGGATGGGGCCTGACCAGATACAATGCTCCCGATACTCCTGCCCTGCTCCAGCAGGCCGCTCTGCCTCTGCTGACCAATGATGACTGCAAGCGT---TACTGGGGAACCATCACTGATCTGATGATCTGCGCTGGA------GCTTCTGGTGTCTCTTCTTGCATGGGTGACTCTGGTGGTCCTCTGGTGTGTGTTTGGACTCTGGTTGGTATCGTGTCCTGGGGCAGCAGCACTTGCTCCACCTCCACT---CCTGCCGTCTACGCCCGTGTCACCAAACTCCGTGCCTGGGTTGACCAGACCATTGCTTCCAAC
>mus_mus70_KLK5
ATGTGGGCAATGGCTACCCTGATCACAACCCTGGTTCTGGGGGTCTCAGAGCCTGTTCTTGCTGGGATTGTGAATGGGTCAGACTGCCAAAAGGATGCACAGCCATGGCAGGGCGCCCTGCTTCTGGGGAACAAGCTGTACTGTGGGGCTGTGCTGATCAGCCCACAGTGGCTGCTCACAGCAGCACACTGCAGAAAGCCAGTGTTCAGAATCCGTCTGGGCCACCATTCCATGTCACCTGTCGAGTCTGGGCAGCAGATGTTCCAGGGAATCAAATCCATCCCCCACCCCGGTTACTCCCACCCTGGCCACTCCAATGACCTCATGCTCATCAAAATGAACAGAAAAATCCGTGACTCTCACTCAGTGAAGCCCGTCGAAATTGCTTGTGACTGTGCCACCGAGGGGACTAGGTGCATGGTGTCTGGCTGGGGGACAACGAGCAGCAGCCACAATAACTTCCCGAAAGTCCTCCAGTGCCTGAATATTACTGTGCTCAGTGAGGAGAGGTGTAAAAACTCCTACCCAGGACAGATAGACAAGACCATGTTCTGCGCAGGTGAT---GAAGAGGGCAGGGACTCCTGCCAGGGTGATTCCGGAGGTCCTGTGGTCTGCAATGGCAAGTTACAGGGCCTTGTGTCCTGGGGTGATTTCCCCTGTGCTCAGCGGAACAGACCAGGTGTCTACACCAACCTGTGTGAGTTCGTTAAGTGGATTAAAGACACCATGAACTCCAAC
>orn_ana210_KLK6
ATGGCGCTCTTCATCTTGGCTTTGACCTTGGTGGCTGCAGCCGCGGCCACGGATAAGGAGAAG---ATCATTGCAGGCGAGAAGTGCAAGGAGGACGGGCACCCGTACCAGGTGGCCGTCTACCGGGGCGGGGGGCTGCTCTGTGGCGGCGTCCTCATCCACCCCGGCTGGGTCCTCACCGCTGCCCACTGCCGGAAACCGCAGCTGCAAGTCCTCCTGGGCAAATACAACCTGCACAAGCAGGAAGAGTTCCAACAGCTGAGCCCGGTAGCCCAGCCCTTCCCTCACCCGGACTACGACCGCGGGCGCCATGACAACGACATCATGCTGCTGCGCCTGGCCCACCCTACCCCAGTGTCCCGCCACATCAAGCCCCTGTCCCTGGAGACCGACTGCAATGCCAACAGCTCCAGTTGCCTCATTTCTGGGTGGGGCAAGACCGACAGA---------CAGTACCCGGGGAGGGGAAAATGCAAACCCTCCCAGAACCGAAATGGGCTGACACTGCAGCAGCTATGGCTAGACTTCAGGAAGAATCTTCTCCTTTTGGATGAAGATGGAAGGAAGAGGGGAGCAGAATTCTCAGGTGACTCAGGAGGTCCTCTGGTCTGCGGGGGCCGACTCCGCGGGCTCGTGTCATGGGGCGAGGTTCCGTGCGGGACGGGGGAGAAGCCGGGGGTCTACACCAATGTCTGCCGCTACGTGGACTGGATCCGGGAAACGATCCGTGGCAAC
>sor_ara44_KLK7
ATGGGGTCCCTTGTCCAGCTGCTGGTTCTGCTGTTCGCCGCGGTGTCTGCTGCGCCCGATGCCGCGATCATCGACGGCGTCCCCTGCAAGAGAGGCTCCAACCCCTGGCAGGTGGCGCTGCTCAAGGGAGACAGTCTGCACTGCGGTGGGGCCCTGCTCAGCCCCCGCTGGGTGATCACAGCCGCGCACTGCAAGATGAGTGAGTACATCGTTCACATGGGCAGCGACAATCTGAGTAAGAGC---------GGTCAGAGGATCAAGGCATCTAAGTCTTTCCGCCACCCCGACTACTCCACACAGACCCACGTCAACGACATCATGCTGGTCAGGCTGGACAGGCCAGCACGGATGACAGCCCAGTTGAAGACTGTCAACCTGTCATCCCGCTGTGAGCCCCCGGGGACCAGCTGCCAGGTCTCCGGCTGGGGCACCACCACCAGCCCCGATGTGACCTTCCCCAAGGAGCTCATGTGCACGAACGTCAAGCTCATCTCCTCCCAGGACTGCAAGAAGGTGTACAAGGACCTCCTGGGGAGCTCCATGCTGTGTGCCGGCATCCCCAACTCCAGGACCAACGCCTGCAACGGTGATTCTGGGGGACCCCTGATGTGCAGAGGTAGCCTGCAAGGCCTGGTGTCCTGGGGAACTTTCCCATGTGGCCAACCTAATGACCCAGGAGTCTACACCCAGGTCTGCAAATACGTCAACTGGATAAAGGAGACCATGAGGAAGCAT
>sor_ara43_KLK2
ATGTGTGTCCTGCTCCTGTGCCTGGCTCTGACCCTGACAGGGATGGGTGATTATCCACCTGGTGTCATCATTGGAGGTTGCGAGTGTGAGAGACATTCCCAGCCCTGGATGGCGTCTGTGTACTACTTCCACGGCTTTATACGCGGGGGTGTTCTTGTGCACCCCCCGTGGGTGCTCACAGTAGCCCACTGCTATGCT------------------------------------------------------------------------------------------------------------------GGCCACGACCTCCTGCTGCTGCGCCTAGACAGGCCTGTGGAGATAACACACGCAGTGCAGGTCCTGGACCTGCCCACCGAG------CCTCCAGGGAGCATGTGCCATGCCTCTGGCTGGGGCAACATTGAACCTAATGAGGTTAAATTATCAAGGAAGCTTCTGTGTGTGGATCTTGATCTCCTGCCCAACGACAAGTGTGCCAAGGCCCAAATTGCCAGGGTGACTGAGTCCATGCTTTGTGCTGGACTGGAGGAGGGCGGCAAAGAGACCTGTGTGGGCGACTCGGGGGGCCCACTCACCTGTGACGGGGTGCTTCAAGGAATAACATCCTGGGGCCAATCCCCATGTGCAGCACGCCAAAGACCTGCCCTCTATGTCAAAATATTGTCATACATGGACTGGATCTGGGAGACCATTGCGACCTAC
>hom_sap67_KLK5
ATGTGGGTGCTCTGTGCTCTGATCACAGCCTTGCTTCTGGGGGTCACAGAGCATGTTCTCGCCAACATCATCAATGGATCCGACTGCGATATGCACACCCAGCCGTGGCAGGCCGCGCTGTTGCTAAGGAACCAGCTCTACTGCGGGGCGGTGTTGGTGCATCCACAGTGGCTGCTCACGGCCGCCCACTGCAGGAAGAAAGTTTTCAGAGTCCGTCTCGGCCACTACTCCCTGTCACCAGTTGAATCTGGGCAGCAGATGTTCCAGGGGGTCAAATCCATCCCCCACCCTGGCTACTCCCACCCTGGCCACTCTAACGACCTCATGCTCATCAAACTGAACAGAAGAATTCGTCCCACTAAAGATGTCAGACCCATCAACGTCTCCTCTCATTGTCCCTCTGCTGGGACAAAGTGCTTGGTGTCTGGCTGGGGGACAACCAAGAGCCCCCAAGTGCACTTCCCTAAGGTCCTCCAGTGCTTGAATATCAGCGTGCTAAGTCAGAAAAGGTGCGAGGATGCTTACCCGAGACAGATAGATGACACCATGTTCTGCGCCGGTGAC---AAAGCAGGTAGAGACTCCTGCCAGGGTGATTCTGGGGGGCCTGTGGTCTGCAATGGCTCCCTGCAGGGACTCGTGTCCTGGGGAGATTACCCTTGTGCCCGGCCCAACAGACCGGGTGTCTACACGAACCTCTGCAAGTTCACCAAGTGGATCCAGGAAACCATCCAGGCCAAC
>can_fam187_KLK5
ATGTGGATGGTCAGTGCCCTGATTACAGCCCTGATTCTGGGGGTGACAGAGCCTGTTCTTGCAAATATCGTGAATGGAACCGACTGCGAGAAAAATGCCCAGCCGTGGCAGGGTGCGCTGTTGCTGGGGAACAAGCTCTACTGTGGGGCCGTGCTGGTGAATCCTCAGTGGCTGCTCACAGCGGCCCACTGCCGGAAACCATTTTTCAGAATCCGTCTCGGCCACCATTCCTCACCTGTTTATGAAGCTGGGCAACAGTTGTTCAAAGGGATCAAATCCATCCCCCATCCTGGCTATTCCCATCCTGGCCACTCTAATGACCTCATGCTCATCAAACTGAACAGAAAGATCCGTGAGACTCAGAGAGTTAAGCCCATCAACATCTCCTCAAAGTGTCCATCTGCTGGGACCAGCTGCATGGTATCTGGTTGGGGAACAACCAACAGCCCCAACGTACAATTCCCCAAGGTCCTCCAGTGCTTGAACATCACTGTGCTAAGTGACGACCGGTGCAGAAAGGCCTATCCCAGACAGATAGATTCCACTATGTTCTGTGCTGGCGAC---GAGGCGGGCAGAGATTCCTGCCAGGGTGATTCAGGTGGCCCTGTGGTCTGCAATGGCTCCCTACAGGGCCTCGTGTCCTGGGGAGACTTTCCCTGTGCCCAGCCCAACAGACCCGGCGTCTACACCAACCTGTGCCAATTCACTAAGTGGATCAAGGACACCATCCAGTCGAAC
>eri_eur26_KLK5
ATGTGGGTGGCAGGTGCCCTAATCACAGTCCTGATCCTGGGGGTGCCAGAGCCTCTTCTTGCAAACATCGTGAATGGCAGCGAGTGTGAAAAGAACCACCAGCCGTGGCAGGGTGCCCTGCTGTTCAATAACCAGCTGTACTGCGGGGCAGTGCTGGTGAACCCGCAGTGGCTGCTCACCGCCGCCCACTGCCACAAGTCTTCCATCAAAATCCGCCTGGGCCACCATTCCCTGTCCCCCGTGGAATCGGGGCAGCAGCTGTTCCAGGGGATCAAGTCCATCCCGCACCCTGGCTACTCGCACCCCGGCCACTCCAATGACCTCATGCTCATCAAACTAAACAGAAAGATTCGAGAGAGCGAGGCCGTCAGGCCCATTGACGTCGGCAAGCAATGTCCGTCCACAGGGACCAACTGCCAGGTGTCAGGCTGGGGGACAACCAGCAGCCCCCAGGTCCACTTCCCCAAGGCTCTGCAGTGCCTGAACATCACAGTGCTGAGTGAGGAGCGCTGCAAGGCAGCCTACCCAGGCCAGATCGATGCCACCATGTTCTGCGCTGGCGAC---CAGGTGGGCAGAGACTCCTGCCAGGGTGACTCCGGCGGCCCTGTGATCTGCAACGGTGTCCTTCAGGGCCTGGTGTCCTGGGGAGACTTCCCCTGCGGCCAGCCCAACAAACCTGGCGTCTACACCAGACTTTGCTACTTCAGCAAGTGGATTGAGAACACCATCAACTCCAAC
>con_cri32_KLK11
ATGTGGCCCCCTTTCCGCCTGGGCAGCCCCGGTGCCGACGGCTGGGAGAACCAGGGGCCCGCCCGCATCATCAAGGGGTACGAGTGCGCCCCTCACTCCCAGCCCTGGCAGGTGGCTCTGTTCCAGAAGACCCGGCTGCTCTGCGGGGCGACCCTCATCGCCCCCAGATGGCTCCTGACAGCTGCCCACTGCCGCAAG------------------------------------------------------------------------------------------------------------------------------------------------------------------------------------------------------------------------------------CCGTGGTCTGCC---------CCCCCAGTGCACCTGCCCCACGCCTTGAGGTGTGCCAACATCACCATCATCGCGCACAGGGAGTGTGAGGACGCCTACCCCGGCAACATCACCGATACCATGGTGTGCGCCAGCGTGCGGGAGGAAGGCAAGGACTCCTGCCAGGGTGACTCCGGGGGCCCGCTGGTCTGCGATGGGTCTCTTCAAGGCATCATCTCCTGGGGCCAGGACCCGTGCGCTGTCACCAGAAAGCCAGGAGTTTACACCAAGGTCTGCAAGTATGTGGACTGGATCCGGGAAACCATGAAGAACAAC
>sol_par9_KLK5
ATGTGGACAGGTGCCCTGACAGTCGCCCTGATTCTGGGAGTCACAGGACCTGTTTTCGCCAATGACATCGTGAATGGCACCGGCTGCCCTAAGGACTCCCAGCCGTGGCAGGGCGCGCTGCTGATGAAAAACCAGCTCTACTGTGGGGCGGTGTTGGTGGACCCGCAGTGGCTGCTCACGGCCGCCCACTGCCGGAAGCCATTTATCCGAATCCGTCTCGGCCACCATTCCCACCCCGTCTATGAAAGTGGGCAGCAGCTGTTCCAGGGGGTCAAGTCCATCCCCCACCCCGGCTACTCCTACCCCAGCCACTCCAATGACCTCATGCTCATCAAACTGAACCGGAAAATCCGTGTGAGTCCCGCGGTCAAGCCCATCAGGCTCTCCTCCCGTTGTCCACCTGTTGGGTCCAGCTGCTTGGTGTCTGGCTGGGGGACAACCAGCTGTCGGACAGTTAACTACCCCAAGGTCCTCCAGTGTTTGAACATCACGGTGCTAAGTCAGAACAGGTGCAAGGCGGCCTACCCCGGA---ATAGACAACACCATGTTCTGTGCTGGT------GAAGCTGGCAGAGACTCCTGCCAGGGTGATTCCGGGGGCCCTGTGGTCTGCAACAACACCCTTCAGGGCCTGGTGTCCTGGGGA---TTCCCCTGCGCCAAACCCAACCGGCCTGGCGTCTACACCAGACTCTGCCACTTCAACAACTGGATCAAGAACACCATCCAGTCCAAC
>mon_dom149_KLK5
ATGTGGATCCTGGTACTTCTAATGTCAGTTCTGATCATGGCAGATACAGGTCTGACAGGCCAGAACATACTAAATGGCAAAGACTGCCAACCCCAAACCCAACCATGGCAGGCAGCTCTGTTTCTGCGAAACAGACTCTATTGTGGGGCAGTGCTGGTCCATCCACAATGGGTGCTCACTGCTGCGCACTGCCAGAAACCAGCCTACTCTGTTCGTCTGGGCCGGTATCATCTCCAAGGGATCGATCCGGGTCAGAGGATTCTCCGTGGCGTCAAGTCCTTTCCTCACCCCAAATATACCCGGCCAGCTCACTCTAATGATCTCATGTTAATTAAATTGAACGGAAGGGTCTCCATGACACCAAGCATCAAAACCATCAAGATCTCAACT---CAGCCCAGACCTGGTACCCAGTGCCTTGTTTCAGGCTGGGGAACCACCAGTAGCCCTCAAGTCCACTATCCCCAGGTTCTGCAATGTCTTAACATCACGATCATGTCTCATGAGGCCTGCCAGAGGGCCTACCCCGGGGCGATTGATTCTACCATGTTCTGTGCCGGAGAT---GAAGTGGGCAAGGACTCCTGCCAGGGTGATTCAGGGGGCCCTGTGGTCTGCAATGGATATCTTCAGGGCCTGGTATCCTGGGGGGATGTTCCCTGTGGACAGCCCAACAAGCCTGGGGTCTACACCAACCTCTACGTCTTCGAAAAATGGATTGAAGACACCATCAAAAACAAC
>xen_lae153_KLKB1
ATGCTTTTCCTTCTCTTGTTCACGTTGGTTTCTGGAGGATGTATATCAGAGTTGTACCAAGACATAATTGTTGGCGGTACTGATAGTGTACTTGGGGAATGGCCATGGCAGGTTTCCATGCACCTCCGAAAAAAGCATGCATGTGGTGGATCTATTATAAGTAACCAGTGGATAGTAACTGCTGCACACTGTGTGGCCCAAATGTGGATTATTTATAGCGGATTTGTAAGAATATTGAATATAACAAAATCGACACCATTTTCTGAATTGGAAAAAATAATAATTCATCCTCATTACACCGGAGCTGGAAATGGGTCTGACATTGCCCTGCTAAAACTCAAAACACCAATCGTATTTAATGATCATCAAAAAGCAATCTGCCTTCCACCAGAAGCGACTCTTGTACCTAATTCATGTTGGATAACTGGATGGGGTTACACTGAAGAA---------GGAAGCCCTAATGTTCTTCAGAAGGCAGAAGTGCCCCCAATTTCAACCGAGGAGTGTCAGGGCAGCTATGTGGAGACAATTGATAAAAAGGTCCTTTGTGCTGGATATAAAAGTGGTAAAATAGATGCTTGTAAGGGGGATTCTGGGGGTCCACTTGTCTGTATATGGTATTTAACCGGCATTACAAGTTGGGGT---GAAGGATGTGCCCGTCCTGGGAAGCCCGGAGTTTACACGAGAGTGTCAACATTTACCAACTGGATTCTCGAACACACGAAATTG---
>xen_tro178_KUN5
ATG---------------------------------GGAAAGGTAACCAAT---------------GTCCTT---------AATTGTAAT------------------------------------------------TTATGTTTATCTTCACTGATATAC------------------------------------AGGAACCTCCAAGTTCTACTAGGAGCTCATAACAGAACCAAACCTACAGGACACAAGCAATACACTTACGCTGCAAAGATATGTCCTCATGAGGAATTTGATTGGAGTACATATAATAATGACATCATGCTGCTCAAACTGGCATCACAAGCCGACATTAATACCCGGGTGGCACCTATCCCATTAGCCAGT---TACCTGGTGGCAAATACCGAGTGCCTTGCTTCAGGATGGGGGAGCACCACAAGCCCTCAAGAGACCTACCCAGACAACCTAAAGTGTGTAAATATTACTACCGTGAGTAACAGTGTCTGCCAGGCCTGCTACCCGAGTGATATAACCGACAACATGCTGTGCGCTGGCAATATGGCCGGAGGGAAAGACACTTGTGTGGGAGACTCGGGGGGGCCGCTGGTCTGCAATGGAGAGCTTCATGGAATCACATCTTGGGGGGATTTGGTCTGTGGTTCTCCAAATAAACCCGGGATATTTGCCAAAGTGTTCAATTACCTCAACTGGATCAGTGACATCATACAGAATGAA
>xen_tro169_KLK11
ATGTGGGTACTGATGTTCCTGGCAGTTGCAGCTGCTGCTCCTCTGGATGATGATGATGATAAG---ATTGTGGGAGGATATGAGTGCACCCCTCACTCCCAGCCCTGGCAAGTATTTTTCACCTTCAATGGAAGAAACTGGTGTGGGGGTTCCCTAATTTCACCCAGATGGATAATTTCTGCTGCTCATTGCTACCAG---------------------------------------------------------------------------------------------------------------------------------------------------------------------------------------------------------------------------------------------------------------------------------------------------------------------------------------------------------------------------------------------------------------------------------------------------------------------------------------------------------------------------------------------------------------
>xen_tro176_KUN1
ATGTGGCCTATAAAGGCTCTCCCCTTTGTGAACAACAGTCTCTTCGATTCAACGACTGACAACCCAATTGTGGGAGGATATGAGTGCACCCCTCACTCCCAGCCCTGGCAAGTATTTTTCACCTTCAATGGAAGAAACTGGTGTGGGGGTTCCCTAATTTCACCCAGATGGATTATTTCTGCTGCTCATTGCTACCAGAAGACCTTGGTTGCTCTCCTTGGAGAACACGATCTTAAAAAGAAGGAAGGAACTGAGCAGCACATCCAAGTGGAGGCCGCCTATAAGCACTTTGGCTACAAAGATGAAGCTTATGACCATGATATCATGTTGGTTAAACTAGCGAAACCTGCTCAGTATAATCAGTATGTGCAGCCCATCCCAGTGGCAAGAAGCTGCCCAACAGACGGGGCTAAGTGTCTAGTGTCTGGCTATGGGAAT---------------------------------CTGCTT------------------------------------------GCATATAATAGTAGG---------------------------------------------------------------------------------------------------------------------------------------------------------------------------------------------------------------
>sor_ara18_KLK8
ATGCCTACACTTCTGCTCTTGCTGTTGTGGTCGTCGGAAGCCTGGGCAGGCCACTTGAGAACACAGGTGCTGGAAGGTCAGGAGTGCAATGCTCACTCGCAGCCTTGGCAGACCGCCTTGTTCCAGGGCATCTCGCTGCTCTGTGGGGGGGTCCTCATAGACGAGAACTGGGTGCTCACAGCTGCCCACTGTCAAAAACGGAAGTACAGTGTCCGCCTGGGGGATCACAGCCTGAAAAACAATGATGGCACGGAGCAGGAGATGACGGTGGCCCAGTCCATCCCACACCCCTGCTACAACAGTGAGGACCACAGCCACGACATCATGCTCGTTCGACTGCGTGGTCGGGCCACCATAGGGCCCAGTGTGAAACCCATCAGGCTGCCTGACCGCTGCCCTGAAGCTGGACAGAAGTGCACCATCTCAGGCTGGGGCACGGTCACCAGCCCCCAAGAGAACTTTCCTGACACCCTCAACTGTGCCAATGTGGAAATCTTCCCCCAAAAGCAGTGTAAGGAAGCTTACCCTGGCCAAGTCACCGACGGCATGGTCTGCGCAGGGGAC---AGCACTGGGGCTGACACGTGTCAGGGCGATTCTGGAGGACCTCTGGTGTGTAACAACCACCTCCAGGGCATCACCTCCTGGGGTTCAGACCCCTGTGGGAGGCCTGAGAGACCTGGTGTCTACACCAACGTCTGCCGCTATCTGGATTGGATCAAGAAGACCATCGGTAGCAGA
>can_fam183_KLK8
ATGTGGATGTTCCTGCTCTTGCTGTTGGAAGCCTGGGCAGGACACTTGAGGGCACAGGAGTCCAAGGTGCTCGGCGGCCAGGAGTGTGAGGCCCATTCGCAGCCTTGGCAGACAGCTTTGTTCCAGGGCGTCCGGCTGCTCTGTGGGGGGGTCCTCATTGAAGACAACTGGGTCCTCACAGCAGCCCACTGTAAAAAAAGGAAGTACACAGTACGCCTGGGGGATCACAGCCTGAAGAATAAAGACAGTTCAGAGCAAGAAATGGCTGTGGCTCAGTCCATCCCACACCCCTGCTACAACAATGAGGACCACAGTCATGATCTCATGCTCATCCGACTACGTGGTCGGGCATCCCTGGGGCCCCAAGTGAAGCCCATCAACCTGGCGGATCACTGCCCTGAAGTTGGCCAGAAGTGCACCATCTCAGGCTGGGGCACCGTCACCAGCCCCCGAGAGAATTTTCCTGACACCCTCAACTGTGCAGAAGTAGAAATCTTTCCCCAGAAGAAGTGTAAGGATGTCTACCCTGGGGAAGTTACAGATGGTATGATTTGTGCAGGCGAC---AGCAATGGGGCCGACTCATGCCAGGGAGATTCCGGGGGTCCGCTGGTGTGTGGTGGTGTTCTGCAGGGCATCACATCCTGGGGATCAGACCCCTGTGGGCGGCCTGAGAGACCTGGTGTCTACACCAACATTTGCCGCTACTTGGACTGGATCAAGAAGACCATAGGAGGCAGG
>can_fam184_KLK8
ATGTGGATGTTCCTGCTCTTGCTGTTGGAAGCCTGGGCAGGACACTTGAGGGCACAGGAGTCCAAGGTGCTCGGCGGCCAGGAGTGTGAGGCCCATTCGCAGCCTTGGCAGACAGCTTTGTTCCAGGGCGTCCGGCTGCTCTGTGGGGGGGTCCTCATTGAAGACAACTGGGTCCTCACAGCAGCCCACTGTAAAAAAAGGAAGTACACAGTACGCCTGGGGGATCACAGCCTGAAGAATAAAGACAGTTCAGAGCAAGAAATGGCTGTGGCTCAGTCCATCCCACACCCCTGCTACAACAATGAGGACCACAGTCATGATCTCATGCTCATCCGACTACGTGGTCGGGCATCCCTGGGGCCCCAAGTGAAGCCCATCAACCTGGCGGATCACTGCCCTGAAGTTGGCCAGAAGTGCACCATCTCAGGCTGGGGCACCGTCACCAGC---------------CCC---------------------------------------------------------------------------------------------------------------------------------------------------------CGAGGGAGATTCCGGGGGTCCGCTGGTTGG------TGGTGTTCTGCAGGGCATCACATCCTGGGGATCAGA------------------CCCCTGTGGGCGGCC------------------
>hom_sap85_PRSS3
ATG---------------------------------GGACCTGCGGGGGAGCCCTTTGACGATGATATTGTTGGGGGCTACACCTGTGAGGAGAATTCTCTCCCCTACCAGGTGTCCCTGAATTCTGGC---TCCCACTTCTGCGGTGGCTCCCTCATCAGCGAACAGTGGGTGGTATCAGCAGCTCACTGCTACAAGACCCGCATCCAGGTGAGACTGGGAGAGCACAACATCAAAGTCCTGGAGGGGAATGAGCAGTTCATCAATGCGGCCAAGATCATCCGCCACCCTAAATACAACAGGGACACTCTGGACAATGACATCATGCTGATCAAACTCTCCTCACCTGCCGTCATCAATGCCCGCGTGTCCACCATCTCTCTGCCCACC---GCCCCTCCAGCTGGCACTGAGTGCCTCATCTCCGGCTGGGGCAACACTCTGAGCTTTGGTGCTGACTACCCAGACGAGCTGAAGTGCCTGGATGCTCCGGTGCTGACCCAGGCTGAGTGTAAAGCCTCCTACCCTGGAAAGATTACCAACAGCATGTTCTGTGTGGGCTTCCTTGAGGGAGGCAAGGATTCCTGCCAGCGTGACTCTGGTGGCCCTGTGGTCTGCAACGGACAGCTCCAAGGAGTTGTCTCCTGGGGC---CATGGCTGTGCCTGGAAGAACAGGCCTGGAGTCTACACCAAGGTCTACAACTATGTGGACTGGATTAAGGACACCATCGCTGCCAAC
>mus_mus116_KLK8
ATGTGGATCCTTCTGCTTCTGTTCATGGGAGCGTGGGCAGGGCTCACCAGAGCTCAGGGCTCCAAGATCCTGGAAGGTCGAGAGTGTATACCCCACTCCCAGCCTTGGCAGGCAGCCTTGTTCCAGGGCGAGAGACTGATCTGTGGGGGTGTCCTGGTTGGAGACAGATGGGTCCTCACGGCAGCCCACTGCAAAAAACAGAAGTACTCCGTGCGTCTGGGTGATCATAGCCTCCAGAGCAGAGATCAGCCGGAGCAGGAGATCCAGGTGGCTCAGTCTATCCAGCATCCTTGCTACAACCCAGAAGATCACAGTCACGATATAATGCTCATTCGACTGCAGAACTCAGCAAACCTCGGGGACAAGGTGAAGCCGGTCCAACTGGCCAATCTGTGTCCCAAAGTTGGCCAGAAGTGCATCATATCAGGCTGGGGCACTGTCACCAGCCCTCAAGAGAACTTTCCAAACACCCTCAACTGTGCGGAAGTGAAAATCTATTCCCAGAACAAGTGTGAGAGAGCCTATCCAGGGAAGATCACCGAGGGCATGGTCTGTGCTGGCAGC---AGCAATGGAGCTGACACGTGCCAGGGTGACTCAGGAGGCCCTCTGGTGTGCGACGGGATGCTCCAGGGCATCACCTCATGGGGCTCAGACCCCTGTGGGAAACCCGAGAAACCTGGAGTCTACACCAAAATCTGCCGCTACACTACCTGGATCAAGAAGACCATGGACAACAGG
>hom_sap96_KLK8
ATG------------------------------------------------------------------------GGACGCCCCCGACCTCGTGCGGCCAAGACGTGGATGTTCCTGCTCTTGCTGGGG------------------------------------------------------------------------------------------------------------------------------------------------------------------------------------------------------------------------------------------------------------------------------------------------------GGAGCCTGGGCAGAG------------------AATTTTCCTGACACTCTCAACTGTGCAGAAGTAAAAATCTTTCCCCAGAAGAAGTGTGAGGATGCTTACCCGGGGCAGATCACAGATGGCATGGTCTGTGCAGGCAGC---AGCAAAGGGGCTGACACGTGCCAGGGCGATTCTGGAGGCCCCCTGGTGTGTGATGGTGCACTCCAGGGCATCACATCCTGGGGCTCAGACCCCTGTGGGAGGTCCGACAAACCTGGCGTCTATACCAACATCTGCCGCTACCTGGACTGGATCAAGAAGATCATAGGCAGCAAG
>hom_sap94_KLK8
ATGTGGATGTTCCTGCTCTTGCTGGGGGGAGCCTGGGCAGCGTGTGGAAGCCTGGACCTCCTCACTGTGCTGGGGGGTCATGAGTGCCAACCCCATTCGCAGCCTTGGCAGGCGGCCTTGTTCCAGGGCCAGCAACTACTCTGTGGCGGTGTCCTTGTAGGTGGCAACTGGGTCCTTACAGCTGCCCACTGTAAAAAACCGAAATACACAGTACGCCTGGGAGACCACAGCCTACAGAATAAAGATGGCCCAGAGCAAGAAATACCTGTGGTTCAGTCCATCCCACACCCCTGCTACAACGTGGAGGACCACAACCATGATCTGATGCTTCTTCAACTGCGTGACCAGGCATCCCTGGGGTCCAAAGTGAAGCCCATCAGCCTGGCAGATCATTGCACCCAGCCTGGCCAGAAGTGCACCGTCTCAGGCTGGGGCACTGTCACCAGTCCCCGAGAGAATTTTCCTGACACTCTCAACTGTGCAGAAGTAAAAATCTTTCCCCAGAAGAAGTGTGAGGATGCTTACCCGGGGCAGATCACAGATGGCATGGTCTGTGCAGGCAGC---AGCAAAGGGGCTGACACGTGCCAGGGCGATTCTGGAGGCCCCCTGGTGTGTGATGGTGCACTCCAGGGCATCACATCCTGGGGCTCAGACCCCTGTGGGAGGTCCGACAAACCTGGCGTCTATACCAACATCTGCCGCTACCTGGACTGGATCAAGAAGATCATAGGCAGCAAG
>hom_sap95_KLK8
ATGTGGATGTTCCTGCTCTTGCTGGGGGGAGCCTGGGCAGGACACTCCAGGGCACAGGAGGACAAGGTGCTGGGGGGTCATGAGTGCCAACCCCATTCGCAGCCTTGGCAGGCGGCCTTGTTCCAGGGCCAGCAACTACTCTGTGGCGGTGTCCTTGTAGGTGGCAACTGGGTCCTTACAGCTGCCCACTGTAAAAAACCGAAATACACAGTACGCCTGGGAGACCACAGCCTACAGAATAAAGATGGCCCAGAGCAAGAAATACCTGTGGTTCAGTCCATCCCACACCCCTGCTACAACGTGGAGGACCACAACCATGATCTGATGCTTCTTCAACTGCGTGACCAGGCATCCCTGGGGTCCAAAGTGAAGCCCATCAGCCTGGCAGATCATTGCACCCAGCCTGGCCAGAAGTGCACCGTCTCAGGCTGGGGCACTGTCACCAGTCCCCGAGAGAATTTTCCTGACACTCTCAACTGTGCAGAAGTAAAAATCTTTCCCCAGAAGAAGTGTGAGGATGCTTACCCGGGGCAGATCACAGATGGCATGGTCTGTGCAGGCAGC---AGCAAAGGGGCTGACACGTGCCAGGGCGATTCTGGAGGCCCCCTGGTGTGTGATGGTGCACTCCAGGGCATCACATCCTGGGGCTCAGACCCCTGTGGGAGGTCCGACAAACCTGGCGTCTATACCAACATCTGCCGCTACCTGGACTGGATCAAGAAGATCATAGGCAGCAAG
>hom_sap97_KLK8
ATG------------------------------------------------------------------------GGACGCCCCCGACCTCGTGCGGCCAAGACGTGGATGTTCCTGCTCTTGCTGGGG------------------------------------------------------------------------------------------------------------------------------------------------------------------------------------------------------------------------------------------------------------------------------------------------------GGAGCCTGGGCAGGG------------------CGATTC---------------------------------------------------------------------------------------------------------------------------------------------------------------------------------------TGGAGG------------------------CCCCCTGGTGTG------------------------------------------------------
>bos_tau167_KLK8
ATGTGGATGCTCCTGCTCTTGCTGTTGGAATCCCAGGCAGGACATGTGAGGGCACAAGAGAACAAGGTGCTGGAAGGGAAGGAGTGCAAGCCCCACTCTCAGCCGTGGCAGACTGCCTTGTTCCAGGGTGTCCGGCTCATCTGCGGGGGTGTTCTCATAGAGGACAACTGGGTTCTTACAGCAGCACACTGTCAAAAAAAGAAATACGTGGTCCGCATGGGAGAGCACAGCCTGAAGAAAAAGGATGAGTCAGAACAAGAGAGGGCCGTGGCTCGGTCCATCCCGCACCCCTGCTACAACAAGAACGACCACAGCTACGACATGATGCTCATTCAACTACGCGGTCGGGTATCCCTGGGGCCCAAAGTGAAGCCCATCAAGCTGGCGGATCACTGCCCTCAAGTCGGCCAGAAGTGCACCATTTCAGGCTGGGGCACTGTCACCAGCCCCCGAGAGAAGTTTCCTGACACTCTCAACTGCGCAGAAGTAAAAATCATTCCTCAGGATCAGTGTGAGAAAGCCTACCCAGGGCAAGTCACGGACAGCATGGTCTGTGCCAGCGAC---AGCAGTGGGGCTGACACGTGCCAGGGAGATTCTGGGGGCCCGCTGGTGTGCAATGGCGTTCTCCACGGCATCACATCATGGGGCTCAGACCCCTGTGGGCGGCCTGAGAAACCTGGTGTCTACAGCAAAGTCTGCCGCTCCCTGGACTGGATTAAGAAGACCATAGGCCGCAGG
>eri_eur24_KLK8
ATGTGGACCGGGCTGCTTCTGCTCTTGCTGTCGTCGGAAGCCTGGGCAGGACACTGGAGGGCCCAGGTGCTGCAGGGGCAGGAGTGCGAAGCCCACTCACAGCCTTGGCAGACAGCCTTGTTCCAGGGCATCTCACTGCTCTGCGGGGGCGTCCTCATTGCAGAAAACTGGGTGCTCACGGCAGCACACTGCAAAAAGCCGAAGTTCACAGTCCGTCTGGGAGACCACAGCCTGAAGAACAAGGAAGGGTCAGAGCAAGAGCTGGCGGTGGCTGAGTCCATCCCACACCCCTGCTACAACAGCGAGGACCACAGCCACGACCTGATGCTCGTGCGGCTCCGGGGCCGGGTGTCCTTCGGACCCAAAGTCAAGCCCATCAGGCTGCCGAATCGCTGCGCTCAAGTTGGCCAGAAATGCACCATCTCTGGCTGGGGCACCGTTACCAGCCCCAGAGAGAACTTTCCTGACACCCTCAACTGTGCAGATGTGGAAATATTCTCCCAGAAGAAATGTGAGAACGCCTACCCCGGGCAAGTCACAGATGGCATGGTCTGTGCTGGTGAC---AGTAACGGGGCTGACACCTGCCAGGGTGATTCCGGAGGCCCTCTGGTGTGTGACGGCATTCTCCAAGGCATCACGTCCTGGGGCTCGGACCCCTGTGGGCGGCCTGAGAAGCCCGGGGTCTACACTAGCACCTGCCGCTATGTGAACTGGATCAAGAAGACCATGGGCATCAGG
>mus_mus117_KLK7
ATGTGGCTCCTTTCCCTGATAACTGTGCTGCTGTCTTTAGCCCTGGAAACCGCTGGACAAGGAGAAATTATAGATGGCTACAAATGTAAAGAAGGCTCGCACCCATGGCAGGTGGCTCTGCTCAAAGGCAATCAGCTTCACTGTGGAGGGGTGCTGGTGGACAAATACTGGGTGCTCACAGCAGCCCACTGCAAAATGGGTCAGTACCAAGTACAGCTGGGCAGTGATAAAATAGGG------GACCAGAGTGCCCAGAAGATCAAGGCTACAAAGTCATTCCGGCACCCTGGCTACTCCACAAAGACCCACGTCAATGACATCATGCTTGTGAGGTTGGATGAGCCAGTCAAGATGTCATCCAAAGTGGAGGCAGTCCAGCTTCCTGAACACTGTGAACCCCCAGGGACGTCATGTACCGTCTCTGGATGGGGCACCACAACCAGCCCAGACGTGACCTTTCCCTCGGATCTTATGTGCTCGGATGTGAAGCTCATCTCCTCCAGGGAGTGCAAGAAGGTGTACAAGGACCTGCTGGGGAAAACCATGCTGTGTGCTGGCATTCCTGACTCTAAGACCAACACGTGCAATGGTGACTCAGGGGGGCCCTTGGTGTGCAACGACACCCTCCAAGGTCTGGTGTCCTGGGGTACCTACCCTTGTGGCCAGCCCAACGACCCAGGCGTCTACACTCAAGTCTGCAAGTACAAACGGTGGGTGATGGAGACCATGAAAACCCAT
>can_fam186_KLK6
ATGAAGACGCTAATTGTGGCAGTGATCCTGATGGCTGCAGCCTGGGCGGAGGAGCAGAATAAG---GTGCTGCATGGTGGACCCTGTGAGCAGACGTCTCACCCCTACCAAGCTGCCCTCTACACGTCAGGCCACTTGCTCTGTGGAGGGGTCCTCATTCACCCGCTGTGGGTTCTCACTGCTGCCCATTGCAAAAAACCGAATCTTCAAGTCTACCTGGGGAAGCACAACCTTCAGCAAAGGGAGAGTTTCCAGGAGCAGAGCTCTGTTGTCCGGGCTGTGGCCCACCCTGGCTACAATGCTGCCACTCACGACCAGGACATCATGCTGTTGCGCCTGGCTCGACCTGCCAAATTCTCTGAACGCATCCAGCCTCTCTCCCTGGAGCAAGACTGCTCAGCCAACCACTCAAGCTGCCACATCCTAGGATGGGGCAAGACAGCAGAT---------GATTTCCCTAACACCATCCAGTGTGCATACATCCACCTGGTGCCCCGTGAGGAGTGTGAGCGTGCCTACCCTAGCCAGATCACCCAGAACATGGTGTGTGCGGGAGATGAGAAGTACGGGAAGGACTCCTGCCAGGGGGATTCTGGGGGCCCACTCGTGTGTGGAGACCGTCTCCGAGGCCTTGTGTCATGGGGTAATGTTCCCTGTGGATCCAAGGAGAAGCCAGGAGTCTACACTGATGTCTGCAGATATGGCCACTGGATCAGAAAAACCATTCAGGCCAAC
>sol_par3_KLK1
ATG------------------------------------------GGCGCGGCACCCCCCATCGACATCGTGGGCGGCTGGGAGTGTACAAAGAACTCTCAGCCCTGGCAGGTGGCTGTGTATAGAAGCAGTATCATAAAATGTGGGGGCGTGTTGGTGAACCCGCAGTGGGTGCTCACCGCTGCCCACTGCGTTAGCACCAAATACAAGGTAGCCCTGGGTCGTCACAACGTGTCTGCTGATGAAGACACAGTCCAGTTTTTCAAGGTGACTGAGAGCTTCCCACACCCTCAATTCAACAAGGTGGACAGAAGTCACGACATCATGCTGCTGCGCCTGCCCAAGCCGGCCAAGATCACCAGCGCCGTGAGGCCCGTGGAGCTGCCCACCGAG------GCGCCAGGGACCTCCTGCTACACCTCGGGCTGGGGAAGCACCCTTCCGACAGCTGTCTCCCGCCCAGATGTTCTCCAGTGTGTGGATCTCAAACTCCTGTCCAACAATGTGTGTGCCAGCGCATACCCCCAG---ATGACAGACTTCATGCTGTGCGCTGGAAGCTTGCAGGGCGGCAAGGCCACTTGTATGGTTGACTCAGGGGGCCCACTGACGTGCAACGGCGTGTTACAGGGCATCACGTCATGGGGC---AGGCCGTGTGGTGCGCCCAAAAAGCCGAGCGTCTTCACGAAAATCATTAAGTACCTGAGATGGATCAAAGAGACCATAGAGGCACAT
>hom_sap59_KLK12
ATGGGGCTCAGCATCTTTTTGCTCCTGTGTGTTCTTGGGCTCAGCCAGGCAGCCACACCGAAG---ATTTTCAATGGCACTGAGTGTGGGCGTAACTCACAGCCGTGGCAGGTGGGGCTGTTTGAGGGCACCAGCCTGCGCTGCGGGGGTGTCCTTATTGACCACAGGTGGGTCCTCACAGCGGCTCACTGCAGCGGC---------------------------------------------------------AGACCCATTCCCGGATCTGCTCCAGTGCCTCAACCTCTCCATCGT---------------------------------------------------------------------------------------------------------------------------------------------------------------------------CTCCCATGCCACCTGCCATGGTGTGTATCCCGGGAGAATCACGAGCAA---------------------------------------------------------CATGGTGTGTGCAGGCGGCGTCCCGGG---------------GCAGGATGCCTGCCAGGG---------------------------------------------------------------------------------------------------------
>hom_sap57_KLK12
ATGGGGCTCAGCATCTTTTTGCTCCTGTGTGTTCTTGGGCTCAGCCAGGCAGCCACACCGAAG---ATTTTCAATGGCACTGAGTGTGGGCGTAACTCACAGCCGTGGCAGGTGGGGCTGTTTGAGGGCACCAGCCTGCGCTGCGGGGGTGTCCTTATTGACCACAGGTGGGTCCTCACAGCGGCTCACTGCAGCGGC---AGGTACTGGGTGCGCCTGGGGGAACACAGCCTCAGCCAGCTCGACTGGACCGAGCAGATCCGGCACAGCGGCTTCTCTGTGACCCATCCCGGCTACCTGTCGACGAGCCACGAGCACGACCTCCGGCTGCTGCGGCTGCGCCTGCCCGTCCGCGTAACCAGCAGCGTTCAACCCCTGCCCCTGCCCAATGACTGTGCAACCGCTGGCACCGAGTGCCACGTCTCAGGCTGGGGCATCACCAACCACCCACGGAACCCATTCCCGGATCTGCTCCAGTGCCTCAACCTCTCCATCGTCTCCCATGCCACCTGCCATGGTGTGTATCCCGGGAGAATCACGAGCAACATGGTGTGTGCAGGCGGCGTC---CCGGGGCAGGATGCCTGCCAGGGTGATTCTGGGGGCCCCCTGGTGTGTGGGGGAGTCCTTCAAGGTCTGGTGTCCTGGGGGGTGGGGCCCTGTGGACAAGATGGCATCCCTGGAGTCTACACCTATATTTGCAACTCCACTTCTTGGAACTTTAACTCCTGCCAGCCCTTC
>hom_sap58_KLK12
ATGGGGCTCAGCATCTTTTTGCTCCTGTGTGTTCTTGGGCTCAGCCAGGCAGCCACACCGAAG---ATTTTCAATGGCACTGAGTGTGGGCGTAACTCACAGCCGTGGCAGGTGGGGCTGTTTGAGGGCACCAGCCTGCGCTGCGGGGGTGTCCTTATTGACCACAGGTGGGTCCTCACAGCGGCTCACTGCAGCGGCAGCAGGTACTGGGTGCGCCTGGGGGAACACAGCCTCAGCCAGCTCGACTGGACCGAGCAGATCCGGCACAGCGGCTTCTCTGTGACCCATCCCGGCTACCTGTCGACGAGCCACGAGCACGACCTCCGGCTGCTGCGGCTGCGCCTGCCCGTCCGCGTAACCAGCAGCGTTCAACCCCTGCCCCTGCCCAATGACTGTGCAACCGCTGGCACCGAGTGCCACGTCTCAGGCTGGGGCATCACCAACCACCCACGGAACCCATTCCCGGATCTGCTCCAGTGCCTCAACCTCTCCATCGTCTCCCATGCCACCTGCCATGGTGTGTATCCCGGGAGAATCACGAGCAACATGGTGTGTGCAGGCGGCGTC---CCGGGGCAGGATGCCTGCCAGGGTGATTCTGGGGGCCCCCTGGTGTGTGGGGGAGTCCTTCAAGGTCTGGTGTCCTGGGGGGTGGGGCCCTGTGGACAAGATGGCATCCCTGGAGTCTACACCTATATTTGCAAGTATGTGGACTGGATCCGGATGATCATGAGGAACAAC
>sol_par25_KLK15
ATGGGGCTGCTCCTCGCCTGCTCCTTCCTGCTGACGTCTGCAGGGGAGGGC---------------GTCAAGCACTTCAGGTCCCTGAAACCCCCGGGCAGGCGTGCCCGTGTG---------------CGGTCCGGGCTGTGCGGACACACGCTGGAGACCGCAGAGTTGGGTTTGAGCGTCTGCGTCTGCCTCGCA------------GCAGCCCAGGGCAAAAGCGAC------------------------AAGGTGCTTGGAGGCGAGGAGTGCAAGCCCCACTCC---------------------------------------------------------------CAGCCGTGGCAGGTGGCCCTCTTCGAGCGTGGTCGCAGCTGCGTG---------------------------------------------------------AGCCTTCCAGACACGTTGCACTGCGCCAGCATCAGCATTATCTCCAACCAGTCTTGTGACGACGACTACCCAGGGCGCCTGACGGACACCACGGTGTGTGCAGGAGTGGAGGGCGGAGGCACGGATTCCTGTGCGGTCGACTCCGGCGGCTCGGAATGTACAAAGAACTCACAGCCCTGGCAGGTGGCTTATGGA---TTAAAATGTGGG---------------GGCATCTTGGTGAAC------------CCCCAGTGGGTGCTCACCGCTGCCCACTGCATG
>sol_par18_KLK15
ATGGGGCTGCTCCTCGCCTGCTCCTTCCTGCTGACGTCTGCAGGGGAGGGC---------------------------------------------------------------GTCAAGTTCCGCCTG---------------------------------------------------CATTCCACATGCGCACGC---------------------------------CTGCACAAATGTGACGTCCACCAGCAACTGCGCGAGCTTTCTCGTGTCATCCCGCATCCGGGCTACGACAAGGGAAGCCATCGCCATGACTTGATGCTGCTGCGTCCAGCCCAGCCCGCAAATCCCCACAGGTGCGCGGGTCGTGCTGCCCAGGCGCTG---------CCCCCACGAGAGGCCTGCGTGGTGTCGGGCTGGGGCCTGGCGTCCTCCCCTCCAGTGAGCCTTCCAGACACGTTGCACTGCGTCAGCATCAGCATTATCTCCAACCAGTCTTGTGATGACGACTACCCAGGG---CTGACGGACACCATGGGGTGTGCAGGGGTGGAGGGCGGAGGCACGGATTCCTGTGCGGGTGACTCTGGGGGACCCCTGGTCTGTGGGGGCATTCTGCAGGGCACTGTGTCCTGGGGC---GTCCCCAGTGACACTACCACCAGGCCTGGCATCTATACCAACGTCTGTCACTACGTGAAGGGGATCAGAGAAACCATGAAGAGGAAC
>mon_dom201_KLK11
ATGGGCAAAGTGCACTCGCTCCCGTCCTTGTCCCAGCCCCAGCCCCAGCCCCAGCCCGAGTCTGAGCTGGTGAAGGGGTATGAGTGTCCAGCTCACTCCCAGCCCTGGCAGGTCGCACTGTTTCAGAAGTCTCGACTGCACTGTGGGGCTACCCTCATCAATCGACAATGGCTACTCACCGCAGCTCACTGCAAGAAGCCCCAGTACTGGGTCTACCTGGGGGAACATAACCTTCAGCGACCAGACAGCTGTGAACAGAAGCGGATGGCAACCCTTTCCTTCCCCCACCCGGGCTTCAATAACAAGGACCATCGAAATGACATCATGCTGGTGAAGATGAACTCCCCGGTGATGCTGACGAGGGGCGTGAAGCCCTTAGCCCTGCCTGAGGACTGTGCCACTGCTGGCTCCCAATGCCTCATCTCCGGCTGGGGCACCACCACTAGCCCCCAGTTGACCCTCCCCCATACCCTTCGATGTGCCAACATCACCCTCATCGATCACAGGGAGTGTGAAGGGGCTTATCCTGGGAACATCACAGATACCATGGTGTGTGCCGGCGTCACAAAGGAGGGCAAGGACTCCTGCCAGGGTGATTCAGGGGGGCCCTTGGTGTGCAACGGAACACTTCAAGGCATCATTTCCTGGGGCCAAGACCCTTGTGCTGTCAGCCGGAAGCCAGGTGTCTATACCAAGGTCTGCAAATATGTGGATTGGATCCATGAAACCATTAAAGACAAT
>sol_par15_KLK12
ATGTTTTTGCTCCTGTGTCTCATTGGGCTCAGCCTCGAGGACACAGAGAAGGGCACTGAGTGTGACCTGATGAAGGGGTATGAGTGCGCCCCTCACTCGCAGCCCTGGCAGGCAGCTCTGTTCCAGAAGACGCGGCTGCTCTGTGGAGCGACCCTCATCGCCCCGCGATGGCTCCTGACAGCAGCCCACTGCCGCAAGCCCCGTTACCTGGTTCACCTGGGAGAGCACAACCTGCAGCAGCGAGACGGCTGCGAGCAGACGCGCGTGGCCGCCGAGTCCTTCCCTCACCCGGGCTTCAAT---------CACCGCAACGACATCATGCTGGTGAAGCTGGCCACTCCCGTGGCCATCACCCGGGGCGTGCAGCCGCTCACCCTGTCACCGCGCTGCGCCGCTGCCGGCAGCCGCTGCCTCATCTCCGGCTGGGGCACCACGTCCGGCCGTGATTTGCATCTGCCCCACACCTTACGATGCGCCAACATCACCATTATTGAGCACCGGGAGTGTGAGGAAGCTTATCCCGGC---ATCACGGATACCATGGTGTGTGCCAGTGTCCTAGAAGAAGGCAAGGACTCCTGCCAGGGTGACTCTGGGGGCCCTCTGGTCTGTAACGGGTCTCTTCAAGGCATTATCTCCTGGGGC---GACCCATGTGCTGTCACCAAGAAGCCTGGTGTGTACACAAAGGTCTGCAAATACGTGGACTGGATCCAGAAGACGATGAAGAACAAT
>sol_par22_KLK15
ATGAGGGATCCCCCACACCTTCTGTCTCTCCCAGCAGCCCAGGGCAAAAGC---------------GTGCTTGGAGGCGAGGAGTGCAAGCCCCACTCCCAGCCGTGGCAGGTGGCCCTCATCCAGTGTGGTCGCTTCAACAGTGGTAGGTGTCTCATCTCCCCACACTGGGTGCTGCCCACTGCCAAATGCCGGGGAAATTCCATGCGCACACGCCTGGGTGAGCACAGCCTGCGCAAACATGACGGCCACGAGCAACTGCGCGCGCTTTCTCGTGTCTTCCTGCATCCAGGCTATGAAGAGCGAAGCGATCGCCATGATGTGATGTTCCTGACTCCAGCCGGGCCCGTGAATCCCCACAGGTGCGCGGGTCGTGCTGCGCTGCCCCGGGGC------CTGAGGGGGCCTGGCGTCCAGCGACAGTCCTGGGGCCACGGGAAGTCCCCTCCAGTGAGCCTTCCAGACACGTTGCACTGCGCCAGCATCAGCATTATCTCCAACCAGTCTTGTGATGACGACTACCCAGGGCGCCTGACGGACACCATGGTGTGTGCAGGAGTGGAGGGCGGAGGCACGGATTCCTGTGCGGGTGACTCCGGGGGACCCCTGGTCTGTGGGGACATTCTGCAGGGCATTGTGTCCTGGGGC---GTCCCCTGTGACACCACACTAGGCCTGGCGTCTATACCGAAGTCTGTC------ACTACGTGG------AGGGGATCAGAGAAACCA
>gal_gal221_KLK
ATGATCAGCGTCTACTACAGTGTCTACTACAGCGTCACCCAGTCAAGCAGAGCCTGTCAACCTCCAATTGTGGGAGGCTACAGCTGTGCAAGGAGTGCCGCACCCTACCAGGTGTCTCTGAATTCTGGATGT---CACTTCTGTGGAGGCTCTCTCATCAGCAGCCAATGGGTGCTGTCAGCTGCTCACTGCTACAAGTCTTCCATTCAAGTGAAGCTTGGGGAATACAACCTGGCAGCCCAAGACGGCAGCGAGCAGACCATTAGTTCATCTAAAGTCATCCGTCACTCTGGCTACAAT---------CTGAACAATGATATCATGCTCATCAAGCTTTCCAAAGCAGCCACACTCAACTCCTACGTCAACACAGTTCCTCTGCCTACCAGCTGTGTGACCGCTGGAACAACGTGCCTGATCTCTGGATGGGGCAACACACTCAGCAGCGGCTCTCTGTATCCAGATGTCCTGCAGTGCCTGAATGCCCCTGTACTCTCCTCAAGCCAGTGCAGCAGGGCTTACCCTGGTAGAATTACCAGTAACATGATATGTATAGGATACCTGAATGGAGGAAAAGACTCCTGCCAGGGGGATTCCAGTGGTCCAGTAGTCTGCAATGGTCAGCTTCAGGGTATTGTTTCCTGGGGT---ACTGGATGTGCACAAAAAGGTTATCCTGGTGTTTACACTAAGGTTTGCAATTATGTTTCCTGGATTAAAACGACTATGTCTTCCAAC
>orn_ana211_KLK7
ATGGTTTTCCAAATCCCTGGAAGTTGGGAAGCCGTCGGTGGAGAGGGAGCAGCGTTTACGCGGGAGATCATCGAGGGTGTAGAGTGCCAGCCCGACTCCCACCCGTGGCAGGCCGCGCTCTTCCGGGGAAACGAGCTGCACTGTGGCGGTGTGCTGGTGAACAGGAACTGGGTGCTGACCGCCGCCCACTGCAAGCTGCCGGAATATCAAGTCTACCTGGGCCAGCACAACCTAAAGGCCAAAGAGAAGGGGGGCCAGGTGATCCGGGCTCGGACCTCGTACCGCCATCCCAACTACAGCACCGAGACCCACGTCAATGACCTGATGCTGATCCGGCTGGACCGGGCGGCCTCCCTGACTGGCCGCATCCGACCCCTGCCTCTGCCCACGAGTTGCGACAAGCCTGGGACCAAGTGCACGGTGTCTGGCTGGGGGACCACGACGAGC---------------CCC------------------------------------------------------------------------------------------GAAGGTCAGTGG---------------------CTCTCTGATGGCCCTGGACCCGATGTCCCG------------------------------------------------GACCCCAAGGACCCTGACCTGATGCCCTTG---------------------------------------------
>xen_tro174_KUN8
ATGTACCTGCTGCTGCTGCTGCTGCTGCTGGGATCCGCAGCTCAGACCCAGACCTTTCATCGG---ATCATTGGAGGGGAAGAATGCGTTCCCCACTCACAGCCATGGCAGGTTGCGCTGTATTACTTTAGCGACTTTATCTGCGGAGGAGCCTTAATAAATGAATGGTGGGTGCTGACGGCTGCTCACTGCGATCACCCGCATCTGCAGGTTGCCCTAGGGGCTCATAACAGAACCAACCCTATGGGACATATTCAATACACTTACGTTGCAAAAATATTTCGTCATTGCGGCTTTGATTGGAGTACATATAATAATGACATCATGCTGCTCAAACTGGCATCACAAGCCGACATTAATACCCGGGTGGCACCTATCCCATTAGCCAGTCTG------GTGGCAAATACCGAGTGCCTTGCTTCAGGATGGGGGAGCACCACAAGCCCTGAAGAGACCTACCCAGACAACCTACAGTGTGTAAATGTTACTACAGTGAGTAACAGCGACTGCCAGGCCTGCTACCCGAGTGATATAACCGACAACATGCTGTGCGCTGGCAATATGGCCGGAGGGAAAGACACTTGTGTGGGAGACTCGGGGGGGCCGCTGGTCTGCAATGGAGAACTCCATGGAATCACTTCTTGGGGGGATTATGTTTGTGGTTGCCCAAATAAACCCGGGATATTTGCCAAAGTGTTCAATTACCTCAACTGGATCAGTGACATCATGCAGAATGAA
>xen_tro173_KUN9
ATGTACCTGCTGCTTGTGCTGCCGCTGCTGCTGCTGCGGGGGTCTGAAGCTCAGACCCATTGG---ATCATTGGAGGGGAAGAATGCGTTCCCCACTCACAGCCATGGCAAGTTGCGCTGTATTATTTTAGCGACTTTATCTGCGGAGGAGCCTTAATAAATCAATGGTGGGTGCTGACGGCTGCTCACTGCATTCAGTCGAACCTTCAAGTTCTACTAGGAGCTCATAACAGAACCAGCCCTACAGGAGACGAGCAATACACTTACGCTGCAAAGATATGTCCTCATCAGGACTTTGAACCTGTTACATATGACAATGACATCATGCTGCTCAAACTGGCATCAGAAGCCGACATTAATACCTGGGTGGCACCTATCCCATTAGCCAGT---TACCTGGTGGATAATAGCGAGTGCCTTGCTTCGGGATGGGGGAGCACCACAAGCCCTGAAGAGACCTACCCAGGCGAGCTACAGTGTGTAAATATTACTACAGTGAGTAACAGCGACTGCCAAGACTACTACCCGAGAGATATAACCGACAACATGCTGTGCGCTGGGGATGTGGCCGGAGGGAAAGACACTTGTGGGGGAGACTCGGGGGGGCCGCTGGTCTGCAATGAAGAGCTTCATGGAATCACATCTTGGGGGGATTTGGTCTGTGGTTCCCCAGATAAACCCGGGGTGTTCGCCAAAGTGTCCAATTACATCGACTGGATCAGTGACGTCATGGAGAATGAA
>pet_mar7_TRYP
ATG---------------------------------------------------TATGAGGACCACATCGTGGGTGGCTACGAGTGCGCTGCCCACTCGCAGCCGTGGCAGGTGTCCCTCAACATCGGA---TACCACTTCTGCGGAGGCTCCCTGATCTCCAGCGAGTGGGTCGTGTCTGCCGCTCACTGCTACCAGTCCCGCATCTCCGTGCGCATCGGTGAGCACAACATCTTCGTGACCGAGGGCACCGAGCAGAGGATCCAGGCCTCCAAGGCGATCCGCCACCCCCAGTACAACTCGGCCACCATCGACAACGACATCATGCTCATCAAGCTGTCCTCGCCCGCCACCCTCAACCAGTACGCGCAGGCCATCCCGCTACCCTCCTCCTGCGTTGGCACCGGAGTCATGTGCACCATCTCCGGCTGGGGCGAGACCCAGACC---------GGCAGCCCCGATGTCCTCATGTGCGTCCAAGCGCCCGTGCTGAGTGATACCTCCTGCAGAAACTCCTACCCCGGTGACATCACCAACAACATGATCTGCCTGGGATACCTGGAGGGTGGCAAGGACTCCTGCCAGGGAGACTCCGGTGGCCCCGTCGTGTGCAATGGCCAGCTGCAGGGCATCGTGTCGTGGGGC---CGCGGCTGCGCCCTGCCCAACTACCCCGGCGTGTACACCAAGGTGTGCAACTACAACTCCTGGATCGCCAGCACCATGGCTGCCAAC
>hom_sap99_KLK14
ATGTTCCTCCTGCTGACAGCACTTCAAGTCCTGGCTATAGCCATGACACAGAGCCAAGAGGATGAGATAATTGGTGGCCATACGTGCACCCGGAGCTCCCAGCCGTGGCAGGCGGCCCTGCTGGCGGGTCGCCGCTTCCTCTGCGGAGGCGCCCTGCTTTCAGGCCAGTGGGTCATCACTGCTGCTCACTGCGGCCGCCCGATCCTTCAGGTTGCCCTGGGCAAGCACAACCTGAGGAGGTGGGAGGCCACCCAGCAGGTGCTGCGCGTGGTTCGTCAGGTGACGCACCCCAACTACAACTCCCGGACCCACGACAACGACCTCATGCTGCTGCAGCTACAGCAGCCCGCACGGATCGGGAGGGCAGTCAGGCCCATTGAGGTCACCCAGGCCTGTGCCAGCCCCGGGACCTCCTGCCGAGTGTCAGGCTGGGGAACTATATCCAGCCCCATCGCCAGGTACCCCGCCTCTCTGCAATGCGTGAACATCAACATCTCCCCGGATGAGGTGTGCCAGAAGGCCTATCCTAGAACCATCACGCCTGGCATGGTCTGTGCAGGAGTTCCCCAGGGCGGGAAGGACTCTTGTCAGGGTGACTCTGGGGGACCCCTGGTGTGCAGAGGACAGCTCCAGGGCCTCGTGTCTTGGGGAATGGAGCGCTGCGCCCTGCCTGGCTACCCCGGTGTCTACACCAACCTGTGCAAGTACAGAAGCTGGATTGAGGAAACGATGCGGGACAAA
>mel_gal189_KLKB1
ATGCCAATAATTTACTCGTTTTGTCATTTCGTATCAGACTGTGTGACACAGATCTATGAAAATACTATAATTGGAGGGACGGACTCTTCCCCTGGTGAATGGCCATGGCAAGTAAGCTTACATGTGAAGCGGAGACACCTCTGTGGGGGCTCTATCATTAGTAACCAGTGGATCCTTACAGCTGCCCACTGTTTTGTG------TGGCGTGTTTATGCTGGTGTTTTAAAACAATCAGAAATAAATGAGGATACACCTTTCTTCAGAGTGGAAGAGATTATTATTCATCCTCAGTATAAT---------ACTGGATATGACATTGCTTTACTGAAACTTGATAAGGCTATGAATTTTACTGATCTTCAACTTCCTATTTGCCTGCCATCAGAAGAGGCTAGCATGTATACTGACTGCTGGGTAATTGGATGGGGTTACAGGAAGGAA---------CGTGTAGAAGATATTCTTCAGAAAGTTACTGTTCCGCTCATGTCAAAAGAGGAATGCCAGGCAAGATACCGGAAGCGCATAGATGACAAAGAGATCTGTGCTGGCTATGACGAAGGTGGAAAGGATGCCTGTAAGGGAGATTCTGGAGGACCACTGTCATGCGTGTGGTATCTGGTGGGCATCACCAGTTGGGGC---GAAGGCTGCGCTCGGCCCCGGCAGCCAGGAGTCTACACAAAAGTTGTTGAATTTTCAGACTGGATTTTGGAAAAAACTACCCTCGAG
>hom_sap84_PRSS3
ATGTGGCCGGGACCGGGAAGGGCGGTCAAGTGTGGAAAGGGTCTGGCGGCTGCCAGGCCTGGCAGAATTGTTGGGGGCTACACCTGTGAGGAGAATTCTCTCCCCTACCAGGTGTCCCTGAATTCTGGC---TCCCACTTCTGCGGTGGCTCCCTCATCAGCGAACAGTGGGTGGTATCAGCAGCTCACTGCTACAAGACCCGCATCCAGGTGAGACTGGGAGAGCACAACATCAAAGTCCTGGAGGGGAATGAGCAGTTCATCAATGCGGCCAAGATCATCCGCCACCCTAAATACAACAGGGACACTCTGGACAATGACATCATGCTGATCAAACTCTCCTCACCTGCCGTCATCAATGCCCGCGTGTCCACCATCTCTCTGCCCACC---GCCCCTCCAGCTGGCACTGAGTGCCTCATCTCCGGCTGGGGCAACACTCTGAGCTTTGGTGCTGACTACCCAGACGAGCTGAAGTGCCTGGATGCTCCGGTGCTGACCCAGGCTGAGTGTAAAGCCTCCTACCCTGGAAAGATTACCAACAGCATGTTCTGTGTGGGCTTCCTTGAGGGAGGCAAGGATTCCTGCCAGCGTGACTCTGGTGGCCCTGTGGTCTGCAACGGACAGCTCCAAGGAGTTGTCTCCTGGGGC---CATGGCTGTGCCTGGAAGAACAGGCCTGGAGTCTACACCAAGGTCTACAACTATGTGGACTGGATTAAGGACACCATCGCTGCCAAC
>can_fam143_KLK15
ATGATCATCATGGGCCTGAGCATGCAGGTAAACACTCGCCTGCAAGCCTCCCCCCTGAACAAGCAGATCCTGGGAGGCGAAGAGTGTGAGCCCCACTCCCAGCCATGGCAAGTGGCCCTATTTGAGCGTGGACGGTTCAACTGCGGTGCTTCCCTCATCTCTGAGCACTGGGTGCTGTCTGCAGCCCACTGCCAAACCCGCTTCATGAGAGCGCGCCTGGGCGAGCACAATCTGCGCAAGCGCGATGGTCCCGAGCAGTTGAGGACCTTGGCTCGCATCATCCCACACCCGCTCTATGAAGCACACAGCCATCGCCACGACGTCATGTTGCTACGTCTAACCCGGCCCGCGCGCCTCTCCCGGCAAGTGCGCCCCGTGGCGCTGCCCACGCGTTGCCCCCAACCGGCCGAGGCCTGCGTGGTGTCCGGCTGGGGGCTGGTGTCTGATTCACAAGTGAGTCTCCCAGATACCCTGCATTGTGCCAACATCAGTGTTATCCCGGCCGCCTCTTGTAACAAGGACTACCCAGGGCGCCTGGTGGCCTCTATGCTGTGTGCAGGAGCAGAGGGTGGAGGCACCGAGTCCTGTGAGGGTGACTCCGGGGGGCCCCTGGTCTGTAGGGGAGTCCTGCAGGGCATTGTGTCCTGGGGTGACGTCCCCTGTGACACTACCACCAAGCCTGGTGTCTATACCAAAGTCTGCAGCTACTTGGAGTGGATCAAGGAAACCATGAAGAGGAAC
>sor_ara42_KLK1
ATGTGCTTCCTGCTCCTGTGCCTGGCCCTGACCCTGGCGGGGACAAGCGCCATAGCCCCCCATCCAATAGTTGGAGGTTGGGAATGTGACACATATTCCCAGCCCTGGCAGGCAACCCTCGCAGACCAGCACAATGGAATATGTGGGGGTGTCCTCATGCACCCCCAGTGGGTGCTCACAGCGGCCCAGTGCATTAGAAACAATTATAAGGTCTTGTTGGGGCTTCACGACCGTTTCTCAAAGGATGGCACAGTCCAGGAAGTCCGGAGCGCC---AGCTTCCTGCACCCTTTCTACAACGGAGCGGATTTCAGCCATGACCTCATGCTTCTGCGCCTAGAGCGGCCCGTCCAGCTAACGCCCGCAGTGCAGGTCCTGGACTTGCCCACGGAG------CCCCAAGGAGGCATGTGTCTTGCCTCTGGCTGGGGCAGCATCAATCCAAATTCCATCGTTCTTCCTGAGAAAATCCAGTGTGTGGATCTCACACTCCTGTCCAATGATGTATGTTCCCGCGGCCACATGTTTAAGATTACTGAGTTCATGCTGTGTGCTGGACACATGATGGGTAGCAAGGATAGCTGCACAGTG---AGCATGGGGCCACTCATCTGTGATGGGGTATTTCAAGGAGTCACATCCTGGGGCTCTAACCTCTGTGCTCAAACAAAAAGGCCTGGAGTCTACATCAAAGTATTCTCATACGTCAACTGGATCCAGGAGATCATTGTGACACAC
>sor_ara41_KLK1
ATGTGCTTCCTGCTCCTGTGCCTGGCGCTGACCCTGGTGGGGACTGACTCCGAATGCCAAAACCGGCTCAATGGCGACAATGAATGTGAGAGATCATCCCAGCCCTGGCAGGTGGCTCTGTACTTCAACAATACTGCATTGTGTGGGGGTGTCCTTGTTCACCGCAAGTGGGTTCTCACAGCAGCCCACTGCTTTGGAGAGCATTACAAGATCTGGTTAGGGCTCCAGGGCCAGGCTCAGAATCGAAGCAAAGCCCAGCTCAACTGGGTCAGTGGTACATACCCGCACCCGCAGTACAACGCTATGGATCACCGCCATGACCTCATGCTACTGCGCCTGGAGCTGCCGGCCAAGCTCTCAGACACCGTGCAAGTCCTGGATCTGCCCACCGAG------CCCCAAGATAGCAAGTGCTATGCCTATGGCTGGAGC---ATCAGTCCTCCAGACACAGGCTTCATTAAGAAGCTCCAGTGTGTCGGCCTAAAACTCTTGATCAACAAAGTGTGTGAAAACAGCTACGTTGAAACAGTGACCACGGACATGCTGTGTACTGGGCGCACGGAGTACAGCAAGCGTACCTGTGTGGGTGAGTCAGGCGGGCCGCTCATCTGTGATGGGGTGCTTCAAGGAATCGAATCCTGGGGCACCTCACCGTGCTCCATCTTTCACAAGCCTGGAGTCTACACCAAAATATTTCCATACGTCAGCTGGATCCAGGAGACTATAAGGGCCAAC
>mus_mus66_KLK13
ATGTGGCCCCTAGTGGCTACCATCGCTTGCCTGACCTTGGCCTTGTCCGAAGGAATCTCCCGGGACATTCTCGGTGGCTACACCTGCCTTCCCCACTCTCAGCCTTGGCAGGCAGCTCTACTGATCCGCGGACGACTTCTCTGTGGAGGGGTTCTGGTTCACCCCAAATGGGTACTCACAGCGGCTCACTGCAGGAAAGATGGGTACACAGTTCATCTGGGCAAGCATGCCCTGGGGCGTGTGGAGAACGGTGAGCAGGCAATGGAGGTGGTCCGCTCTATCCCCCATCCTGAATACCAGCACCTGAACCACGACCATGACATCATGCTTCTGGAGCTGAAGTCTCCAGTCCAGCTCAGCAGCCACGTCCGTACCCTGAAACTCTCTGCAGACTGCCTGCCCACTGGCACCTGCTGCCGTGTTTCTGGCTGGGGCACCACCACCAGCCCCCAGGTGAATTATCCCAAAACCCTGCAGTGCGCCAACATTGAACTGCGCTCAGATGAGGAGTGCCGGCAGGTGTACCCTGGGAAGATCACTGCCAACATGCTCTGTGCTGGTACCAAAGAAGGGGGAAAGGACTCCTGTGAGGGTGATTCTGGGGGCCCACTGATTTGCAATGGCAAACTCTACGGCATCATCTCATGGGGAGATTTTCCATGTGGACAGCCCAACCGACCTGGCGTTTACACACGAGTCTCAAAATACCTGCGTTGGATCCGGGAGATCATCAGAAACACT
>hom_sap121_KLK13
ATGTGGCCCCTGGCCCTAGTGATCGCCTCCCTGACCTTGGCCTTGTCAGGAGGTGTCTCCCAGGAGCTCCCAGGTGGCTACACCTGCTTCCCCCACTCTCAGCCCTGGCAGGCTGCCCTACTAGTGCAAGGGCGGCTACTCTGTGGGGGAGTCCTGGTCCACCCCAAATGGGTCCTCACTGCCGCACACTGTCTAAAGGAGGGGCTCAAAGTTTACCTAGGCAAGCACGCCCTAGGGCGTGTGGAAGCTGGTGAGCAGGTGAGGGAAGTTGTCCACTCTATCCCCCACCCTGAATACCGGCACCTGAACCACGACCATGACATCATGCTTCTGGAGCTGCAGTCCCCGGTCCAGCTCACAGGCTACATCCAAACCCTGCCCCTTTCCCACAACACCCCT------GGCACCACCTGTCGGGTGTCTGGCTGGGGCACCACCACCAGCCCCCAGGTGAATTACCCCAAAACTCTACAATGTGCCAACATCCAACTTCGCTCAGATGAGGAGTGTCGTCAAGTCTACCCAGGAAAGATCACTGACAACATGTTGTGTGCCGGCACAAAAGAGGGTGGCAAAGACTCCTGTGAGGGTGACTCTGGGGGCCCCCTGGTCTGTAACAGAACACTGTATGGCATCGTCTCCTGGGGAGACTTCCCATGTGGGCAACCTGACCGGCCTGGTGTCTACACCCGTGTCTCAAGATACGTCCTGTGGATCCGTGAAACAATCCGAAAATAT
>sor_ara14_KLK13
ATGTGGCCCCTGGCCGCAGCCATCCACCTCCTGACCCTGGCCTTGGCAGGCGGCATCTCTCAGGATATCATCGGCGGCTTCACCTGCCAGCCCCACTCTCAGCCTTGGCAAGCAGCCCTGCAAGTCCATGGGCAGCTGCTCTGCGGGGGAGTCCTGGTGCACCCCAAGTGGGTGCTCACTGCTGCACACTGCCAGAAGGAGGGCTGCCGAGTGTACCTGGGCAAGCACGCCCTGAGCCGTGTGGAGCCGGGAGAGCAGGTGAGGGAGGTGGCCCGCTTCGTCCCCCACCCTCAGTACCAGCACATGAACCACGACCACGACATCATGCTCCTGGAGCTGCAGTACCCGGCCCAGCTCAGCCGCCACGTCCGCGTCCTGCCCCTCTCCCGCGACTGCCTCCCACCGGGCACCTCCTGCCTGGTGTCTGGCTGGGGCACCACCACCAGCCCCCAGGTGAGTTACCCGCAGACCTTGCAGTGTGTCAACATCCAGCTGCGCTCAGATGCGGAGTGCCGCCAAGTCTACCCCGGGAAGATCACGCCCAACATGCTATGTGCAGGCACAGACGAGGGCGGCAAGGACTCCTGTGAGGGTGACTCCGGGGGACCCCTGCTGTGTAACGGGACCCTCCACGGCATCATCTCCTGGGGAGACTTCCCGTGCGGTCAGCCCAACCGGCCCGGCGTCTACACCCGCGTCTCCCGCTACGTCCCGTGGATCCGAGGCATCATCCGCAAGCAC
>con_cri37_KLK8
ATGTGGCCCCTGGCCGCGGTGATCTCCGTGCTGACCGTGGCCTCGACGGGCGGTGTCTCCAGGGACATCATCGGCGGCTACCCCTGCCGCCCCCACTCCCAGCCCTGGCAGGCTGCCCTGCTGGTGCAGGAGCGGCTGCTGTGCGGGGGCGTCCTGGTCCACCCCAAGTGGGTGCTCACGGCAGCGCACTGCCTGAAGAAGTACTACACAGTCCGCCTGGGGGAGCACAGCCTGAAGTATAAGGAAGCGTCCGAGCAGGACATGGCGGTGGCCCAGTCCATCCCGCACCCCTGCTACAACAGCGAGGACCACAGCCACGACCTCATGCTCATCCGGCTCCGTGGCCGGGCCACCCTGGGGTCCAAAGTGAAGCCCATCAAGCTGGCAGATCGCTGCGCTGAAGTTGGCCAGAAATGCAACATCTCGGGCTGGGGCACCGTGACCAGCCCCCAAGATAATTTCCCTGACACCCTCAACTGCGCAGAAATTGAAATCTTTCCCCAGAAGCAGTGCAAGGACGCCTACCCGGGGCAAGTCACAGACGGAATGGTCTGTGCGGGCGAC---AGCCACGGAGCTGACACATGCCAGGGTGATTCAGGGGGCCCCCTGGTGTGTAATGGCGTTCTCCAGGGCATCACATCTTGGGGCTCCGACCCCTGCGGGCGCCCCGAGAGACCCGGCGTCTATACCAACATCTGCCGCTACCTGAACTGGATCAAGAAGACCATAGGCACAGGA
>eri_eur21_KLK13
ATGTGGCCCCTGGCGGTGGTGATCAGCCTCCTGACCGTGACCCTGTCAGGCGGCATCTCTCGGGAGATCATCGGTGGCTATACCTGTCAGCCCCACTCTCAGCCCTGGCAGGTAGCCCTGCTCGTTCAGGGGCGGCTGCTCTGTGGGGGAGTCCTGGTCCACCCCAAATGGGTCCTCACTGCTGCACACTGTCTGAAGGAGGGCTACAGAGTCTACCTAGGCAAGCACGCCCTGGGGCGTGTGGAGGCTGGAGAGGAGGTGAGGGAAGTGGTCCGTTCTATACCCCACCCGAAATACCAGCACCTGAACCATGACCATGACATCATGCTTCTGGAGCTGCAGGCCCCGGTCCAGTTCTCCAGCCACATCCGCGCCATGCCCCTCTCCCACGACTGCCTGCCCCCTGGCACCTGCTGCCGGGTGTCAGGCTGGGGCACCACCACCAGTCCCCAGGTGAGTTACCCCCAGACCTTACAGTGTGTTAACATCCAGCTGCGCTCAGATGAGGAGTGTCACCAGGTCTACCCAGGGAAGATCACTCCCAACATGCTGTGTGCCGGCACTGATGAGGGCGGCAAAGACTCCTGTGAGGGCGACTCTGGGGGCCCTCTGATCTGTAATGGCACCCTCCATGGCATCATCTCCTGGGGGGACTTCCCCTGCGGCCAGCCCAGCCGCCCTGGTGTCTACACCCGCGTCTCCAGATACGTGCAGTGGATCCGGGACACGATTCGCAGACAC
>can_fam218_KLK13
ATGTGGCCCCTGGTCGCTGCGATCGCCTTCCTGATGGTGGCCTTGTCAAGCGGCATCTCTCAGGAGATTCTCGGTGGCTACACCTGTCGCCCCCACTCTCAGCCCTGGCAGGCAGCCCTGCTAGTGCAAGGGCGGCTGTTCTGTGGGGGAGTCCTGGTCCACCCCAAATGGGTCCTCACTGCAGCACACTGTCTGAAGGACGGGTACAGAGTTTACCTGGGCAAGCATGCCCTGGGGCGAGTGGAGGCCGGAGAGCAGGTGAGGGAGGTAGTCCGCTCTATCCCCCACCCTCAATACCAGCACCTGAACCACGACCATGACATCATGCTTCTGGAGCTGCAGTCCCCGGTCCAGCCCACGAACCACATCCGTGTCCTGCCCCTCTCCCACAACTGTCTCCCTGCTGGCACCTGCTGTCGGGTGTCTGGCTGGGGCACCACCACCAGCCCCCAGGTGAGTTACCCCCAAACCTTACAATGTGCCAACATCCAGCTACGCTCAGATGAAGAGTGTCGCCAAGTCTACCCGGGGAAGATCACACCCAACATGCTGTGTGCCGGCACAAAAGAGGGTGGCAAGGACTCCTGTGAGGGTGACTCCGGGGGCCCCCTGATCTGTAATGGAACGCTCCATGGCATCATCTCCTGGGGAGACTTCCCATGCGGGCAGCCCAACCGGCCTGGCGTCTACACTCGAGTCTCTCAATATGTTCTATGGATCCGAGAAACAATTCGAAACCAC
>sol_par16_KLK13
ATGTGGCCGCTGGCCGCCGTCCTCTCCTTCCTGAGCGCGGCCTTGTCAGGCGGCATCTCTCGGGAGATTCTCGGTGGCTACACCTGTCCCCCCCACTCACAGCCCTGGCAGGCGGCGCTGCTGGTGCATGGGCGGCTGCTCTGCGGGGGCGTGCTGGTCCACCCCAGATGGGTCCTCACCGCAGCGCACTGTCTCAAGGAGGGGTTCAGAGTTTACCTGGGCAAGCATGCCCTGAGGCATGTGGAGGCCGGTGAGCAGGTGAGGGACGTGGCCCGCTCTATCCCCCATCCTCAGTACCAGCACCTGAATCATGACCACGACATCATGCTTCTGGAGCTGCAGTTTCCGGTCCAGCTCACCAGCCACATCCGCGTCCTGCCCCTCTCCCACCATTGCCTGCCCCCCGGCACCTGCTGTCGGGTGTCTGGCTGGGGCACCACCACCAGCCCCCAGGTGAGTTACCCCCAGAACTTACAATGTGCAAACATCCAGCTGCGCTCGGACGAGGAGTGTCAAGATGTCTACCCGGGGACA------GCCAACATGCTGTGTGCCGGCAGCGAGGAGGGCGGAAAGGACTCCTGCGAGGGCGACTCCGGGGGTCCCCTGATCTGCAACGGGACTCTCCACGGCGTCATCTCCTGGGGC---TTCCCATGCGGACAGCCCAAGCGACCCGGCGTCTACACCCGGGTCTCGCGCTACGTCCCGTGGATCCTCAGAACAATGCGCAAGCAC
>eri_eur51_KLK1
ATGTGGCTCCTGGTCCTGGTCCTTGCCTTCTCCCTGGTGCAGACTGGTGCAGTGCCTCCAATCCAGATCATCGGAGGCTGGGACTGTCAGAAGAATTCCCAACCCTGGCAGGTGGCCCTGTACCACTTCAGCAACTTTCAGTGTGGGGGTACCCTGGTGCACCCCCGGTGGGTTCTCACGGCTGCCCACTGCTCAAGCGACAATTACCAGCTCTGGCTGGGTCGTAATGACCTGTTTGAGGATGAAGACACAGCCCAGTTTGCTCAGGTCAGCAACAGCTTCCCACACCCTCAGTTCAATGGGGACGACTACAGCCACGACATCATGCTGCTCCGCCTGACGGAGCCTGTCCAGATCACGGACGCGGTCAAGGTCATGGAGCTGCCCACCGAG------CCCACAGGGAGCACCTGCTACGCCTCTGGCTGGGGCAGCATTAGGCCATTCCAGTTCCTGTATCCAGACCACCTCCAGTGTGTAGATCTCCAGCTCCTGAGTAATGATTACTGCGTCCGTGCCTACCCTCAGAATATCACCAACTACATGTTGTGTGCCGGGAAGCTGGAGGGTGGCAAAGACACCTGCGTGGGTGACTCCGGGGGACCCCTGATCTGTGACGGGGTATTTCAAGGTGTCACATCGTGGGGCCAAGTGCCCTGTGGCGCCCCACAACATCCCAGCGTCTACTGCAGAGTGATCGACTACGTGGATTGGATAAAGGAAACCATTGCGGCCAAC
>och_pri47_KLK1
ATGTGGCTCCTGGTTCTGTGCCTCGCCCTGTCGTGGGGGTGGACCGGCGCCATGCCCCCTGTGCAGATTGTAGGGGGCCAGCCGTGTCAGAAGCACTCCCAGCCCTGGCAGGTGGCTCTATACAGCTACAGCACATTCCAGTGCGGGGGTGTCCTGGTGGACCCCCGGTGGGTGCTCACAGCCGCCCACTGCATCAGCAAAAATTACCAGCTGTGGGTCGGTCGCCACAACCTGTTTGAGAACGAGCCGGAAGCGCAGTACGTCCAGGTCACCGGCAGCTTCCCACACCCAGACTTCAACGACGAGGACTTCAGCCACGACATCATGCTGTTGCGGCTGGCCGAGCCCGTGACCCTCTCGGACGCCGTGCAGCTGCTCAAGCTGCCCACCGAG------GTCCCGGGGACGACCTGCCTGACCTCGGGCTGGGGCAGCATCACGCCAGAGAACTTCTTGTTCCCAGACGAACTCCAGTGTTTGAACATGGACGTACAGAGCAACGCCGTGTGTAAGCAAAACCACATCTATAAAGTGACACCGTTCATGCTGTGTGCCGGCCTCCCGGAGGCCGGCAAGGACACCTGTTGGGGCGACTCTGGGGGCCCTCTGGTCTGCGAAGGTGTGCTCCAAGGGATCCTGTCCTGGGGCTTCATACCCTGTGGCAGCCTCAACAAACCCACCGTGTACACACGAGTGTTGTCCTACGTGCAGTGGATCCAGGACACCATGGCCCAAAAC
>eri_eur27_KLK2
ATGTGGCTCTCGGTCTTGAGTTTCAGCTTGTGCCTGGCGGGGACTGGTGCAGCGCCGCTCATTCAGATCATTGGAGGTTGGGAGTGTGAGAAGCATTCCCACCCCTGGATGGTGGCCCTGTACCACAATGGCTTCTTCAAATGTGGGGGTATTCTGGTGCACCCCCAGTGGGTGCTCACAGCTGCCCACTGCGTAGGAAAGAATTATCAGCTCAGGCTGGGTCACCACAGCCTGAATGAGCGCAACGACAGGGGCCAGCTCGCCCATGTCAGGGGTAGCTTCCCGCATCCGCTCTACAACGGGGACGACTACAGCCACGACCTCATGCTGCTCCGCACGGCAAAGCCTGTGCAGATCACAGACACCGTGCAGGTCCTGGAGCTGCCCACCGAG------CCCGCTGGGAGCAGCTGCTATGCCCTGGGCTGGGGCAGCGTCAACCCGGTTAACTTGTCACTCCCACCGACTCTCCAGTGTGTGGACCTCAGGCTGCTGCCCAGGGCCATCTGTGCCCACAGCTACAAAGAGAAAGTGACAGGCTCCATGCTGTGTGCTGGCGTCCTGTTGGGTGGCAAAGACACCTGCCTGGGTGACTCCGGAGGCCCCCTGATCTGCGAGGGAGTGTTTCACGGCATCACGTCCTGGGGTGGCAGGCCCTGTGCCAAGCGCCAGTTTCCTGCCTTGTACACCAAGCTGATGTCTCACCGCGAGTGGGTCCAGGGCACCATCTCCCAAAAC
>sol_par24_KLK15
ATGTGGCTGCTCCTTGCCTGCTCCTTCCTGCTGACGTCTGCAGCAGCCCAGGGCAAGAGCGACAAGGTGCTTGGAGGCGAGGAGTGCAAGCCCCACTCCCAGCCGTGGCAGGTGGCCCTCTTCGAGCGTGGTCGCTTCAACTGCGGTGGGTGTCTCATCTCCCCACACTGGGTGCTGTCGGCCGCCCACTGCCAAACCCGTTTCATGCGTGCACGCCTGGGCGAGCACAGCCTGCGCAAACGTGAGGGCCACGAGCAACTGCGCGCGCTTTCTCGCGTCATCCCGCATCCGGGCTATGAAGAGCGAAGCCATCTCCACGACTTGATGCTGCTGCGTCTGGCCCGGCCCGCCCACTTCAACCCACAGGTGCGCCGCGTCGTGCTGCCCAGGCGATGTCCCCAGCCTGGAGAGGCCTGCGTGGTGTCGGGCTGGGGTGTGTCCAGCGCCACGGGAAGCTCACTTCCAGACACGTTGCACTGCGCCAACATCAGCATTATCTCCAACCAGTCTTGTGACGACGACTACCCAGGGCGCCTGACGGACACCATGGTGTGTGCAGGAGTGGAGGGCGGAGGCACGGATTCCTGTGAGGGG---------------------------------------------------------------------------------------------------------------------------------------------------
>mon_dom147_KLK13
ATGTGGCTGGTGCCCCTGGCCCTGGTCCTGGCCTCGTCACACGCCGCTTCCCAGGAGTTCTCCAAGATTATCGGAGTCAAGGAATGCATCCCCCATTCCCAGCCCTGGCAGGCAGTTCTGCTTGTGAATGGACGGCTGCTCTGTGGGGGCATCCTCATTCACCCCAGCTGGGTGCTGACTGCAGCTCATTGCCTGAAGAACAAGTATACAGTGTACCTGGGGAAACATGCCTTGGGTTACAGTGAGGCAGGGGAGCAAGCCCGAAGGGTCACCTGTTCTGTCCCCCACCCACTCTACCGGCATCAAAGTCATGACCATGATATTATGCTCCTGCATCTACACAAGCCAGCCCAGCTGAATAACCAGGTCCAGGTCCTTCCCTTACCCTCCGAATACTTGCCTCCTGGCACCTGCTGTACAGTGTCAGGCTGGGGCACCACCACCAGCCCTCAGGTGAATTACCCCAAAACTCTACAGTGTGCTGAAATTCAACTACGTTCAGATGAGGAATGTCATCAGAGCTACCCAGGGAAGATCACACCCAACATGCTGTGTGCTGGATCCCAAGAGGGTGGCAAAGACTCTTGTGAGGGTGATTCAGGGGGCCCCCTGGTCTGTAATGGGATTCTACAAGGCGTGATCTCCTGGGGGGACTTCCCATGTGGTCAGCCCAACCGGCCGGGTGTCTACACTCGTGTTTCCCGCTATGTGGATTGGATCCAGAATGTAATCCAGACCAGG
>can_fam217_KLK15
ATGTGGCTTCTCCTCACCTTCTCCTTCTTGCTGACTGCAGCAGCGGTCCAGGACGACACTGACAAGATCCTGGGAGGCGAAGAGTGTGAGCCCCACTCCCAGCCATGGCAAGTGGCCCTATTTGAGCGTGGACGGTTCAACTGCGGTGCTTCCCTCATCTCTGAGCACTGGGTGCTGTCTGCAGCCCACTGCCAAACCCGCTTCATGAGAGCGCGCCTGGGCGAGCACAATCTGCGCAAGCGCGATGGTCCCGAGCAGTTGAGGACCTTGGCTCGCATCATCCCACACCCGCTCTATGAAGCACACAGCCATCGCCACGACGTCATGTTGCTACGTCTAACCCGGCCCGCGCGC------------------------------------------------------------------------------------CTCTCCCGG---------------------------------------------------------------------------------------------------------------------------------------------CAAGGTGACTCCGGGGGGCCCCTGGTCTGTAGGGGAGTCCTGCAGGGCATTGTGTCCTGGGGTGACGTCCCCTGTGACACTACCACCAAGCCTGGTGTCTATACCAAAGTCTGCAGCTACTTGGAGTGGATCAAGGAAACCATGAAGAGGAAC
>hom_sap91_KLK15
ATGTGGCTTCTCCTCACTCTCTCCTTCCTGCTGGCATCCACAGCAGCCCAGGATGGTGACAAG---TTGCTGGAAGGTGACGAGTGTGCACCCCACTCCCAGCCATGGCAAGTGGCTCTCTACGAGCGTGGACGCTTTAACTGTGGCGCTTCCCTCATCTCCCCACACTGGGTGCTGTCTGCGGCCCACTGCCAAAGCCGCTTCATGAGAGTGCGCCTGGGAGAGCACAACCTGCGCAAGCGCGATGGCCCAGAGCAACTACGGACCACGTCTCGGGTCATTCCACACCCGCGCTACGAAGCGCGCAGCCACCGCAACGACATCATGTTGCTGCGCCTAGTCCAGCCCGCACGCCTGAACCCCCAGGTGCGCCCCGCGGTGCTACCCACGCGTTGCCCCCACCCGGGGGAGGCCTGTGTGGTGTCTGGCTGGGGCCTGGTGTCCCACTCACAAGTGAGTCTCCCAGATACGTTGCATTGTGCCAACATCAGCATTATCTCGGACACATCTTGTGACAAGAGCTACCCAGGGCGCCTGACAAACACCATGGTGTGTGCAGGCGCGGAGGGCAGAGGCGCAGAATCCTGTGAGGGTGACTCTGGGGGACCCCTGGTCTGTGGGGGCATCCTGCAGGGCATTGTGTCCTGGGGTGACGTCCCTTGTGACAACACCACCAAGCCTGGTGTCTATACCAAAGTCTGCCACTACTTGGAGTGGATCAGGGAAACCATGAAGAGGAAC
>hom_sap92_KLK15
ATGTGGCTTCTCCTCACTCTCTCCTTCCTGCTGGCATCCACAGCCCAGGATGGTGACAAG------TTGCTGGAAGGTGACGAGTGTGCACCCCACTCCCAGCCATGGCAAGTGGCTCTCTACGAGCGTGGACGCTTTAACTGTGGCGCTTCCCTCATCTCCCCACACTGGGTGCTGTCTGCGGCCCACTGCCAAAGCCGCTTCATGAGAGTGCGCCTGGGAGAGCACAACCTGCGCAAGCGCGATGGCCCAGAGCAACTACGGACCACGTCTCGGGTCATTCCACACCCGCGCTACGAAGCGCGCAGCCACCGCAACGACATCATGTTGCTGCGCCTAGTCCAGCCCGCACGCCTGAACCCCCAGGTGCGCCCCGCGGTGCTACCCACGCGTTGCCCCCACCCGGGGGAGGCCTGTGTGGTGTCTGGCTGGGGCCTGGTGTCCCAC---------AACGAGCCT------------------------------------------------------------------------------------------------------------------------------GGGACCGCTGGGAGCCCCCGGTCACAA------------------------------GGG------------------------------------------------------------------------------------------
>sor_ara15_KLK15
ATGTGGCTTCTCCTCGCCGCCTCCCTCCTGCTGGCGTCCGCAGCGGCCCAGGGAGATGGCGACAAGGTGATGCGCGGGGCCGAGTGCGAGCCGCACTCCCAGCCCTGGCAGGTGGCACTCTTCGAGCGGGGCCGCTTCAACTGTGGAGCTTCTCTGATCGCCCCCAGCTGGGTGCTGTCGGCCGCGCACTGCCAGACCCGCTTCATGCGAGTACGCCTGGGCAAGCACAATCTGCGCAAGCGCGAAGTCTCTGAGCAACTGCGAACAGTGGTGCAGGTCATCCCGCATCCGGGCTACGAACCTCTCAGCCACCGCCACGACCTCATGCTGCTGCGGCTCGCCCAGCCCGCACGCCTCTCCAGACAAGTGCGCCCGGTAACGCTGCCCTCGCACTGCCCACGACCCGGAGAGGCGTGCGTGGTGTCGGGCTGGGGCCTGGTGTCCAGCTCTAAAGTAAGCCTCCCCGACACGCTGCACTGTGCCAACATCAGCATCATCTCGGATGCCACCTGCAGCAAGGATTACCCAGGGCGTGTCTGGAACTCCATGGTGTGCGCAGGCGTGGAGGGTGGAGGCACAGACTCCTGTGAGGGTGATTCTGGGGGCCCTCTAGTCTGCGGGGGTGTCATGCAGGGTATTGTGTCTTGGGGTGACGTTCCCTGTAACACAACCACCAAGCCAGGAGTGTATACCAAAGTCTGCGACTACCTGGAGTGGATCAGGGACACCATGAAGAGGAAC
>mus_mus62_KLK15
ATGTGGCTTCTCCTTGCTTTCGTCTTGCTGGTGTCTGCAGCGCAGGATGGCGACAAG---------GTGCTAGAAGGCGAGGAGTGTGTGCCCCATTCACAGCCCTGGCAAGTAGCCCTCTTCGAACGTGGCCGGTTTAATTGTGGCGCTTTCCTCATCTCACCACGCTGGGTGTTGACTGCCGCCCACTGCCAAACCCGCTTCATGAGAGTGCGCCTGGGTGAGCACAATCTCCGCAAGTTCGATGGTCCAGAGCAACTGCGCTCCGTCTCTCGCATCATTCCACATCCGGGCTACGAGGCTCGCACCCACCGCCATGACATTATGCTGTTGCGACTTTTCAAACCTGCCCGGCTGACAGCCTACGTGCGTCCTGTGGCGCTGCCCAGACGTTGCCCTCTTATCGGTGAGGACTGCGTGGTGTCAGGCTGGGGTCTGTTATCAGACTCACACGTGAGACTCCCTGATACGTTGCATTGTGCCAACATCAGCATTATCTCTGAAGCATCTTGCAACAAGGACTACCCGGGTCGAGTGTTGCCCACCATGGTGTGTGCCGGCGTCGAAGGCGGTGGCACGGACTCCTGTGAGGGTGACTCCGGAGGACCCTTGGTCTGTGGGGGTGCCCTGCAGGGCATTGTCTCCTGGGGCGATGTCCCCTGTGATACTACCACCAAGCCTGGCGTCTACACAAAAGTCTGCAGCTACTTGGAGTGGATCTGGGAAAATGTGAGAAGGTAC
>hom_sap9_KLK2
ATGTGGGACCTGGTTCTCTCCATCGCCTTGTCTGTGGGGTGCACTGGTGCCGTGCCCCTCATCCAGATTGTGGGAGGCTGGGAGTGTGAGAAGCATTCCCAACCCTGGCAGGTGGCTGTGTACAGTCATGGATGGGCACACTGTGGGGGTGTCCTGGTGCACCCCCAGTGGGTGCTCACAGCTGCCCATTGCCTAAAGAAGAATAGCCAGGTCTGGCTGGGTCGGCACAACCTGTTTGAGCCTGAAGACACAGGCCAGAGGGTCCCTGTCAGCCACAGCTTCCCACACCCGCTCTACAATGATGAAGACTCCAGCCATGACCTCATGCTGCTCCGCCTGTCAGAGCCTGCCAAGATCACAGATGTTGTGAAGGTCCTGGGCCTGCCCACCGAG------CCAGCAGGGACCACCTGCTACGCCTCAGGCTGGGGCAGCATCGAACCAGAGGAGTTCTTGCGCCCCAGGAGTCTTCAGTGTGTGAGCCTCCATCTCCTGTCCAATGACATGTGTGCTAGAGCTTACTCTGAGAAGGTGACAGAGTTCATGTTGTGTGCTGGGCTCTGGACAGGTGGTAAAGACACTTGTGGGGGTGATTCTGGGGGTCCACTTGTCTGTAATGGTGTGCTTCAAGGTATCACATCATGGGGCCCTGAGCCATGTGCCCTGCCTGAAAAGCCTGCTGTGTACACCAAGGTGGTGCATTACCGGAAGTGGATCAAGGACACCATCGCAGCCAAC
>hom_sap90_KLK2
ATGTGGGACCTGGTTCTCTCCATCGCCTTGTCTGTGGGGTGCACTGGTGCCGTGCCCCTCATCCAGATTGTGGGAGGCTGGGAGTGTGAGAAGCATTCCCAACCCTGGCAGGTGGCTGTGTACAGTCATGGATGGGCACACTGTGGGGGTGTCCTGGTGCACCCCCAGTGGGTGCTCACAGCTGCCCATTGCCTAAAGAAGAATAGCCAGGTCTGGCTGGGTCGGCACAACCTGTTTGAGCCTGAAGACACAGGCCAGAGGGTCCCTGTCAGCCACAGCTTCCCACACCCGCTCTACAATGATGAAGACTCCAGCCATGACCTCATGCTGCTCCGCCTGTCAGAGCCTGCCAAGATCACAGATGTTGTGAAGGTCCTGGGCCTGCCCACCGAG------CCAGCAGGGACCACCTGCTACGCCTCAGGCTGGGGCAGCATCGAACCAGAGGAGTTCTTGCGCCCCAGGAGTCTTCAGTGTGTGAGCCTCCATCTCCTGTCCAATGACATGTGTGCTAGAGCTTACTCTGAGAAGGTGACAGAGTTCATGTTGTGTGCTGGGCTCTGGACAGGTGGTAAAGACACTTGTGGG---------------------GTGAGTCATCCCTACTCCCAACATCTGGAGGGGAAAGGG------------------------------------------------------------------------------------------
>con_cri39_KLK2
ATGTGGGTCCCGGTCCTGTGCCTGGTGCTGGCCCTCGAGGGGTCTGGTGCGGCGCCCCACATCCAGGTCATCGGGGGCCGGGAGTGTGCCAGGCATTCCCAGCCCTGGCAGGTGGCCCTGTACCATTACAGCAACTTTGAGTGTGGGGGAGTCCTGGTGCACCCCCGGTGGGTGCTCACGGCCGCCCACTGCATGAGTGGCTTCTTCCAGGTCTGGCTGGGGCGCCACAACCTCCTTGAGGATGAAGACGAGGCCCAGTTCGTTCCTGTCACACACAGCTTCCCACACCCCCAGTTCAACGGCGAGGACTACAGCCACGACATCATGCTGCTGCGCCTGGCCCAGCCCGCCGAGATCACGGAGGCCGTGCGGGTGCTGGACCTGCCCAGAGCG------CCGCGCGGCAGCAGCTGCCGGGCGTCCGGCTGGGGCAGCGTCAACCCCTCTAACTTGTCCTACCCACAGAACCTCCAGTGTGTGGACCTCACGCTGCTGCCCAATGAGAACTGCCAGAAGGCCCACCTCCAGAAGGTGACCGGCACCATGCTGTGCGCCGGGGAGCTGGCCGGCGGCAAGGACACGTGCGTGGGCGACTCCGGGGGCCCTCTGATCTGTGACGGTGAGCTTCAAGGAATCACGTCCTGGGGCCACTTCCCGTGCGGGAAACGCCTGAAACCCAGCATCTACACCAAGGTGGTGGATTACCTGCCGTGGATCAAGGAGACCATGGCGGCCTAC
>hom_sap8_KLK3
ATGTGGGTCCCGGTTGTCTTCCTCACCCTGTCCGTGACGTGGATTGGTGCTGCACCCCTCATCCTGATTGTGGGAGGCTGGGAGTGCGAGAAGCATTCCCAACCCTGGCAGGTGCTTGTGGCCTCTCGTGGCAGGGCAGTCTGCGGCGGTGTTCTGGTGCACCCCCAGTGGGTCCTCACAGCTGCCCACTGCATCAGGAACAAAAGCGTGATCTTGCTGGGTCGGCACAGCCTGTTTCATCCTGAAGACACAGGCCAGGTATTTCAGGTCAGCCACAGCTTCCCACACCCGCTCTACGATGGTGATGACTCCAGCCACGACCTCATGCTGCTCCGCCTGTCAGAGCCTGCCGAGCTCACGGATGCTGTGAAGGTCATGGACCTGCCCACCGAG------CCAGCAGGGACCACCTGCTACGCCTCAGGCTGGGGCAGCATTGAACCAGAGGAGTTCTTGACCCCAAAGAAACTTCAGTGTGTGGACCTCCATGTTATTTCCAATGACGTGTGTGCGCAAGTTCACCCTCAGAAGGTGACCAAGTTCATGCTGTGTGCTGGACGCTGGACAGGGGGCAAAAGCACCTGCTCGGGTGATTCTGGGGGCCCACTTGTCTGTAATGGTGTGCTTCAAGGTATCACGTCATGGGGCAGTGAACCATGTGCCCTGCCCGAAAGGCCTTCCCTGTACACCAAGGTGGTGCATTACCGGAAGTGGATCAAGGACACCATCGTGGCCAAC
>hom_sap64_KLK3
ATGTGGGTCCCGGTTGTCTTCCTCACCCTGTCCGTGACGTGGATTGGTGCTGCACCCCTCATCCTGATTGTGGGAGGCTGGGAGTGCGAGAAGCATTCCCAACCCTGGCAGGTGCTTGTGGCCTCTCGTGGCAGGGCAGTCTGCGGCGGTGTTCTGGTGCACCCCCAGTGGGTCCTCACAGCTGCCCACTGCATCAGGAACAAAAGCGTGATCTTGCTGGGTCGGCACAGCCTGTTTCATCCTGAAGACACAGGCCAGGTATTTCAGGTCAGCCACAGCTTCCCACACCCGCTCTACGATGGTGATGACTCCAGCCACGACCTCATGCTGCTCCGCCTGTCAGAGCCTGCCGAGCTCACGGATGCTGTGAAGGTCATGGACCTGCCCACCGAG------CCAGCAGGGACCACCTGCTACGCCTCAGGCTGGGGCAGCATTGAACCAGAGGAGTTCTTGACCCCAAAGAAACTTCAGTGTGTGGACCTCCATGTTATTTCCAATGACGTGTGTGCGCAAGTTCACCCTCAGAAGGTGACCAAGTTCATGCTGTGTGCTGGACGCTGGACAGGGGGCAAAAGCACCTGCTCG------------------------------------------------------TGGGTCATCACCGAACTGACCATGCCAGCCCTGCCGATGGTCCTCCATGGCTCCCTA------GTGCCCTGGAGAGGAGGTGTC------------
>hom_sap65_KLK3
ATGTGGGTCCCGGTTGTCTTCCTCACCCTGTCCGTGACGTGGATTGGTGCTGCACCCCTCATCCTGATTGTGGGAGGCTGGGAGTGCGAGAAGCATTCCCAACCCTGGCAGGTGCTTGTGGCCTCTCGTGGCAGGGCAGTCTGCGGCGGTGTTCTGGTGCACCCCCAGTGGGTCCTCACAGCTGCCCACTGCATCAGG------------------------------------------------------------------------------------------------------GGTGATGACTCCAGCCACGACCTCATGCTGCTCCGCCTGTCAGAGCCTGCCGAGCTCACGGATGCTGTGAAGGTCATGGACCTGCCCACCGAG------CCAGCAGGGACCACCTGCTACGCCTCAGGCTGGGGCAGCATTGAACCAGAGGAGTTCTTGACCCCAAAGAAACTTCAGTGTGTGGACCTCCATGTTATTTCCAATGACGTGTGTGCGCAAGTTCACCCTCAGAAGGTGACCAAGTTCATGCTGTGTGCTGGACGCTGGACAGGGGGCAAAAGCACCTGCTCGGGTGATTCTGGGGGCCCACTTGTCTGTAATGGTGTGCTTCAAGGTATCACGTCATGGGGCAGTGAACCATGTGCCCTGCCCGAAAGGCCTTCCCTGTACACCAAGGTGGTGCATTACCGGAAGTGGATCAAGGACACCATCGTGGCCAAC
>sol_par6_KLK1
ATGTGGTACCTGGTTTTGTGCCTTGTCCTGTCTCTGGCGGTGACTGGCGCGGTACCCCCCATCGACATCGTGGGCGGCTCGGAATGTACAAAGAACTCACAGACCTGGCAGGTGGCTCTGTATGGACACGACACTTTAAAATGTGGGGGCATCTTGGTGAACCCCCAGTGGGTGCTCACCGCTGCCCACTGCGTGAGCTCCAAACACAAGGTAGCCCTGGGTCGTCACGACGTGTCTGCTGATGAAGACACATCTCAGTTTTTCGAGGTGAGTGACAGCTTCCCACACCCTCAGTACAACAGGGTGGACAACAGCCACGACATCATGCTGCTGCGCCTGGACAAGCCGGCCAAGATCACCAGCGCCGTGAGGCCCGTGGAGCTGCCCACCGAG------GCGCCGGGGACCACATGCTACGCCTCGGGCTGGGGCAGCACCCTTCCGACGGACGTCTCTCGCCCAGATGTTCTTCAGTGTGTGGATCTCACACTCCTGTCCAACAATGTGTGTGCCAGCGCCCACCCCCAG---ATGACAGACTTCATGCTGTGCGCTGGAAGCTTGCAGGGAGGCAAGGCCACATTTGTGGGTGACTCAGGAGGCCCTCTGATGTGCAACGGCATGTTACAGGGCATCACGTCATGGGGC---AGGCCGTGTGGCTTGCCCAGAAAGCCTTGCGCCTACACCAAAATCATTAAGTACCTGGGATGGATCAAAGATACCATAGTGGCACAT
>bos_tau133_KLK1
ATGTGGTTCCCGGTTCTGTGCCTTGCCCTGTCCCTGGCAGGGACCGGCGCTGTGTTCCCCATTCAGATCGTTGGAGGCCAGGAGTGTGAGAAGCATTCCCAGCCCTGGCAGGTGGCTATATACCACTTCAGCACCTTCCAGTGCGGGGGCGTCCTGGTGGCCCCCCAGTGGGTGCTCACAGCCGCTCACTGCAAGAGCGACAATTACCAGGTCTGGCTGGGTCGCCACAACCTGTTTGAGGACGAAGACACGGCCCAGTTCGCCGGTGTCAGTGAGGACTTCCCAAACCCAGGATTCAACGGAGAGGACTACAGCCACGACCTCATGCTGCTCCGTCTGCAGGAGCCCGTCCAGCTAACACAGAACGTGCAGGTCCTGGGTCTGCCCACCGAA------CCCCAAGGGACCACCTGCTACGCCTCCGGCTGGGGCAGCGTCAAGCCAGATGAGTTCTCTTATCCAGACGATCTCCAGTGTGTGGACCTAACCCTCCTGCCCAATGAGAAGTGTGCCACAGCCCACCCCCAGGAGGTGACAGAGTGGATGCTGTGTGCTGGACACCTGGAGGGCGGCAAGGACACCTGCGTGGGTGACTCAGGGGGCCCGCTTATCTGCGAGGGTATGTTGCAAGGAATCACGTCATGGGGCCACATCCCGTGTGGCACTCCCAATAAGCCCTCCGTCTACACCAAAGTGATTTTGTATCTGGATTGGATCAATAAGACCATGACTGACAAC
>mus_mus101_KLK1B26
ATGTGGTTCCTGATCCTGTTCCCAGCCCTGTCCCTAGGAGGGATTGATGCTGCACCTCCTCTCCAGGTGGTTGGAGGATTTAACTGTGAGAAGAATTCCCAACCCTGGCAGGTGGCTGTGTACTACCAAAAGGAACACATTTGTGGGGGTGTCCTGTTGGACCGCAACTGGGTTCTCACAGCTGCCCACTGCTATGTCGACCAGTATGAGGTTTGGCTGGGCAAAAACAAGTTATTCCAAGAGGAACCCTCTGCTCAGCACCGATTGGTCAGCAAAAGCTTCCCTCACCCTGGCTTCAACGGGGCTGACTTCAGCAATGACCTGATGCTGCTCCGCCTCAGCAAGCCTGCTGACATCACAGATGTTGTGAAGCCCATCGCCCTGCCCACAGAG------CCCAAGGGGAGCACATGCCTAGCCTCAGGCTGGGGCAGCATTACACCCACAAGATGGCAAAAGTCAGATGATCTTCAGTGTGTGTTCATCACGCTCCTCCCCAATGAGAACTGTGCCAAAGTCTACCTACAGAAAGTCACAGATGTCATGCTGTGTGCAGGAGAGATGGGTGGAGGCAAAGACACTTGTGCGGGTGACTCCGGAGGCCCACTGATTTGTGATGGTATTCTCCAAGGAACCACATCAAATGGCCCTGAACCATGCGGTAAACCTGGTGTACCAGCCATCTACACCAACCTTATTAAGTTCAACTCCTGGATAAAAGATACTATGATGAAAAAT
>mus_mus108_KLK1B4
ATGTGGTTCCTGATCCTGTTCCTAGCCCTGTCCCTAGGAGGGATTGATGCTGCACCTCCTGTCCAG------TCTCAAGTGGACTGTGAG---AATTCCCAACCCTGGCATGTGGCTGTGTACCGCTTCAACAAATATCAATGCGGGGGAGTCCTGTTGGACCGCAACTGGGTTCTCACAGCTGCCCACTGCTATAACGACAAGTACCAGGTTTGGCTGGGCAAAAACAACTTTTTGGAGGATGAACCTTCTGACCAACACCGGCTTGTCAGCAAAGCCATCCCTCACCCTGACTTCAACGAGGACGACTACAGCAATGACCTGATGCTGCTCCGCCTCAGCAAGCCTGCTGACATCACAGATGTTGTGAAGCCCATCACCCTGCCCACTGAG------CCCAAGGGGAGCACATGCCTAGCCTCAGGCTGGGGCAGCACTACACCCATCAAGTTCAAATATCCAGATGATCTCCAGTGTGTGAACCTCAAGCTCCTGCCTAATGAGGACTGTGACAAAGCACATGAAATGAAGGTGACAGATGCCATGCTGTGTGCAGGAGAGATGGATGGTGGCTCATACACTTGTGAGCATGACTCAGGAGGCCCACTGATCTGTGATGGTATTCTCCAAGGTATCACATCATGGGGCCCTGAACCATGTGGTGAGCCCACTGAGCCAAGTGTCTACACCAAACTTATTAAGTTCAGCTCCTGGATAAGAGAAACTATGGCGAATAAC
>mus_mus107_KLK1B1
ATGTGGTTCCTGATCCTGTTCCTAGCCCTGTCCCTAGGAGGGATTGATGCTGCACCTCCTGTCCAGATAGTTGGAGGATTTAAATGTGAGAAGAACTCCCAGCCCTGGCATGTGGCTGTGTACCGCTACAAGGAATATATATGCGGGGGAGTCCTGTTGGATGCCAACTGGGTTCTCACAGCTGCCCACTGCTATTATGAAAAGAACAACGTTTGGCTGGGCAAAAACAACCTATACCAAGATGAACCCTCTGCTCAGCACCGATTAGTCAGCAAAAGCTTCCTTCACCCTTGCTACAACCAGGACGACTACAGCTATGACCTGATGCTGCTCCGCCTCAGCAAGCCTGCTGACATCACAGATGTTGTGAAGCCCATCGCCCTGCCCACTGAG------CCCAAGGGGAGCACATGCCTTGCCTCAGGCTGGGGCAGCATTATACCT---------AAGTTCCAAGCAAAACTCCAGTGTGTGAACCTCAAGCTCCTGCCTAATGAGGACTGTGACAAAGCCTATGTACAGAAAGTCACAGATGTCATGCTGTGTGCAGGAGTGAAGGGTGGAGGCAAAGACACTTGTAAGGGAGACTCAGGAGGCCCACTGATCTGTGATGGTGTTCTCCAAGGTCTCACATCATGGGGCTATAACCCATGTGGTGAACCCAAAAAGCCGGGCGTCTACACCAAACTTATTAAGTTCACCTCCTGGATCAAAGACACTTTGGCCCAAAAC
>mus_mus113_KLK1B16
ATGTGGTTCCTGATCCTGTTCCTAGCCCTGTCCCTAGGAGGGATTGATGCTGCACCTCCTGTCCAGATAGTTGGAGGATTTAAATGTGAGAAGAATTCCCAACCCTGGCAGGTGGCTGTGTACTACCACAAGGAACACATTTGCGGGGGAGTCCTGTTGGACCGCAACTGGGTTCTCACAGCTGCCCACTGCTATGTCGATGAGTGTGAGGTTTGGCTGGGCAAAAACCAGTTATTCCAAGAGGAACCCTCTGCTCAAAACCGATTGGTCAGCAAAAGCTTCCCTCACCCTGGCTTCAACGGGGCTGACTTCAGCAATGACCTGATGCTGCTCCGCCTCAGCAAGCCTGCTGACATCACAGATGTTGTGAAGCCCATCGACCTGCCCACAGAG------CCCAAGGATAGCACATGTCTAGTGTCAGGCTGGGGCAGCATTACACCCACAAAATGGCAAAAGCCAGATGATCTTCAGTGTATGTTCACCAAGCTCCTGCCCAATGAGAACTGTGCCAAAGCCTACCTACTGAAAGTCACAGATGTCATGCTGTGTACAATAGAGATGGGTGAAGACAAAGGCCCTTGTGTGGGTGACTCAGGAGGCCCACTGATTTGTGATGGTGTTCTCCAAGGAACCGTATCAATTGGCCCTGACCCATGCGGTATACCTGGTGTATCAGCCATCTACACCAACCTTGTTAAGTTCAACTCCTGGATAAAAGATACTATGATGAAAAAT
>mus_mus86_KLK1B3
ATGTGGTTCCTGATCCTGTTCCTAGCCCTGTCCCTAGGAGGGATTGATGCTGCACCTCCTGTCCAGATTGTTGGAGGATTTAAATGTGAGAAGAATTCCCAACCCTGGCATGTGGCTGTGTACCGATACACCCAATATTTATGCGGGGGTGTCCTGTTGGACCCCAACTGGGTTCTCACAGCTGCCCACTGCTATGACGACAACTACAAGGTTTGGCTGGGCAAAAACAACCTATTCAAGGATGAACCATCTGCTCAGCACCGATTTGTCAGCAAAGCCATCCCTCACCCTGGCTTCAACGAGTATGACTACAGCAATGACCTGATGCTGCTCCGCCTCAGCAAGCCTGCTGACATCACAGATACTGTGAAGCCCATCACCCTGCCCACTGAG------CCCAAGGGGAGCACATGCCTAGCCTCAGGCTGGGGCAGCATTACACCCACCAAATTCCAATTCACAGATGATCTCTACTGTGTGAACCTCAAGCTCCTGCCTAATGAGGACTGTGCCAAAGCCCACATAGAGAAGGTGACAGATGCCATGCTGTGTGCAGGAGAGATGGATGGAGGCAAAGACACTTGCAAGGGTGACTCAGGAGGCCCACTGATCTGTGATGGTGTTCTCCAAGGTATCACATCATGGGGCCATACCCCATGCGGTGAACCTGATATGCCAGGCGTCTACACCAAACTTAATAAGTTTACCTCCTGGATAAAAGACACTATGGCAAAAAAC
>mus_mus112_KLK1B11
ATGTGGTTCCTGATCCTGTTCCTAGCCCTGTCCCTAGGAGGGATTGATGCTGCACCTCCTGTCCAGATTGTTGGAGGATTTAACTGTGAGAAGAATTCCCAACCCTGGCATGTGGCTGTGTACCGCTACAACAAATATATATGCGGGGGAGTCCTGTTGGACCGTAACTGGGTTCTCACAGCTGCCCACTGCCATGTCAGCCAGTATAATGTTTGGCTGGGCAAAACAAAGCTATTCCAACGTGAACCCTCTGCTCAGCACCGAATGGTCAGCAAAAGCTTCCCCCACCCTGACTACAACGAGGACGATGAGAGCAATGACCTGATGTTACTACGCCTCAGCGAGCCAGCTGACATCACAGATGCTGTGAAGCCCATCGCCCTGCCCACTGAG------CCCAAGGGGAGCACATGCCTAGTCTCAGGCTGGGGCAGCATTACACCCACGAAATTCCAAACCCCAGATGATCTCCAGTGTGTGTCCATCAAGCTCCTGCCTAATGAGGTCTGTGTCAAAAACCACAATCAAAAGGTGACAGATGTCATGTTGTGTGCAGGAGAGATGGGTGGAGGCAAAGATACTTGCAAGGGTGACTCAGGAGGCCCACTGATCTGTGATGGTGTTCTCCATGGTATCACAGCATGGGGCCCTATCCCATGTGGCAAACCCAATACGCCGGGAGTCTACACAAAACTTATTAAGTTTACCAACTGGATAAAAGACACTATGGCAAAAAAC
>mus_mus110_KLK1B5
ATGTGGTTCCTGATCCTGTTCCTAGCCCTGTCCCTAGGAGGGATTGATGCTGCACCTCCTGTCCAGATTTTTGGAGGATTTAACTGTGAGAAGAACTCCCAACCCTGGCAAGTGGCTGTGTACCGCTTCACCAAATATCAATGCGGGGGAGTCCTGCTGAACGCCAACTGGGTTCTCACTGCTGCCCACTGCCATAATGACAAGTACCAGGTTTGGCTGGGCAAAAACAACTTTTTTGAGGATGAACCCTCTGCCCAACACCGGCTTGTCAGCAAAGCCATCCCTCACCCTGACTTCAACGAGGACGACTACAGCAATGACCTGATGCTGCTCCGCCTCAAAAAGCCTGCTGACATCACAGATGTTGTGAAGCCCATCGACCTGCCCACTGAG------CCCAAGGGGAGCACATGCCTAGCCTCAGGCTGGGGCAGCATTACACCC---------TACGAACCCGATGATCTCCAGTGTGTGAACTTCAAGCTCCTGCCTAATGAGGACTGTGTCAAAGCCCACATAGAGAAGGTGACAGATGTTATGTTGTGTGCAGGAGATATGGATGGAGGCAAAGACACTTGTATGGGTGACTCAGGAGGCCCACTGATCTGTGATGGTGTTCTCCACGGTATCACATCATGGGGCCCTAGCCCTTGCGGTAAACCCAATGTGCCAGGTATCTACACCAAACTTATTAAGTTTAACTCTTGGATAAAAGACACTATAGCTAAAAAT
>mus_mus115_KLK1B24
ATGTGGTTCCTGATCCTGTTCCTAGCCCTGTCCCTAGGAGGGATTGATGCTGCACCTCCTGTCCAGGTGGTTGGAGGATTCAAATGTGAGAAGAATTCCCAACCCTGGCATGTGGCTGTGTTCCGCTACAACAAATATATATGCGGGGGAGTCCTGTTGAACCCCAACTGGGTTCTCACAGCTGCCCACTGCTATGGCAGCCAGTATAATGTTTGGCTGGGCAAAAACAAGCTATTCCAACGTGAACCCTCTGCTCAGCACCGATGGGTCAGCAAAAGCTTCCCTCACCCTGACTACAACCCTAAGGACAAGAGCAATGACCTGATGCTGCTCCGTCTCAGCGAGCCTGCTGACATCACAGATGCTGTGAAGCCCATCGACCTGCCCACTGAG------CCCAAGGGGAGCACATGCCTAGCCTCAGGCTGGGGCAGCATTACACCCACGAAATGGCAAAAGCCAAATGACCTTCAGTGTGTGTTCATCAAGCTCCTGCCCAATGAGAACTGTACCAAACCCTACTTACATAAAGTCACAGATGTCATGCTGTGTGCAGGAGAGATGGGTGGAGGCAAAGACACTTGTGCGGGTGACTCAGGAGGCCCACTGATCTGTGATGGTATTCTCCACGGTATCACATCATGGGGTCCTGTCCCATGTGGTAAACCCAATGCGCCGGCCATCTACACCAAACTTATTAAGTTTGCCTCCTGGATAAAAGACACTATGGCCAAAAAC
>can_fam6_KLK1
ATG---------------------------------------------------------------------------------------------------------------------------------------------------------------------TGGTTCCTGGCCCTG------------------------------------------------------------------------------------------------------------------------------------------------------------------------------------------------------------------TGCCTG---------------GCAATGTCCCTGGGGTGGACTGCC------------------ACATACATTGGCAATTTCCAGTGTGCAGACCTCAAACTCCTACCCAAAGATGTATGTGCCAAGGCCTGTTCCCAGAAGATGACAGATCATATGTTGTGCGCTGAGCCTTTGGAGACCATCAGTGACAGCTGTCTGGGTAACTCGGGCAGCCCACTTATCTGTGATGGGATGCTTCAAGGAATCACATCCTGGGGCCAGATCCCATGTGGCAGCCCCAGTATGCCTGCTGTCTACACCAAATTGACTCCACTAAGACATTATGTCAGTGAACAACTGAATGCCTCT
>can_fam142_KLK2
ATGTGGTTCCTGGCCCTGTGCCTGGCAATGTCCCTGGGG------------------------------------------------------------------TGGACTGGCAGCCTATTCCTCCAG---------------------------------------------------------------------AGATATTATCAGCTCTGGCTGGTTCACCACAACCTGTTCGACCATGAAGATACTACCCAGTTATTTGAGGATGTTACAAGCTTCCCTCACCCTAAATTCAGCGAAGAGGACTATAGCCATGACCTCGTGCTGCTGCGCCTCGCAGAGCCCGCTCAGATTACAGATGCTGTGAGGGTCCCGGACCTGCCCCCCGAA------CCCCAAGGGAGCACCTGCTATGCCTCTGGCTGGGGCCAGACCCTGCAGCCTGGAGCCACATACATTGGCAATTTCCAGTGTGCAGACCTCAAACTCCTACCCAAAGATGTATGTGCCAAGGCCTGTTCCCAGAAGATGACAGATCATATGTTGTGCGCTGAGCCTTTGGAGACCATCAGTGACAGCTGTCTGGGTAACTCGGGCAGCCCACTTATCTGTGATGGGATGCTTCAAGGAATCACATCCTGGGGCCAGATCCCATGTGGCAGCCCCAGTATGCCTGCTGTCTACACCAAATTGACTCCACTAAGACATTATGTCAGTGAACAACTGAATGCCTCT
>can_fam2_KLK2
ATGTGGTTCCTGGCCCTGTGCCTGGCAATGTCCCTGGGGTGGACTGGTGCTGAACCCCACTTCCAGATCATAGGAGGCAGGGAATGTTTGAAGAATTCTCAGCCCTGGCAGGTGGCTGTGTACCATAATGGTGAATTTGCTTGTGGGGGTGTCCTGGTTAATCCAGAGTGGGTGCTCACAGCTGCCCACTGTGCAAACAGTAATTGTGAGGTCTGGCTGGGTCGCCACAACCTGTCGGAGTCGGAAGATGAAGGCCAGTTAGTCCAAGTCAGAAAAAGCTTCATACATCCACTCTACAAAGGGGAAGATAGAAGCCATGACCTCATGCTGCTGCACCTGGAAGAGCCCGCCAAGATAACAAAAGCTGTGAGGGTGATGGACCTGCCCAAAGAA------CCTCCAGGGAGTACCTGCTATGTCTCTGGATGGGGCAGCACTGATCCAGAAACGATTTTTCACCCAGGGAGTCTCCAGTGTGTGGACCTCAAACTCCTGTCCAATAATCAATGTGCAAAAGTATACACTCAAAAGGTGACAAAGTTCATGCTGTGTGCTGGTGTCTTGGAGGGTAAAAAAGATACCTGCAAAGGTGACTCAGGAGGCCCTCTGATATGTGATGGTGAATTGGTAGGTATCACATCATGGGGGGCTACTCCATGTGGCAAGCCTCAAATGCCATCCTTGTATACCAGGGTGATGCCTCATCTGATGTGGATCAAGGACACCATGAAAGCCAAC
>ory_afe31_KLK1
ATGTGGTTCCTGGTTCTGGGCCTCGCGCTGTCCCTGGGGGGCACTGGTGCCGTGCCCCCCATGCAGATCGTCGGAGGCTGGGAGTGCCAGAGACATTCGCAGCCCTGGCAGGTGGCCGTGTTCAGTTACCACAAGCCTGAGTGCGGGGGCGTGCTGATCCGGCCCCAGTGGGTGCTCACGGCCGCTCACTGCAGGAGCAAAAATTTCCAGCTCTGGCTGGGCCGCCACGACCTGGAAGAACCGGAAGCGACGGCTCAGTATGTGCAGGTCAGCGCCAGCTTCCCACACCCCTGCTACAACGGCCAGGACTACAGCCATGACATCATGCTGCTGCGCCTGAAGGAGCCGGCGCAGATCACCGACGCCGTGCAGGTCCTGGACCTGCCCACCGAG------CCTGTAGGCAGCACCTGCATAGCCTCGGGCTGGGGCACCACGGACCCC---------GCCGGTCCG---------------------------------TCTGGGCCCGTGTGCGTGCGT------------------------------GTGTGC------------------------------------GGGGACTCGGGCGGCCCGCTGGTCTGCGATGGCATGTTGCAAGGTATTACGTCATGGGGCCACACCACGTGCGCCACCCCCAACAAACCGGCTGTCTTCACTAAAGTGCTTCCGTATGTAGACTGGATCCTGGACACCATGGCGGCCAAC
>hom_sap20_KLK1
ATGTGGTTCCTGGTTCTGTGCCTCGCCCTGTCCCTGGGGGGGACTGGTGCTGCGCCCCCGATTCAGATTGTGGGAGGCTGGGAGTGTGAGCAGCATTCCCAGCCCTGGCAGGCGGCTCTGTACCATTTCAGCACTTTCCAGTGTGGGGGCATCCTGGTGCACCGCCAGTGGGTGCTCACAGCTGCTCATTGCATCAGCGACAATTACCAGCTCTGGCTGGGTCGCCACAACTTGTTTGACGACGAAAACACAGCCCAGTTTGTTCATGTCAGTGAGAGCTTCCCACACCCTGGCTTCAACGACGAGGACTACAGCCACGACCTCATGCTGCTCCGCCTGACAGAGCCTGCTGATATCACAGATGCTGTGAAGGTCGTGGAGTTGCCCACCGAGGAACCCGAAGTGGGGAGCACCTGTTTGGCTTCCGGCTGGGGC---AGCATCGAACCAGAGAATTCATTTCCAGATGATCTCCAGTGTGTGGACCTCAAAATCCTGCCTAATGATGAGTGCAAAAAAGCCCACGTCCAGAAGGTGACAGACTTCATGCTGTGTGTCGGACACCTGGAAGGTGGCAAAGACACCTGTGTGGGTGATTCAGGGGGCCCGCTGATGTGTGATGGTGTGCTCCAAGGTGTCACATCATGGGGCTACGTCCCTTGTGGCACCCCCAATAAGCCTTCTGTCGCCGTCAGAGTGCTGTCTTATGTGAAGTGGATCGAGGACACCATAGCGGAGAAC
>can_fam3_KLK1
ATGTGGTTCCTGGTTCTGTGCCTTGCCCTGTCCCTGGCGGGGACTGGTGCCGCACCCCCTGTTCAGATCATAGGCGGCTGGGATTGTACGAAGAATTCTCAACCGTGGCAGGCAGCTCTGTACCATTACAGCAAGTTCCAGTGTGGGGGTGTCCTGGTGCACCCAGAGTGGGTCGTCACCGCTGCCCACTGCATAAACGACAATTACCAGCTCTGGCTGGGTCGCTACAACCTGTTCGAGCATGAAGACACGGCCCAGTTTGTCCAGGTCAGAGAGAGCTTCCCTCACCCTGAATTTAACGAAGAGGACTACAGCCATGACATCATGCTGCTGCGCCTCGCAGAGCCCGCTCAGATTACGGATGCTGTGAGGGTCCTGGACCTGCCCACCGAA------CCCCAAGGGAGCACCTGCTATGCCTCTGGCTGGGGCAGCATCGAACCCGATAAGTTCATATACCCAGATGATCTCCAGTGTGTGGACCTCGAACTCCTGTCCAATGATATATGTGCCAATGCCCACTCCCAGAAGGTTACAGAGTTCATGCTGTGTGCTGGACACCTGGAGGGCGGCAAGGATACCTGTGTGGGTGACTCAGGGGGCCCACTGATCTGCGATGGTGTGCTTCAAGGAATTACATCCTGGGGCCACGTCCCATGTGGCAGTCCCAATATGCCTGCGGTCTACACCAAAGTGATTTCACACCTGGAGTGGATCAAGGAGACCATGACAGCCAAC
>fel_cat53_KLK1
ATGTGGTTCCTGGTTCTGTGCCTTGCCCTGTCCCTGGCGGGGGCTGGTGCTGCGCCCCCCATCCAGATCATAGGAGGCTGGGACTGTAGGAAGAATTCCCAGCCCTGGCAGGCAGCTCTGTACCATTACAGCAAATTCCAGTGCGGGGGCGTCCTGGTGCACCCCCAGTGGGTGCTCACAGCTGCCCACTGCATAAATGACAATTATCAGCTGTGGCTGGGTCGCCACAACCTGTTTGAGCACGAAGACACAGCCCAGTTTGTCCAGGTCAGTGGTAGCTTCCCACACCCTGGATTCAACGGAGAGGACTACAGCCACGACCTCATGCTGCTCCGCCTGGCAGAGCCCGCCCAGATAACCGATGCTGTCAGGGTCCTGGACCTGCCCACCGAA------CCCCAAGGGAGCACCTGCTACGCCTCCGGCTGGGGCAGCATCGAACCAGATAAGTTCACATACCCAGATGATCTCCAGTGCGTGGACCTCAAACTCCTGTCCAACAATGTGTGTGCCAAAGCCCACTCCCAGAAGGTGACAGAGTTCATGCTGTGTGCTGGATACTTGGAGGGCGGCAAGGACACCTGTGTGGGGGACTCCGGGGGGCCACTGATCTGCAATGGCATGTTTCAAGGAATCACGTCCTGGGGCTACATCCCATGTGGCAGCCCCAATATGCCTGCTGTCTTCACCAAAGTGATTTCGCACCTGGAGTGGATCAGAGAAACCATGACAGCCAAC
>fel_cat54_KLK1
ATGTGGTTCTTGGTCCTGTGCCTGACAGTGTCCCTGGGGCTGACCGGTACTGTGCCTCAGATTCATGCCGTGGGATACTGGGGCTGTGAGAAGAATTTCCAACCCTGGCAGACGCTTGTGTACAATTTCACCAATAACAGGTGTAGGGGCATCCTAGTGCACCCCCAGTGGGTGCTCACAGCTGCCCATTGCATAAACGACTATTACCAGCTCTGGGTGGGTCGCCGCAACCTGTTTGAGAGGGAAGGCACAGCCCAATTATTCCACCGAGTTACAAGCTTCCCCCACCCTGGATTCAACGGAGAGCACTACAGCCGTGACCTCACGCGGCTCCGCCTGGCAGAGCCCGTCCAGAAAAGAGAAACTGTGAGGATCCTGAAGCTGCCCGTCCAGGAACCCAAATTGCAGAGCGTCTGCTACAGTTTTGGCTGGGGC---GGCATCCAACCTGGTAAGACATACATAGGCGATGTCCAGTGTGTGGACCTCAGACTCCTGCCCAGTGATGAATGTGCCAAGGCCCACTCCCAGAAGGTGACAGATCACATGTTATGCGCCAGACCCTGGGAGGGCAACAGCGACAATTGTCTGGGGGACTCAGGGACCCCACTGATCTGTGATGGTATGCTTCAAGGAATCACATCCTGGGGCCACATCCCATGTCGCTGCCCCACTATGCCTGCTGTCTACACCAAAGTGATGCCCTACGTGCAGTGGATAAAGACAGTTGAATGCTCCTGC
>bos_tau197_KLK15
ATGTGTCTTCTCCTCACCTTCTCCTTCCTGCTGGCGTCTGCAGGTGAGGACGACAGTGACAAG---GTACGGAGGGATGAGGAGTGTGTGCCCCACTCCCAGCCATGGCAGGTGGCCCTCTTCGAGCATGGACGCTTCAACTGCGGGGCTTCCCTCATCTCGCCGCAATGGGTGCTGTCTGCAGCCCACTGCCAAACTCGCTTCCTGAGAGTGCGCTTGGGCGAGCACAATCTGCGCAAGCGCGATGGCCCGGAGCAACTGCGGACTGTTTCTCGCATCATCCCACATCCGCGATACAAAGCGCTGAACCACCGCCACGACTTGATGTTACTGCGTCTAACCCGACCCGTGCGTGTCACCGCCGAAGTGCGCCCGATCCCGCTGCCCGCGCGCTGCCCCCAGGCCGGAGAGGCCTGCGTGGTGTCCGGCTGGGGCCTGGTGGCTAACTCACAAGTGAGACTCCCGGATAGGTTGCACTGTGCCAACATCAGCATTATCTCCACCGCGTCTTGTAACAAGGACTATGCAGGGCGACTGATGGACACCATGGTGTGTGCGGGCGTGGAGGGCGGAGGCATCAACTCCTGTGAGGGTGACTCTGGGGGACCTTTGGTCTGTGGGGGTGTCCTGCAGGGCATTGTGTCCTGGGGTGATGTCCCCTGCGACACGACCACCAAGCCCGGTGTCTATACCAAAGTCTGCAGCTACTTGGAGTGGATTAAGGAAACCATGAAGAGAAGC
>bla_bre1_
ATGTGTTTCCTGCTCCTATGCCTGACCCTGACCCTGGCGGGGACTGGCGCTGTACCCACCGGTCCAATCATCGGAGGTTGGGAATGTGACAAACACTCGCAGCCCTGGCAGGCACTTCTGACCTTCACCCACAATAGTGTATGTGGGGGTGTCCTCGTGCACTCCCAGTGGGTGCTCACAGCGGCCCACTGCATTGGAGATAATTACAAGGTCTTGTTGGGGCTTCATGACCGCTCTTCAGAGGAAAGCACAGTCCAGGAAGCCCGGGTCAGCGCTAGATTCCCACACCCTCTCTACAACGGAGCAGATTTCAGCCACGACCTCATGCTGCTGCGCCTGGATCAGCCTGTCCAGCTAACGGACGCTGTGCAGGTCCTGGACCTGCCCACCGAG------CCCCAAGGGAGCACGTGCCACGTCTCTGGATGGGGCAGGACCAGTCAG---------GTCCTTCCTGAGAAGCTCCAGTGTGTGGAATTCACACTCCTGTCCAACAATGAATGCTCCCATGCCCACATGTTTAAGGTGACCGAGGCCATGCTGTGCGCTGGACACATGGAGGGCGGCAAGGACAGCTGTGTGGGAGACTCAGGGGGCCCGCTCATCTGTGACGGGGTGTTTCAAGGAATCGCATCCTGGGGCTCTAGCCCATGTGGTCAGCAAGGAAGGCCTGGAATCTACGTCAAAGTATTCTTGTACATCAGCTGGATCCAGGAGACCATCAAGGCACAC
>gal_gal223_KLKB1
ATGTATTTCATTTTCTTATTTGCTTCAGTTTACAGCGAATGTGTGACGCAGATCTATGAAAATACTATAATTGGAGGGACGGACTCTTCCCCTGGTGAATGGCCTTGGCAAGTGAGCTTACATGTGAAGCAGAGACACCTCTGTGGAGGCTCTATCATCAGTAACCAGTGGATCCTTACAGCTGCCCACTGTTTCATGAACATTTGGCGTGTTTATGCTGGTGTTTTAAAACAATCAGAAATAAATGAGAATACACCTTTCTTCAGAGTGGAAGAGATTATTATTCATCCTCAGTATAATTCTGCACAGACTGGATATGACATTGCTTTACTGAAGCTTGATAAGGCTATGAATTTTACTGATCTTCAACTTCCTATTTGCCTGCCATCAGAAGAGGCTAGCATTTATACTGACTGCTGGGTAATTGGATGGGGTTACAGGAAGGAA---------AGAGGTCGTGAAGATCTTCAGAAAGTTACTGTTCCCCTAATGTCAAAAGAGGAATGCCAGGCAAGATACCGGAAGCGCATAGATGACAAAGAGATCTGTGCTGGCTATGATGAAGGTGGAAAGGATGCCTGTAAGGGAGATTCTGGAGGACCACTGTCATGCGTGTGGTATCTGGTGGGCATCACTAGTTGGGGT---GAAGGCTGTGCTCGGCCCCAGCAGCCAGGAGTCTACACAAAAGTTGTTGAATTTTCAGACTGGATTTTGGAAAAAACTACA------
>xen_tro172_KUN10
ATGTTCATCTTATTTGTATCAGCTCTCTTGGGAACAGCCGTTCAGGCGCGCTACTATGATCGA---ATCATTGGGGGCACAGAATGTCGCCCTAACTCCCAACCGTGGCAGTGTTCCCTTTATTACTTTGACCAACATGTATGCGGTGGAGTCCTAATAGATGAGAACTGGGTTCTGACTGCAGCCCACTGCCAGTTATCGAGTCTTCAGGTTCGTCTCGGGGAGCATAACCTGGCTGTTTACGAGGGAAAGGAGCAGTTCTCATATGCTGAAAAAATGTGCCCTCATAGTGGCTTTAATCCAATAACATTTGACAATGACATTATGCTGCTTAAGCTGGTCTCACCAGTCACAATCAATGACTACGTCCAGACTATTCCCTTGGGC------TGCCCAGTGGGTGGAGAGACCTGCCTTGTCTCTGGCTGGGGAACTACCACAAGTCCTGAAGAAACCTTTCCTGATGAACTACAATGTGTGGAAGTACAGACTGTTTCCCAGGATTATTGCCAAGGGGCATTCCCAACGGATATTACTGACAACATGCTGTGCGCTGGGGTCATGGAAGGAGGAAAGGATTCATGTCAGGGCGACTCTGGAGGACCATTGGTGTGCAACTCTATGGTTCACGGCATAACATCTTGGGGAAATACCCCATGTGGGGTTGCCAACAAACCAGGGATATATACAAAAATCTGCAACTACATAGCCTGGATCCAAGACACAATAGCGGCGGGA
>can_fam164_KLK14
ATGTTCCTCCTGCTGACAGCACTCCAGATCATAGCTCTAGCCATGGCACAGAGCCAAAGGGATGAGATAATTGGTGGTTATACATGCATCCAGAACTCCCAGCCATGGCAGGCAGCCCTGCTGGCAGGTCGTCGTTTCCTCTGTGGAGGGGCCCTGCTATCACGCCAGTGGGTCATCACCGCTGCTCACTGTGCACGCCCGATCCTTCGCATAGCCCTGGGCAAGCACAACCTGAAGAACTGGGAGGCCACCCAGCAGGTGCTGCGTGTAGTTCGCCAGGTGCCGCACCCCCAGTACAACTCCCAGACCCACAATAACGACCTGATGCTGCTGCAGCTGGAGCGGCCCATTCAGCTGGGGAGGGCAGTGAGGCCCATCACCATAGCCAGTTCCTGTGCCCGCCCAGGAACTTCCTGCCTCGTGTCGGGCTGGGGTACCACATCTAGCCCCATCGTCAGGTACCCTAACTCCCTGCAATGCGTGAACATCAATATCTCCTCGGATCAGGAGTGTCGGCAGGCTTATTCCCAAGCCATCACCGTTGGCATGGTCTGTGCAGGTGTTCCCCAAGGTGGGAAGGACTCTTGTCAGGGTGACTCGGGGGGACCCCTGGTGTGCAAAGGACAGCTCCAAGGCCTCGTGTCCTGGGGGATGGAGCACTGTGCCCTGCCCGGCTACCCTGGAGTCTACACCAACCTGTGCAAGTACCGAACCTGGATCCAGAACACCATATGGAGCAAA
>eri_eur30_KLK14
ATG---TTCCTCCTGCTGACAGCACTGCAGGTCTGGGCTGCAGCCTCAGCACAGACCCAGGGGGACATCATCGGCGGCTACACCTGTATCCAGAACTCCCAGCCGTGGCAGGCAGCCCTGCTGGCCGGCAACCGTTTCCTCTGTGGAGGCGCCCTGCTGTCTGAACGCTGGGCCATCACCGCTGCCCACTGCGCCCGCCCGATCCTGCGGGTAGCCCTGGGCAAGCACAACCTGAACAACTGGGAGGCCACCCAGCAGGTGCTGCGTGTGGTTCGCCAGGTGCCACACCCCCAGTACAAT---------CATGACAATGACCTGATGCTGCTGCGGCTGGAACGGAATGCGCGGCTGGGCAGGGCAGTGAGGACCATCGGCCTGGCCACATCCTGCGCGCCCAACGGCACATCCTGCCGCGTGTCAGGCTGGGGCACCACGTCCAGTCCCATTGCCAGATACCCTAACGCTCTGCAGTGCTTGAACATCAATATCGTCTCGGATCAAGAGTGCAGGCAGGCTTATTCCAACGCCATCACCCCTGGCATGGTCTGTGCAGGTGTCCCCCAGGGCGGGAAGGACTCTTGCCAGGGGGACTCCGGGGGACCCCTGGTGTGTGAGGGCCGGCTCCAGGGCCTGGTGTCTTGGGGGATGGAGCGCTGTGCCATGCCAGGCTACCCAGGTGTCTACGTCAGACTGTGCAAGTACCGGAAGTGGATCCAGGACACCATGAGGCGCCAG
>mus_mus100_KLK14
ATG---TTCCTTCTACTGATCATACTCCAAGCCTTGGCTGTAGCCATAGCCCAGAGCCAAGGAGATATTATTGGTGGCTACAGATGTGTCCGGAACTCCCAGCCATGGCAGGTCGCTCTGCAAGCAGGGCATCGCTTCCTGTGTGGAGGAGTCCTGTTGTCAGATCAATGGGTCATCACTGCTGCTCATTGTGCCCGCCCGATTCTTCATGTAGCCCTGGGCAAGCACAACATAAGAAGGTGGGAAGCGACTCAGCAGGTGGTGCGTGTGGCCCGCCAGGTGCCACATCCCCAGTATCAACCCCAGGCCCACGATAATGACCTCATGCTGCTGAAGCTGCAGAAAAAGGTGCGGCTGGGACGAGCAGTGAAGACCATCTCTGTGGCCAGCTCCTGTGCCAGCCCAGGGACTCCCTGCCGAGTGTCGGGCTGGGGAACCATAGCCAGTCCCATTGCCAGGTACCCCACTGCTCTGCAGTGTGTGAATGTCAACATCATGTCGGAGCAGGCATGCCATCGAGCCTACCCTGGAATCATAACATCTGGCATGGTCTGTGCTGGGGTCCCCGAAGGCGGGAAGGACTCCTGTCAGGGTGATTCTGGGGGACCCCTGGTGTGTGGGGGACAGCTCCAGGGCCTTGTGTCCTGGGGAATGGAACGTTGTGCTATGCCTGGCTACCCAGGAGTCTACGCCAACCTGTGCAATTACCACAGCTGGATCCAGAGGACAATGCAAAGCAAC
>sor_ara45_KLK14
ATGTTCTTCCTGCTCACTGCACTCCAGGTCATGGCCATAGCCATGGCACAGAGTCCCGAGGATGACATCATCGGCGGCTATACGTGTGTGCAGAACTCGCAGCCCTGGCAGGCGGCCCTGTGGGTAGGGAGGCGTTTCCTCTGTGGGGGCGCCCTGCTCTCCAGCCAGTGGGTCATCACCGCCGCTCACTGTGCCCGCCCGTACCTTGAGGTCGCCCTGGGGAAGCACCACCTGCGGAGATGGGAGGCCACTCAGCAGGTGCTGCGTGTGGCTCGCCAGGTGCCACACCCGGAGTACAACGCCCGGACCCACAACAACGACCTCATGCTGCTGCGGCTGGCGAAGCCGGCTAGGCTGGGGAGGGCGGTGAGGCCCATCCCCCTAGCCACTTCCTGTGCCAGCCCAGGGACCGCCTGCCACGTGTCCGGCTGGGGAACCACATCCAGTCCCATTGTCAGGTATCCCCAAACTCTGCAGTGTGTGAACATCAAGATCTCCTCGGACCAGGCATGTCAGCAGGCCTATTCCGGGGCCATCACCCCAGGCATGATCTGTGCAGGGGTCCCCCAAGGGGGGAAGGACTCATGTCAGGGTGATTCCGGGGGACCCCTGGTGTGCAGAGGACAGCTCCAGGGCCTCGTGTCCTGGGGGATGGAGCGCTGCGCCATGCCAGGCTATCCCGGGGTCTACGTCAACCTGTGCAAGTATCAGGCGTGGATCCAAGACACCATGCGGCGACAC
>hom_sap63_CTRC
ATGTTGGGCATCACTGTCCTCGCTGCGCTCTTG---------------------------------GTGGTGGGAGGAGAGGATGCCCGGCCCCACAGCTGGCCCTGGCAGATCCTCAAGAACGACACGTGGAGGCATACGTGTGGCGGGACTTTGATTGCTAGCAACTTCGTCCTCACTGCCGCCCACTGCATCAGCCGGACCTACCGTGTGGCCGTGGGAAAGAACAACGAGGTGGAAGACGAAGAAGGATCCCTGTTTGTGGGTGTGGACACCATCCACGTCCACAAGAGATGGAATGCCCTCCTGTTGCGCAATGATATTGCCCTCATCAAGCTTGCAGAGCATGTGGAGCTGAGTGACACCATCCAGGTGGCCTGCCTGCCAGAGGACTCCCTGCTCCCCGACTACCCCTGCTATGTCACCGGCTGGGGCCGCCTCTGGACC---------AACGGCCCCGCTGATCTGCAGCAGGGCCTGCAGCCCGTGGTGGATCACGCCACGTGCTCCAGGTGGTGGGGCTTCAGGGTGAAGAAAACCATGGTGTGCGCTGGGGGC---GATGGCGTCATCTCAGCCTGCAATGGGGACTCCGGTGGCCCACTGAACTGCTCCTGGGAGGTGTTTGGCATCGTCAGCTTTGGCCGGCGGGGCTGCAACACCCGCAAGAAGCCGGTAGTCTACACCCGGGTGTCCGCCTACATCGACTGGATCAACGAGAAAATGCAGCTG---
>mon_dom151_KLKB1
ATGTTTTTCCTTTTCTTCTTTGCTACGGTGACCAGTGAATGTGTTACGCAACTTTATGAAAACACCATTGTTGGAGGAAAGCCATCTTCTCTGAAAGAATGGCCATGGCAAGTCTCCTTACAAGTCAAACAGAGTCATGTATGCGGAGGCTCAATCATTGGGGACCAGTGGGTCTTAACAGCAGCCCATTGCTTTGATGATATTTGGAGAATTTATTCTGGCATTTTAAATCAATCAGAAATACAGGCAGACACTCCTTTCTCCAGAGCAAAGGAGATTATTATTCACCATCAATATGAAATTTCAGAAATAGGACATGATATTGCCATAATAAAGCTTGACACTCCCTTGAATTGCACTGATTCCCAAAGTTCGATCTGCTTGCCTTCAGAA------AATACATATCAGGACTGCTGGGTGACTGGATGGGGTTATACCCAGGAA---------AAAGGTGAACAAAATCTCCTGAAGGCTAATATTCCCCTAATATCTAATGAAGAATGCCAGAAAAAGTACCTACAATATGTAACAGATCACATGATCTGTGCTGATGATAAAGAAGGGGGTAAAGATTCTTGTAAGGGAGATTCAGGTGGTCCCTTGTCTTGTAAATGGAAGCTAGTTGGCATCACCAGCTGGGGA---GATGGGTGTGGTCAAAAGGATCACCCAGGGGTTTACACCAAAGTGACTGCATATTTGGACTGGATCCTGGAGAACACCCGAAAC---
>orn_ana155_KLK12
---------------------------------------------------------------------------------------------------------------------------------------------------------------------------------------------------------CAGTACTGGGTGCGTCTTGGGGAGCACAACCTACGGTCCCTGGACTGGACGGAGCAGATCCGTTTGAGTGACCGCTCCATCACCCACCCTGCCTACATGTCCGGCAACCACGACAATGACATCAAGCTGCTGAGGCTGGCCACCAGGGCTCGGATCACCAACAGCGTCCGGCCCCTGACGCTGCCCACCTCCTGCCCAGAGCCCGGCACCCGCTGTAACGTCTCGGGCTGGGGCACCACCAACAGGCCCGGCGGT---------------------------------------------------------------ACCTACCGGGGACAG---------------------------------------------------GGAAGGGGTCGGCGGGGGGGCGTGGAA------AGGGGGCGCAACAAGTCGGTGGAAGGGTGGAGG------------------------------------------CATATCCGGGATCAT------CACCTCCAC------------------
>orn_ana207_KLK10
------------------------------------CCCCAAATCGAGGAG---------------TCTCTGGAAGTGAGTCCCTGCGGGCGGGATTCGCACCCGTGGCAAGTCTCTCTGTTCCGGAACCTGAAGTTTCGCTGCGCTGGGGTCCTGGTGGATCGCTCCTGGGTGCTCACGTCCGCCACCTGCATCGAC---------------------------------------------------------------------------AGGGGCTTGGAAGAGTCTGGAAGGCAG---------------------------------------------------------------------------------------------------------GGAGAGGGTGTTGGAGAGTTGGGATGG------ACCCTGGAGGATGGGTTGAAATACGCCAAGAACCTTTCCTGCGCGCCGGTCAAGGTCCTGTCCCATGAGGAGTGCAGCCAGTCTTACCCCGGGGTCGTGACCCGAAACATGCTGTGCGCCGGGCAG---GCCGGAGGCCGTGACCCCTGCCAGGGGGACTCAGGAGGCCCGCTGGTGTGTAATGGGACCCTGCAGGGAATCCTCTCTTGGGGTGACTATCCTTGTGGCGCAGGTCCGCACCCGGCCGTCTACACCAAAATCTGCAGGTATTCCTCCTGGATCAACAAAATCATCAAGAACAAC
>sol_par21_KLK15
---CCCCCACACCTTCTGTCTCTCCCAGCAGCCCAGGGCAAGAGCGACAAG---------------GTGCTTGGAGGCGAGAAGTGCAAGCCCCACTTCCAGCCGTGGCAGGTGGCCCTCTTCGAGCGTTGTCGCTTCAGCTGCGGTGGGTGTCTCATCTCCCCACACTGGGTGCTGTGGGCCGCCCACTGCCAAACCCGTTCCATGCGCGCACGCCTGGGAGAGCACAGCCTGTGCAAACGTGAGGGCCACGAGCAACTGCGCGCACTTTCTCGTGTCATCCCGCATCTGGGCTATGACAAGGGAAGCCATCGCCATGACTTGATGCTGCTGCGTCTGGCCCGGCCCGTGAATTCACCCCACAGTTGCGCCGCATCGTGCTGCCCACCGGGC------CTGAGGGGGCCTGGCGTCCAGCGACAGCCTTGGGGCCATGGGAAGTCCCCTCCAGTGAGCCTTCCAGACACATTGCACTGCGTCAGCATCAGCATTATCTCCAACCAGTCTTGTGACGACGACTACCCAGGG---CTGACGGACACCATGGTGTGTGCAGGAGTGGAGGGCGGAGGCACGGATTCCTGTGCGGTC------------------------------------------------------------------------------------------------------------------AGAGACTGG------------------------
>mon_dom200_KLK12
---------------------------------------------------------------------------------------------------------------------------------------------------------------------------------------------------------CCTATTGCAATAGTCCAAGGGAACAGTGAT------------GAGGAA---------------------------------------------------------------------------------ATGTCCTTGGAGGGACCAGCACTC------------------------------------------------------------------------------------TTTGTGGAC---------CGACACCCAGACCAACTCCAGTGTTTGTCCTTAACCATCACTCCAAATAACACATGTCATAGTGTGTTCCCCGGGAAGATTACAGAGAATATGGTTTGTGCAGGAGGTAGTATGGTTGGGCAGGATGCTTGTCAGGGGGACTCAGGAGGACCACTGGTGTGTGACAACGTCTTGCAGGGCCTGGTGTCATGGGGT---TTGGGGTGTGGTCAGTTAGGCACCCCTGGAGTTTACGTTAAGATATGCAAGTATTTGGATTGGATTCAGACAACAGTGAAGAAC---
>xen_tro132_KLK1
------CTGCTGCTTGTGCTGCTGCTGCTGGGATCCGCAGCTCAGACCCAGACCTTTCATCGG---ATCATTGGAGGGGAAGAATGCGTTCCCCACTCACAGCCATGGCAAGTTGCGCTGTATTATTTTAGCGACTTTATCTGCGGAGGAGTCTTAATAAATGAATGGTGGGTGCTGACGGCCGCTCACTGCAATCAGTCGAACCTCCAAGTTCTACTAGGAGCTCATAACAGAACCAAACCCACAGGACACAAGCAATACACTTACGCTGCAAAGATATGTCCTCATTGCGGCTTTCACCCGATTACATATGATCATGACATCATGCTGCTCAAACTGGCATCAGAAGCCGACATTAATACCCGGGTGGCACCTATCCCATTAGCCAGT---TACCTGGTGGCAAATACCGAGTGCCTTGCTTCAGGATGGGGGAGCACCACAAGCCCTCAAGAGACCTACCCAGACAACCTACAGTGTGTAAATGTTACTACAGTGAGTAACAGCGACTGCCAGGCCTGCTACCCGAGTGATATAACCGACAACATGCTGTGCGCTGGCAATATGGCCGGAGGGAAAGACACTTGTGTGGGAGACTCGGGGGGGCCGCTGGTCTGCAATGGAGAGCTTCATGGAATCACATCTTGGGGGGATTATGTTTGTGGTTCCCCAAATAAACCCGGGATATTTGCCAAAGTGTTCAATTACCTCAACTGGATCAGTGACATCATGCAGAATGAA
>sol_par19_KLK15
---CAGGAGCCCGTGTCGGTCATCTACACCTACCAGGCGGCACACAAGACCGTGCCCACAGCCGCCGTGCTTGGAGGCGTGGAGTGCAAGCCC------CAGCCGTGGCAGGTGTCCCTCTTCGAGCGTGGTCGCTTCAACTGCGGTGGGTGTCTCATCTCCCCACACTGGGTGCTGTGGGCCGCCCACTGCCAAACC------------------------------------------------------------------------------------------------------------------------------------------------------------CGGGACACACTGGCCCGCCCAGTTCCA------------TGCGCG------------------------CACGCCTGGGTGAGC---------------------------------ACAGCCTGCACAAATGCGACGGCCACGAGCAAC------------------------------TATGCGCGCTTTCTCGTG------------------------------------------------------------------TCATCCCGCATCCGGGCTATGAAGAGC------------------------------------------------------------------------------GAAGCCATCGCCATGATG
>sol_par4_KLK1
---------------------------------------------------------------------------------------------------------------------------------------------------------------------------------------------------------------CTGGTAGCCCTGGGTCGTCACGACGTGTCTGCTGATGAAGACACATCCCAGTTCTTCGAGGTGACTGACAGCTTCCCGCACCCTCAGTACAAC---------TACAGCCACGACATCATGCTGCTGCGCCTGCCCAAGCTGGCCAAGGTCACCAGCGCC---------------------------------------------CCATGTCTC---------CTTGGCCCACAGTCTCCCTCC---------------CAGATGTTCTCGTGTGTGGATCTCACACTCCTGTCCAACAGTGTGTGTGCCAGCGCCCACCCCGTGAAGCTCACAGAGTTCATGCTGTGCGCTGGAAGCTTGCAGGGCGGCAAGGACACGTGTCAGGGTGACTCAGGGGGCCCGCAGACGTGCAACGGCGTGTTACAGGGCATCACAGTATGGGGC---AGGCCGTGTGGCGCGCCCGGAAAGCCCGCCATCTACACCAAAATCATTAAGTACGTGGAATGGATCAAAGAGACCATAGAGGCACAT
>sol_par2_KLK1
------------------------------------------------------------------CTGTCC------------------------------------------CATCTCCTTCCCTCC------------------------------------------------------------TGTCTCCTCAGCAAATACAAGGTAGCCCTGGGTCGTCACGACGTGTCTGCTGATGAAGACACAGCCCAGTTCTTCGAGGTGACTGACAGCTTCCCACACCCTCAGTACAACGGGGAGGACTACAGCCACGACATCATGCTGCTGCGCCTGCCCAAGCCGGCCAAGATCACCAGCGCCGTGAGGCCCGTGGAGCTGCCCACCGAG------GCGCCGGGGACCACCTGCTATGCCTCGGGCTGGGGCAGCACCCTTCCGACGGACATCTCCCTCCCAGATGTTCTCCAGTGTGTGGATCTCACACTCCTGTCCAACACTATGTGTGCCAGCATTGTGAAG------ATCACTGACTTCATGGTCTGTGCTGGAATCTTGCAGGGCGGCAAGGGCATTTGTATGGGTGACTCAGGGGGCCCGCTGACGTGCAACGGCGTGTTACAGGGCATCACGTCATGGGGC---AGGCCATGTGGCGCGCCC---ATGCCGGGCGTCTTCACCAGAATCATTAAGTACCTGAGATGGATCAAAGAGACCATAGAGGCACAT
>sol_par7_KLK1
------------------------------------------------------------------------------------------GACGCGTCCACCCCAGGCTCCCTGTCCCATCTCCTTCCC---------------------------------------------------------TCCTGTCTCCTCAGCAAATACAAGGTAGCCCTGGGTCGTCACGACGTGTCTGCTGATGAAGACACAGCCCAGTTCTTCCAGGTGAGTGACAGATTCCCACACCCTCAATTCAACGGGGAGGACTACAGCCACGACATCATGCTGCTGCGCCTGGACAAGCCGGCCAAGATCACCAGCGCCGTGAGGCCCTTGGAGCTGCCCACCGAG------GTGCCGGGGACCACCTGCTATGCCTCGGGCTGGGGCAGCACCCTTCCGACGGACGTCTCCTACCCAGATGTTCTCCAGTGTGTGGATCTCACACTTCTGGCCAACAGTGTGTGTGCCAGCGCCCACCCCCAG---ATCACTGACTTCATGCTGTGCGCTGGAAGCTTGCAGGGAGGCAAGGACACCTGTGTGGGTGACTCAGGGGGCCCGCTGACGTGCAACGGCGTGTTACAGGGCATCACGTCATGGGGC---AATCCGTGTGGCACGCCCACTGAACCCACCGTCTACACCAAAATCATTAAGTACGTGGAATGGATCAAAGAGACCATAGAGGCACAT
>orn_ana214_KLK13
---------------------------------------------------------------------------------------------------------------------------------------------------------------------------------------------------------------------------------------------------GAGCCCGGCCAGCAGAGCCGCTGGGTCCAGCGCTCCGTGCCGCATCCCTCCTATCAGCACCACAACCACGACCACGACATCATGCTACTGCGCCTCAGCAGGCCTCTCCACTTCTCCGACACCATCCGCCCACTGAACCTGGCCACCAACTGCCTGCCCCCCGGGACCTCCTGCCTCGTCTCAGGCTGGGGCAGCACCACCAGC---------------CCT---------------------------------------------------------------------------------------------------------------------------------------------GAGATGGTCTGCCAGCAGCGACTCCAGGGCATCATCTCATGGGGAGATTTCCCCTGTGGCCAGCCCAACCGGCCCGGCGTCTACACCCGCGTCCCCCGCTACTTGAAGTGGATTCGGGACACGATCCGCAGAGAC
>sol_par20_KLK15
---CCCCCACACCTTCTGTCTCTCCCAGCAGCCCAGGGCAAGAGCGACAAG---------------GTGCTTGGAGGCCAAGAGTGCAAGCCCCACTCCCAGCCGTGGCAGGTGGCCCTCTTCGAGCATGGTCGCTTCAACTGCGGTGGGTGTCTCATCTCCCCACACTGGGTGCTGTGGGCCGCCCACTGCCAAACCGGGTCCATGCGCACACGCCTGGGTGAGCACAGCCTGCACAAACATGACGGCCACGAGCAACTGCGCGAGCTTTCTCGTGTCATCCCGCATCCGGGCTATGAAGAGCGAAGCGATCGCCATGATGTGATGCTCCCGACTCCAGCCCGGCCTGCGAATCCCCACAGGTGCGCGGGTCGTGCTGCGCTGCCCCTGGGT------GTCGGGGGGCCTGGCGTCCAGCGACAGTCCTGGGGCCACAGGAAGTCCCCTCCAGTGAGCCTTCCAGACACGTTGCACTGCGCCAACATCAGCATTATCTCCAACCAGTCTTGTGACGACGACTACCCAGGG---CTGAACGACACCATGGTGTGTGCAGGAGTGGAGGGCGGAGGCACGGATTCCTGTGCGGTCAGAGCCTGGGACGCATCTGTCACC---TGGGTTTTGTGCCTTGTCCTGTCTCTGGCGGGTAAGACGGTGAAGGTGTGGGAGGGGGAGCGGGCCCTGGATCTCATCTGCCCTCAAAGCAACCCCATTACG------------------
>orn_ana208_CFD
---------------------------------GCCCACCCTCGGGGTCGG---------------ATCCTGGGGGGATGGGAAGCCACCCCCAACCTGCTGCCCTACATGGCATCACTCCAGCAGGCCGGGAAGCATGTATGTGGTGGCTTCCTCATCTCTGACCAGTGGGTGCTGAGCGCCGCACACTGTGCCGAGGGGGAGCTGCAGGTGCTGCTGGGAGCACACTCCCTGTCTCAGCCAGAGTCGTCCAAGCATCTCTACGTGGTCCAGGCCGTGATCCCTCACCCCGACAGCCACCCGGACAACAATGATCATGATCTGCTCCTGCTCAAGCTGGCCCAGAAGGTGACTTTGAGTGAGCGCGTGAAGCCCCTGGCTTTCCAGCGGGACCGGGACTTGCAGGGGACCCTGTGCCAGGTGGCCGGTTGGGGCTTCACCAACAAC---------AAGAAGCCAGACAAGCTGCAGCAGGTGAATCTGCCCATCATGCCCCGGGCCATCTGCAACCTGCACTATGACAACGAGATCACTGAGAAGATGATGTGCACCGAA------AGCCGCAAGAAGGATACCTGCAAGGGCGACTCTGGGGGGCCGTTGGTCTGCAATGGTGTGGCCGAGGCCGTGGTCACCTCGGGCTCGAGGGTCTGCGGGAACTGGAAGAAGCCGGGGATCTACACGCGGATTGCCAGCTACGTGAGCTGGATCGATGACGTCATGGCCCGGGGG
>orn_ana206_KLK5
---------------------------------GCGGAGGAGGGAACCCGC---------------ATCGTCAACGGGACGGAGTGTCCTCGCCACTCGCAGCCGTGGCAGGCGGCGCTTTTCTTGGGCCAGAGGCTCTACTGTGGGGCTGTCCTGGTGCACAGGCAGTGGCTGCTGACCGCCGCCCACTGCCGGAAG---CCGTACTTGGTGCGGCTGGGCCGCCACAGCCTCCAGGGCGTGGACGCGTCTCTGAGACTC---------------------------------------------------------------------------------------------------CCCATACTCCATCCCATTGCAGTC------------------------------------------------------------------------AATTATCCGAAGGCCCTGCAGTGCGTGAACCTCACGATCCTGTCCGAGCAGGCCTGTCAGGCTGCCTACCCGGGGGAGATCACGGACAGCATGCTCTGCGCTGGCGAC---CGAGCTGGCAAAGACTCGTGCCAG------------------------------------------------------------------------------------------------------------------------------------------------------
>sol_par1_KLK1
---------------------------GCGGCACCCCCCATCGACTCCCGG---------------ATCGTGGGCGGCTGGGAGTGTAAAAAGAACTCACAGCCCTGGCAGGCGGCTCTGTTTGAAGGCACGAAAATAAAATGTGGGGGCGTGTTGGTGAACCCGCAGTGGGTGATCACTGCTGCCCACTGCGTGAGCACCAAATACAAGGTAGCCCTGGGTCGTCACGACGTGTCTGCTGATGAAGACACAGCCCAGTTTTTTGAGGTGACTGAAAGCTTCCCACACCCTCAATTCAACGGGGAGGACTACAGCCACGACATCATGCTGCTGCGCCTGCCCAAGCCGGCCAAGATCACCAGCGCCGTGAGGCCCGTGGAGCTGCCCACCGAG------GCGCCGGGGACCACCTGCTACACCTCGGGCTGGGGCAACACCCTTACGACAGCTGTCTCCCTCCCAGATGTTCTCCAGTGTATGGATCTCACACTCCTGTCCAACAATGTGTGTGCCAGCACCTACTCCGCA---ATCACAGAGTTCATGGTCTGTGCTGGAATGTTGCAGGGCGGCAAGGCCACGTGTCTGGGTGACTCAGGGGGCCCGCTGACGTGCAACGGCGTGTTACAGGGCATCACATCATGGGGC---AGGCTATGTGGCTTCCCCGAAATGCCGGGCGTCTTCACCAGAATCATTAAGTACCTGAGATGGATCAAAGAGACCATAGAGGCACAT
>con_cri36_KLK6
------------------------------------------------GCGGCGCCCCCAGCCCAGGTGCTCCACGGCGGGCCCTGCGAGCGCGAGTCGCACCCCTACCAGGCCGCCCTCTACGCCGCGGGCCATCTGCTCTGCGGGGGAGTCCTCGTGCACCCCCAGTGGGTCCTCACCGCCGCCCACTGCAAAAAACCGAACCTGAGGGTCTACCTGGGGAAGCACAACCTGCAGCAGAGGGAGGACCACCAGGAGGAGGTGTCTGTGGCCAGGACCGTGCCGCACCCCGGCTACAACGCCGACACCCACGACCAGGACATCATGCTGCTGCGCCTGGCGCGCAGCGTCAGGCTCTCGGAGCACGTGCGGCCCCTGCCCCTGGACAGAGACTGCTCGGCCGGCCGCACCAGCTGCCACATTCTAGGCTGGGGCAAGACAGCGGAC---------GGCTTCCCCAGCACCCTGCAGTGCGCCTACATCCACCTGGTGCCCCGCGAGGAGTGTGAGCGCGCCTACCCCGGCCAGATCACCCCCAGCATGGTGTGCGCCGGGGACGAGAAGTCCGGGAAGGACTCCTGCCAGGGCGACTCTGGGGGCCCACTGGTGTGTGGCGACCGCCTCCGGGGCCTTGTGTCCTGGGGCAACATCCCCTGTGGGTCCAAGGACAAGCCGGGCGTCTACACGGACGTCTGCAGGTACGGCGCCTGGATCCAAAGAGTCATCCAGAACTAC
>tae_gut162_KLKL
------------------------------------------------------------------------------------------------------------------------------------------------------------------------------------------------------------------------------------------------------------------------------------------------------------------------------------------------------------------------------------------------------------------------------------------------------------------------------------------------------------------------------------------------------------------------------GGAAACCTGCAGGGCGGGCGGGACTCCTGCCAGGGCGACTCCGGTGGTCCCCTGGTGTGCGAGGGCACCTTGCAGGGCATCGTCTCGTGGGGCATGGAGCGCTGCGGGACCCCGCGCCGGCCCGGCGTCTACACCAAAGTGTGCCGCTACGCCCGCTGGATCCGGGACACCATGGAGGACACC
>sol_par13_KLK9
---ACGCTGCTGCTCCCTCTCCTGGCAGGACACGTCTGGGCAGACACCCGC---------------GCCCTCGGGGCTAAGGAATGCCACCCCAACTCTCAGCCCTGGCAGGCCGGCCTCTTCTTCCACACCCGCCTCTTCTGCGGAGCGACCCTCATTGCGGACCGCTGGCTGCTCACCGCTGCCCACTGCCGCAAGCGGTACCTCTGGGTCCGCCTCGGAGAGCACCACCTTTGGCAATGGGAGGGTCCAGAGCGGCTGGTCCGGGTCACCGACTTCTTCCCTCACCCCGGCTTCAATGCCCAAGACCACAAAGATGACATCATGCTGATCCGCCTGCCCTGGAAGGCACACCTGGGCCCCGCCGTGCAGACCCTCAACCTCAGCCAGACCTGCGTCTCCCCGGGCACCGAATGCCTGATCTCGGGCTGGGGGGCTGTGTCCAGTCCCATAGTGCGGTACCCGCTAACGCTGCAGTGTGCCAACATCAGCATTCTGGAGCCCAGTCTCTGCCGCCTGGCATACCCCGGA---ATCTCGAAAAGCATGCTTTGTGCTGGCCTGTGGGAGGGCGGCCGGGGCTCCTGCCAGGGTGACTCTGGGGGACCCCTGATTTGTGATGGGACCCTGGCGGGTGTGGTGTCTGGGGGC---GAACCCTGCTCCAGACCCGGGCGCCCCGCCGTCTATACCAGCGTATGCCACTACGTGGACTGGATTCGAAAGACCATGGAGGAGAAC
>bla_bre5_
---TACCTCCTGCTCCTGTGCCTGCCCCTGACCCTGATGGGAACCGGTGCTGTACCCCCCGGTCCAATTGTCGGAGGTTGGGAATGTGAC---AAACACCAGCCCTGGCAGGCAACCTTCACCAACGGGCTCGATGGTGTATGTGGGGGTGTCCTCGTGCACCCCCAGTGGGTGCTCACAGCGGCCCACTGCATTGGAGACAATTACAAGATTAAGTTGGGGCTTCATGACCGTTTCTCAAAGGATGACCCATTCCAAGAATTCCAAGTCAGTGCCAGCTTCCCCCATCCTTCCTACAACGGTGCAGACTTCAGCCATGACCTCATGATGATGCAACTGGAGAAGCCCGTCCAG---CTAGATGCAGTGCAAGTCCTGGACCTGCCCACGGAG------CCCCAAGGGAGCAAGTGCCATGCCTCTGGCTGGGGCAGCATGGATCCATACAGCCGAAATTTTCCCACGGGGCTCCAGTGCGTGGATCTCACACTCATGTCCAACAATGAGTGTTCCCGCTCCCACATATTTAAGATTACTGATGACATGCTGTGTGCTGGACACATAAAAGGCCGCAAAGATACCTGTGGGGGAGACTCAGGGGGTCCGCTCATCTGTGACGGGGTGTTTCAGGGAACCACATCCTGGGGCTCTTACCCATGTGGTAAGCCAAGAATGCCTGGAGTCTACGTCAAAATATTCTCACATGTCGACTGGATCCGGGAGATCATCGCAACACAC
>bla_bre4_
---TACCTCCTGCTCCTGTGCCTGCCCCTGACCCTGATGGGAACCGGTGCTGTACCCCCCGGTCCAATTGTCGGAGGTTGGGAATGTGACAAACAC---CAGCCCTGGCAGGCAACCTTCACCAACGGGCTCGATGGTGTATGTGGGGGTGTCCTCGTGCACCCCCAGTGGGTGCTCACAGCGGCCCACTGCATTGGAGACAATTACAAGATTAAGTTGGGGCTTCATGACCGTTTCTCAAAGGATGACCCATTCCAAGAATTCCAAGTCAGTGCCAGCTTCCCCCATCCTTCCTACAACGGTGCAGACTTCAGCCATGACCTCATGATGATGCAACTGGAGAAGCCCGTCCAG---CTAGATGCAGTGCAAGTCCTGGACCTGCCCACGGAG------CCCCAAGGGAGCAAGTGCCATGCCTCTGGCTGGGGCAGCATGGATCCATACAGCCGAAATTTTCCCACGGGGCTCCAGTGCGTGGATCTCACACTCATGTCCAACAATGAGTGTTCCCGCTCCCACATATTTAAGATTACTGATGACATGCTGTGTGCTGGACACATAAAAGGCCGCAAAGATACCTGTGGGGGAGACTCAGGGGGTCCGCTCATCTGTGACGGGGTGTTTCAGGGAACCACATCCTGGGGCTCTTACCCATGTGGTAAGCCAAGAACGCCTGGAGTCTACGTCAAAATATTCTCACATGTCGACTGGATCCGGGAGATCATCGCAACACAC
>sol_par10_KLK6
------------------------------TCCTCAGAGTTTCAGGATAAG---------------GTGCTGCAGGGTGGGCCCTGCACGAAGACCTCCCACCCCTTCCAAGCTGCCCTCTTCTTCGATGGACACCTGCTGTGTGGGGGTGTCCTCATCCACCGCCAGTGGGTCCTCACCGCTGCCCACTGCAAGAGACCGAATCTCCACGTCTACTTGGGGAAGCACAACCTGACACGAGCAGAGAGCTCCCAGGAGCACAGCCGCATCGCCCGCTTCGTGGTCCACCCTGGCTACAATCCATCCACCCATGACCAGGACATCATGCTACTGCGCCTGGACAAACCAGTCAGATTTGCTGAACGGATCCAGCCTCTGGCCCCAGAGACCGACTGCTCA------CACAACAGCTGCTACATCCTAGGCTGGGGCAAGACTGCAAAT---------GACTACCCTGAGGTCATCCAATGCGCCTCTGTGCGCCTGGTGCCCCGCGCGGAGTGTGAGCGGGCCTACCCCAGACAGATCACCCCCAGCATGGTGTGCGCCGGGGATGAGAAGTACGGCAAGGACTCCTGCCAGGGTGACTCTGGGGGTCCACTGGTGTGTGGAGGTCGCCTCCGGGGCCTCGTGTCCTGGGGT---ATCCCCTGTGGGTCCAAGGAGCGGCCAGGCGTCTACACCAACGTCTGCAGATACAGCCAGTGGATCCAAAGCATCGTTGGCACCTAC
>orn_ana156_KLK5L
---------------------------------------------------------------------------------------------------------------------------------------------------------------------------------------------------------TCGTACTTGGTGCGGCTGGGCCGCCACAGCCTCCAGGGCGTGGAGCTGACAACACAGCTGCGCAAGGGGATTCTCTCCTTCCCCCACCCCAAATACTCTCACCCCAAGCACGACAACGATCTCATGCTGATCAAACTGGGGCAGCCGGTCCAGCCGACGGCCAGCGTGAAGCCCATCAGCCTCTCCTCC---TGCTGCCCTCGGGGAGCCCGCTGCCTCGTCTCCGGCTGGGGCACCACCAGCAGC------------------CCTCAA------------------------------------------------------------------------------------------------------------------------------------------------------------------------------------------------------------------------------------------------------------------------------
>sol_par14_KLK10
---------------------------------------------------------------------------------------------------------------------------------------------------------------------------------------------------------------------------------------------------------------------------------------------------------------------------------------------------------------------------------------------------------------------------------------------------------------------------------------TTGAGCTGCTCCAGAGTAACCATCCTGAGCCGCAAAGAGTGTGAGGTTTTCTACCCCGGT---ATCACCAACAATATGATGTGTGCCGGA------GACCAGGGCCAGGACCCTTGCCAGAGTGACTCCGGTGGGCCCATGGTGTGTGATGATACCCTGCAGGGCATCTTTTCATGGGGC---TACCCCTGCGGCTCTGTTCAGCACCCCACTGTCTACACTCAGATCTGCAAATACTCCTCCTGGATAGAGAGGACCATGCACTCCAAC
