# Supplementary material for: Solenodon genome reveals convergent evolution of venom in eulipotyphlan mammals
Source: Proc Natl Acad Sci U S A. 2019 Nov 26;116(51):25745–55. doi: 10.1073/pnas.1906117116 (PMC6926037; doi:10.1073/pnas.1906117116)
Supplement: Supplementary File [file pnas.1906117116.sd03.txt]

>Orycteropus_XM_007957635.1_KLK1
GGWECQRHSQ--------------PWQVAVFSY--HKP--ECGGVLIRPQWVLTAAHCR-SKNF-----QLWLG-RHDLEEP-EATAQYVQVSASFPHPCYNASSPE-----------SQLPGQGQDY-SHDIMLLRLKEPAQ-ITDAVQ-VLDLPTEEPVVGSTCIASGW-GTTDPE---------------------------------------------AGP------SGPVCVRVC---------------------GDSGGPLVCDG----MLQGITSWGH-TTCATPNKPAVFTKVLPY-----VDWILDTMAAN
>Elephantulus_edwardii_XP_006897344.1
GGWPCKN-QH--------------PWQVSLYSY--NKH--ECGGVLIDPKWVLTAAHCK-SDLY-----QIWLG-LKNLEEP-DETTQYAQVSLDIQHPQYNVSHMK-----------NPFNEDQYDY-SDDIMLLRLKEPVQ-LTDTVQ-VLELPTKPPEEGSVCIASGW-GSLDPN-------GTMYPDE--LQCLNLEVKSNEVCAEAYA-HLIADSMLCAKA------PRGKDTCV----------------------GDSGGPLLCDG----MLQGITSWGS-SPCAARYMPAVFTRVYAY-----NDWIRDTMAAN
>Trichechus_manatus_XP_004381773.1
GGWECQKHSQ--------------PWQVAVYNY--NKP--ECGGVLIDPKWVLTAAHCM-SENY-----QLWLG-IHNLEEP-EETAQYAQVSGSFPHPDYNISLLK-----------NNPLYPGADY-SHDIMLLRLKEPAQ-ITDAVK-VLALPTTEPVVGSTCIASGW-GSIDPD-------GKSYPDD--MQCVDLKLLSNDVCASAHS-QEVTEYMLCAGQ----M-EGGKDTCV----------------------GDSGGPLVCND----MLQGITSWGH-DPCGTPNMPAVFTKVISY-----KEWINDTMENN
>Echinops_telfairi_XP_004710512.1
GGWECKPHSQ--------------PWQVAVYNY--NKP--ECGGVLIDPKWVLTAAHCT-SKNY-----QLWLG-RHSLEDP-GEPGQYAQVGGVFPHPGFNKSNPD--------------PFVQNDY-SNDLMLLRLKVPAQ-ITATVQ-VLALPTQEPQVGSTCLASGW-GSIKPE-------GKVYPQE--LHCVDVNIYPNDVCAKAHP-HKITDTMLCAGH----I-EGGKDTCV----------------------GDSGGPLICDG----SFQGILSWGH-NPCATVGKPAIFTSVFSF-----RDWIQDTMAAN
>Equus_caballus_NP_001075361.1_KLK1
GGWECKNHSK--------------PWQAAVYHY--SSF--QCGGVLVDPQWVLTAAHCK-GDYY-----QIWLG-RHNLFED-EDTAQFFLVAKSFPHPDFNMSLLE-----------NNNRLPGEDY-SHDLMLLQVEQPDQ-ITVAVQ-VLALPTQEPVLGSTCYASGW-GSIEPD-------KFTYPDE--LRCVDLTLLSNDVCDNAHS-QNVTEYMLCAGH----L-EGGKDTCV----------------------GDSGGPLICDG----VFQGVTSWGH-IPCGRPNKPAVYTKLIPH-----VQWIQDTIAAN
>Sus_scrofa_NP_001001911.1_KLK1
GGRECEKDSH--------------PWQVAIYHY--SSF--QCGGVLVDPKWVLTAAHCK-NDNY-----QVWLG-RHNLFEN-EVTAQFFGVTADFPHPGFNLSLLK-----------NHTKADGKDY-SHDLMLLRLQSPAK-ITDAVK-VLELPTQEPELGSTCQASGW-GSIEPG-----PDDFEFPDE--IQCVELTLLQNTFCADAHP-DKVTESMLCAGY----L-PGGKDTCM----------------------GDSGGPLICNG----MWQGITSWGH-TPCGSANKPSIYTKLIFY-----LDWINDTITEN
>Pan_trog_XP_016792169.1_KLK1_X1
GGWECEQHSQ--------------PWQAALYHF--STF--QCGGILVHPQWVLTAAHCI-SDNY-----QLWLG-RHNLFDD-ENTAQFVHVSESFPHPGFNMSLLE-----------NHTRQADEDY-SHDLMLLRLTEPADTTTDAVK-VVELPTQEPEVGSTCLASGW-GSIEPE-------NFSFPDD--LQCVDLEILPNDECEKAHI-QKVTDFMLCVGH----L-EGGKDTCV----------------------GDSGGPLMCDG----VLQGVTSWGY-VPCGTPNKPSVAVRVLSY-----VKWIEDTIAEN
>Pan_trog_PNI11214.1_KLK1_X3
GGWECEQHSQ--------------PWQAALYHF--STF--QCGGILVHPQWVLTAAHCI-SDNY-----QLWLG-RHNLFDD-ENTAQFVHVSESFPHPGFNMSLLE-----------NHTRQADEDY-SHDLMLLRLTEPADTTTDAVK-VVELPTQEPEVGSTCLASGW-GSIEPE-------NFSFPDD--LQCVDLEILPNDECEKAHI-QKVTDFMLCVGH----L-EGGKDTCV----------------------GDSGGPLMCDG----VLQGVTSWGY-VPCGTPNKPSVAVRVLSY-----VKWIEDTIAEN
>Tupaia_chinensis_XP_006144729.1_KLK1
GGWECKQHSQ--------------PWQVALYHY--SHF--SCGGVLLYPEWVLTAAHCY-SNNY-----QLWLG-RHDLYED-EDTAQFVQVRGSFPHPQFDLSLLN-----------NTTPAPDEDY-SHDLMLLRLAEPAR-LSAAVQ-VLALPDQAPAVGSTCYASGW-GSVRPL-------NFSYPDV--LQCVDVELLPNEVCEEAHT-QKVTEFMLCAGR----V-EGGKDICV----------------------GDSGGPLICDG----VFQGLTSWGY-TPCGSRNKPSLFTYVLKY-----KQWIEDTIAAN
>Bos_taurus_NP_001008416.1_KLK1
GGQECEKHSQ--------------PWQVAIYHF--STF--QCGGVLVAPQWVLTAAHCK-SDNY-----QVWLG-RHNLFED-EDTAQFAGVSEDFPNPGFNLSLLE-----------NHTRHPGEDY-SHDLMLLRLQEPVQ-LTQNVQ-VLGLPTKEPQLGTTCYASGW-GSVKPD-------EFSYPDD--LQCVDLTLLPNEKCATAHP-QEVTEWMLCAGH----L-EGGKDTCV----------------------GDSGGPLICEG----MLQGITSWGH-IPCGTPNKPSVYTKVILY-----LDWINKTMTDN
>Orcinus_orca_XP_004286176.1_KLK1\
GGHECRKHSQ--------------PWQVALYRY--SSF--QCGGVLVAPQWVLTAAHCR-SDNY-----QLWLG-RHNLFED-EDTAQFAHVSKDFPHPDFNLSLLK-----------NDTLPTGEDY-SHDLMLLRLEGPVQ-ITEDVQ-VLELPTKEPQLESTCYASGW-GSIEPA-------KFIYPDD--LQCVDLTVLPNEVCASAHS-EKVTEFMLCAGH----L-EGGKDTCV----------------------GDSGGPLICEG----MFQGITSWGH-IPCGAPNKPSIYTKVILY-----VDWIKKTMADN
>Pteropus_alecto_XP_006905057.1_KLK1\
GGWDCEKHSQ--------------PWQAALYHY--SSF--QCGGVLVHPQWVLTAAHCI-SDNY-----QLWLG-RHSLFEQ-EDTAQFVRVNESFPHPQFNLSLLK-----------NHTIRPEEDY-SYDLMLLHLEEPAQ-ITDAVK-VLDLPTQEPQLGSICYASGW-GSIEPD-------KFDFPDE--LHCVDLELLSNDLCAKAHP-QKVTDLMLCAGH----L-EGGKDTCV----------------------GDSGGPLICDG----VLQGITSWGH-TPCGQRNRPGVFVKLLAF-----VDWVKETMAAN
>AcTRYP
GGYTCQRGSV--------------PYQVSLNSG---HF---CGGALISNQWVVSAAHCY-KSRI-----QVRLG-EHSLSLN-DGSEQYINSAKIIRHPSYN----------------------SRLL-DNDIMLIKLSTTAN-LNSRVT-SVSLPSSCVSTGTQCLISGW-GNTLSS-------GTNYPDT--LQCLKAPVLSSTQCQNAYP-GQITNNMICIGF----L-EGGKDACQ----------------------GDSGGPVVCNG----QLQGVVSWG--IGCAQRGYPGVYTKVCNY-----VSWIQNTVRSN
>Blarina_AB105055.1_blarinasin_1
GGWECDKH?Q--------------PWQALLTFT--NGLDGVCGGVLVHPQWVLTAAHCI-GDNY-----KIKLG-LHDRFSK-DDPFQEFQVSASFPHPSYNMRLLKLLLS?ELNDTYYDEISLGADF-SHDLMMMQLEKPVQ-L?DAVQ-VLDLPTQEPQVGSKCHASGW-GSMDPY-------SRNFPRTGKLQCVDLTLMSNNECSRSHI-FKITDDMLCAGH----I-KGRKDTCG----------------------GDSGGPLICDG----VFQGTTSWGS-YPCGKPRTPGVYVKIFSH-----VDWIREIIATH
>Blarina_AB105056.1_blarinasin_2
GGWECDKH?Q--------------PWQALLTFT--NGLDGVCGGVLVHPQWVLTAAHCI-GDNY-----KIKLG-LHDRFSK-DDPFQEFQVSASFPHPSYNMRLLKLLLS?EMNDTYYYEIFPGADF-SHDLMMMQLEKPVQ-L?DAVQ-VLDLPTQEPQVGSKCHASGW-GSMDPY-------SRNFPRTGKLQCVDLTLMSNNECSRSHI-FKITDDMLCAGH----I-KGRKDTCG----------------------GDSGGPLICDG----VFQGTTSWGS-YPCGKPRMPGVYVKIFSH-----VDWIREIIATH
>Blarina_AB111919.1_blarina_toxin
GGWECDKHSQ--------------PWQALLTFT--RKHNSVCGGVLVHSQWVLTAAHCI-GDNY-----KVLLG-LHDRSSE-ESTVQEARVSARFPHPLYNMTLLNLLLSHKMNLTFFYKTFLGADF-SHDLMLLRLDQPVQ-LTDAVQ-VLDLPTQEPQVGSTCHVSGW-GRTSQNYEN----SFVLPEK--LQCVEFTLLSNNECSHAHM-FKVTEAMLCAGH----M-EGGKDSCV----------------------GDSGGPLICDG----VFQGIASWGS-SPCGQQGRPGIYVKVFLY-----ISWIQETIKAH
>Canis_NM_001003262.1_KLK1
GGWDCTKNSQ--------------PWQAALYHY--SKF--QCGGVLVHPEWVVTAAHCI-NDNY-----QLWLG-RYNLFEH-EDTAQFVQVRESFPHPEFNLSLLK-----------NHTRLPEEDY-SHDIMLLRLAEPAQ-ITDAVR-VLDLPTQEPQVGSTCYASGW-GSIEPD-------KFIYPDD--LQCVDLELLSNDICANAHS-QKVTEFMLCAGH----L-EGGKDTCV----------------------GDSGGPLICDG----VLQGITSWGH-VPCGSPNMPAVYTKVISH-----LEWIKETMTAN
>Canis_XM_014115208.2_KLK1
------------------------MWFLAL---------------------------CL----------AMSLG------------------------------------------------------------------------------------------------W--------------TATYIGN--FQCADLKLLPKDVCAKACS-QKMTDHMLCAEP----L-ETISDSCL----------------------GNSGSPLICDG----MLQGITSWGQ-IPCGSPSMPAVYTKLTPLPAVDQRHYVSEQLNAS
>Condylura_XM_012733527.1_KLK1
GKWDCRRHSQ--------------PWQAVVYRE--NSV--YCGGVLVHPQWVLTAAHCL-LKEY-----NVWLG-RQTLFPL-ENTVQYFKVSHSFPHPQFNLSLLK-----------NR?RYTGPDY-SHDLLLLRLPKPAQ-LTHSVR-VLQLRRHEPRTGST-RSTSW-GSTYPY-------VDKFTIS--LQCVDLKLLPNSRCVKSHT-QKITQHMLCGGI----L-KGGPSLCG----------------------ADSRGPLICGG----VLQGLGSWDP-YRCDTFRAAGVYTKVIDY-----VPWIRQTIAAH
>Condylura_XM_004694038.2_KLK2
GGRECARHSQ--------------PWQVALYHY--SNF--ECGGVLVHPRWVLTAAHCM-SGFF-----QVWLG-RHNLLED-EDEAQFVPVTHSFPHPQFNLSLLN-----------KTSVTPGEDY-SHDIMLLRLAQPAE-ITEAVR-VLDLPREAPRVGSSCRASGW-GSVNPS-------NLSYPQN--LQCVDLTLLPNENCQKAHL-QKVTGTMLCAGE----L-AGGKDTCV----------------------GDSGGPLICDG----ELQGITSWGH-FPCGKRLKPSIYTKVVDY-----LPWIKETMAAY
>Daboia_russelii_P18964.1
GGDECNINEH--------------PFLVALYTSTSSTI--HCGGALINREWVLTAAHCD-RRNI-----RIKLG-MHSKNIRNEDEQIRVPRGKYFCLNTKF----------------------PNGL-DKDIMLIRLRRPVT-YSTHIA-PVSLPSRSRGVGSRCRIMGW-GKISTT-------EDTYPDV--PHCTNIFIVKHKWCEPLYPWVPADSRTLCAGI----L-KGGRDTCH----------------------GDSGGPLICNG----QIQGIVAGGS-EPCGQHLKPAVYTKVFDY-----NNWIQNIIAGN
>Erinaceus_XM_007531288.2_KLK1
GGWDCQKNSQ--------------PWQVALYHF--SNF--QCGGTLVHPRWVLTAAHCS-SDNY-----QLWLG-RNDLFED-EDTAQFAQVSNSFPHPQFNMSLLI-----------NHTAQPGDDY-SHDIMLLRLTEPVQ-ITDAVK-VMELPTQEPTVGSTCYASGW-GSIRPF-------QFLYPDH--LQCVDLQLLSNDYCVRAYP-QNITNYMLCAGK----L-EGGKDTCV----------------------GDSGGPLICDG----VFQGVTSWGQ-VPCGAPQHPSVYCRVIDY-----VDWIKETIAAN
>Felis_XM_019818628.1_KLK1
GGWDCRKNSQ--------------PWQAALYHY--SKF--QCGGVLVHPQWVLTAAHCI-NDNY-----QLWLG-RHNLFEH-EDTAQFVQVSGSFPHPGFNLSLLE-----------NHTRLPGEDY-SHDLMLLRLAEPAQ-ITDAVR-VLDLPTQEPQVGSTCYASGW-GSIEPD-------KFTYPDD--LQCVDLKLLSNNVCAKAHS-QKVTEFMLCAGY----L-EGGKDTCV----------------------GDSGGPLICNG----MFQGITSWGY-IPCGSPNMPAVFTKVISH-----LEWIRETMTAN
>Felis_XM_019818671.2_KLK1
GYWGCEKNFQ--------------PWQTLVYNF--TNN--RCRGILVHPQWVLTAAHCI-NDYY-----QLWVG-RRNLFER-EGTAQLFHRVTSFPHPGFNLSLLE-----------NHTRLPGEHY-SRDLTRLRLAEPVQ-KRETVR-ILKLPVQEPKLQSVCYSFGW-GGIQPGK-HTPGPDFTYIGD--VQCVDLRLLPSDECAKAHS-QKVTDHMLCARP----W-EGNSDNCL----------------------GDSGTPLICDG----MLQGITSWGH-IPCRCPTMPAVYTKVMPY-----VQWIKRPYWPT
>Homo_NM_002257.3_KLK1
GGWECEQHSQ--------------PWQAALYHF--STF--QCGGILVHRQWVLTAAHCI-SDNY-----QLWLG-RHNLFDD-ENTAQFVHVSESFPHPGFNMSLLE-----------NHTRQADEDY-SHDLMLLRLTEPADTITDAVK-VVELPTEEPEVGSTCLASGW-GSIEPE-------NFSFPDD--LQCVDLKILPNDECKKAHV-QKVTDFMLCVGH----L-EGGKDTCV----------------------GDSGGPLMCDG----VLQGVTSWGY-VPCGTPNKPSVAVRVLSY-----VKWIEDTIAEN
>HsCFD
GGREAEAHAR--------------PYMASVQLN--GAH--LCGGVLVAEQWVLSAAHCL-EDKV-----QVLLG-AHSLSQP-EPSKRLYDVLRAVPHPDSQ----------------------PDTI-DHDLLLLQLSEKAT-LGPAVR-PLPWQVDDVAPGTLCDVAGW-GIV-NH-------AGRRPDS--LQHVLLPVLDRATCNRTHD-GAITERLMCAES----N---RRDSCK----------------------GDSGGPLVCGG----VLEGVVTSGS-RVCGNRKKPGIYTRVASY-----AAWIDSVLA--
>HsCTRC
GGEDARPHSW--------------PWQISLQYL--KNH--TCGGTLIASNFVLTAAHCI-SNTY-----RVAVG-KNNLVED-EEGSLFVGVDTIHVHKRWN----------------------ALLL-RNDIALIKLAEHVE-LSDTIQ-VACLPEKSLLPDYPCYVTGW-GRL-WT-------NGPIADK--LQQGLQPVVDHATCSIDWW-GRVKKTMVCAGG------DGVISACN----------------------GDSGGPLNCQE----EVFGIVSFGS-RGCNTRKKPVVYTRVSAY-----IDWINEKMQL-
>HsKLK10
YGSPCARGSQ--------------PWQVSLFNG--LSF--HCAGVLVDQSWVLTAAHCG-NKPL-----WARVGDDHLLLLQ---GEQLRRTTRSVVHPKYP----------------------RRTD-EHDLMLLKLARPVV-LGPRVR-ALQLPYRCAQPGDQCQVAGW-GTTAAR-------RVKYNKG--LTCSSITILSPKECEVFYP-GVVTNNMICAGL------DRGQDPCQ----------------------SDSGGPLVCDE----TLQGILSWGV-YPCGSAQHPAVYTQICKY-----MSWINKVIRSN
>HsKLK11
KGFECKPHSQ--------------PWQAALFEK--TRL--LCGATLIAPRWLLTAAHCL-KPRY-----IVHLG-QHNLQKE-EGCEQTRTATESFPHPGFP----------------------NKDH-RNDIMLVKMASPVS-ITWAVR-PLTLSSRCVTAGTSCLISGW-GSTSSP-------QLRLPHT--LRCANITIIEHQKCENAYP-GNITDTMVCASV----Q-EGGKDSCQ----------------------GDSGGPLVCNQ----SLQGIISWGQ-DPCAITRKPGVYTKVCKY-----VDWIQETMKNN
>HsKLK12
NGTECGRNSQ--------------PWQVGLFEG--TSL--RCGGVLIDHRWVLTAAHCS-GSRY-----WVRLG-EHSLSQL-DWTEQIRHSGFSVTHPGYG----------------------ASTH-EHDLRLLRLRLPVR-VTSSVQ-PLPLPNDCATAGTECHVSGW-GITNHP-------RNPFPDL--LQCLNLSIVSHATCHGVYP-GRITSNMVCAGG------VPGQDACQ----------------------GDSGGPLVCGG----VLQGLVSWGS-GPCGQDGIPGVYTYICNS-----TSWNFNSCQPF
>HsKLK13
GGYTCFPHSQ--------------PWQAALLVQ--GRL--LCGGVLVHPKWVLTAAHCL-KEGL-----KVYLG-KHALGRV-EAGEQVREVVHSIPHPEYP----------------------THLH-DHDIMLLELQSPVQ-LTGYIQ-TLPLSHNRLTPGTTCRVSGW-GTTTSP-------QVNYPKT--LQCANIQLRSDEECRQVYP-GKITDNMLCAGT----K-EGGKDSCE----------------------GDSGGPLVCNR----TLYGIVSWGD-FPCGQPDRPGVYTRVSRY-----VLWIRETIRKY
>HsKLK14
GGHTCTRSSQ--------------PWQAALLAG--RRF--LCGGALLSGQWVITAAHCG-RPIL-----QVALG-KHNLRRW-EATQQVLRVVRQVTHPNYN----------------------SRTH-DNDLMLLQLQQPAR-IGRAVR-PIEVTQACASPGTSCRVSGW-GTISSP-------IARYPAS--LQCVNINISPDEVCQKAYP-RTITPGMVCAGV----P-QGGKDSCQ----------------------GDSGGPLVCRG----QLQGLVSWGM-ERCALPGYPGVYTNLCKY-----RSWIEETMRDK
>HsKLK15
EGDECAPHSQ--------------PWQVALYER--GRF--NCGASLISPHWVLSAAHCQ-SRFM-----RVRLG-EHNLRKR-DGPEQLRTTSRVIPHPRYE----------------------ARSH-RNDIMLLRLVQPAR-LNPQVR-PAVLPTRCPHPGEACVVSGW-GLVSHN-------QVSLPDT--LHCANISIISDTSCDKSYP-GRLTNTMVCAGA----E-GRGAESCE----------------------GDSGGPLVCGG----ILQGIVSWGD-VPCDNTTKPGVYTKVCHY-----LEWIRETMKRN
>HsKLK4
NGEDCSPHSQ--------------PWQAALVME--NEL--FCSGVLVHPQWVLSAAHCF-QNSY-----TIGLG-LHSLADQ-EPGSQMVEASLSVRHPEYN----------------------RPLL-ANDLMLIKLDESVS-ESDTIR-SISIASQCPTAGNSCLVSGW-GLLA---------NGRMPTV--LQCVNVSVVSEEVCSKLYP--LYHPSMFCAGG----G-HDQKDSCN----------------------GDSGGPLICNG----YLQGLVSFGK-APCGQVGVPGVYTNLCKF-----TEWIEKTVQAS
>HsKLK5
NGSDCDMHTQ--------------PWQAALLLR--NQL--YCGAVLVHPQWLLTAAHCR-KKVF-----RVRLG-HYSLSPV-ESGQQMFQGVKSIPHPGYS----------------------HPGH-SNNLMLIKLNRRIR-PTKDVR-PINVSSHCPSAGTKCLVSGW-GTTKSP-------QVHFPKV--LQCLNISVLSQKRCEDAYP-RQIDDTMFCAGD------KAGRDSCQ----------------------GDSGGPVVCNG----SLQGLVSWGD-YPCARPNRPGVYTNLCKF-----TKWIQETIQAN
>HsKLK6
HGGPCDKTSH--------------PYQAALYTS--GHL--LCGGVLIHPLWVLTAAHCK-KPNL-----QVFLG-KHNLRQR-ESSQEQSSVVRAVIHPDYD----------------------AASH-DQDIMLLRLARPAK-LSELIQ-PLPLERDCSANTTSCHILGW-GKTA---------DGDFPDT--IQCAYIHLVSREECEHAYP-GQITQNMLCAGD----E-KYGKDSCQ----------------------GDSGGPLVCGD----HLRGLVSWGN-IPCGSKEKPGVYTNVCRY-----TNWIQKTIQAK
>HsKLK7
DGAPCARGSH--------------PWQVALLSG--NQL--HCGGVLVNERWVLTAAHCK-MNEY-----TVHLG-SDTLG---DRRAQRIKASKSFRHPGYS----------------------TQTH-VNDLMLVKLNSQAR-LSSMVK-KVRLPSRCEPPGTTCTVSGW-GTTTSP-------DVTFPSD--LMCVDVKLISPQDCTKVYK-DLLENSMLCAGI----P-DSKKNACN----------------------GDSGGPLVCRG----TLQGLVSWGT-FPCGQPNDPGVYTQVCKF-----TKWINDTMKKH
>HsKLK8
GGHECQPHSQ--------------PWQAALFQG--QQL--LCGGVLVGGNWVLTAAHCK-KPKY-----TVRLG-DHSLQNK-DGPEQEIPVVQSIPHPCYD----------------------VEDH-NHDLMLLQLRDQAS-LGSKVK-PISLADHCTQPGQKCTVSGW-GTVTSP--------ENFPDT--LNCAEVKIFPQKKCEDAYP-GQITDGMVCAGS------SKGADTCQ----------------------GDSGGPLVCDG----ALQGITSWGS-DPCGRSDKPGVYTNICRY-----LDWIKKIIGSK
>HsKLK9
GAEECRPNSQ--------------PWQAGLFHL--TRL--FCGATLISDRWLLTAAHCR-KPYL-----WVRLG-EHHLWKW-EGPEQLFRVTDFFPHPGFS----------------------ANDH-NDDIMLIRLPRQAR-LSPAVQ-PLNLSQTCVSPGMQCLISGW-GAVSSP-------KALFPVT--LQCANISILENKLCHWAYP-GHISDSMLCAGL----W-EGGRGSCQ----------------------GDSGGPLVCNG----TLAGVVSGGA-EPCSRPRRPAVYTSVCHY-----LDWIQEIMEN-
>HsKLKB1
GGTNSSWGEW--------------PWQVSLQVK--AQH--LCGGSLIGHQWVLTAAHCF-DGVW-----RIYSG-ILNLSDI-TKDTPFSQIKEIIIHQNYK----------------------VSEG-NHDIALIKLQAPLN-YTEFQK-PICLPSKDTSTYTNCWVTGW-GFS-KE-------KGEIQNI--LQKVNIPLVTNEECQKRYQ-DKITQRMVCAGY----K-EGGKDACK----------------------GDSGGPLVCKH----RLVGITSWG--EGCARREQPGVYTKVAEY-----MDWILEKTQSS
>HsPLG
GGCVAHPHSW--------------PWQVSLRTR--GMH--FCGGTLISPEWVLTAAHCL-EKSY-----KVILG-AHQEVNL-EPHVQEIEVSRLFLEPT-----------------------------RKDIALLKLSSPAV-ITDKVI-PACLPPNVVADRTECFITGW-GET----------QGTFGAG--LKEAQLPVIENKVCNYEFN-GRVQSTELCAGH----L-AGGTDSCQ----------------------GDSGGPLVCFE----ILQGVTSWG--LGCARPNKPGVYVRVSRF-----VTWIEGVMRNN
>HsPRSS3
GGYTCEENSL--------------PYQVSLNSG---HF---CGGSLISEQWVVSAAHCY-KTRI-----QVRLG-EHNIKVL-EGNEQFINAAKIIRHPKYN----------------------RDTL-DNDIMLIKLSSPAV-INARVS-TISLPTAPPAAGTECLISGW-GNTLSF-------GADYPDE--LKCLDAPVLTQAECKASYP-GKITNSMFCVGF----L-EGGKDSCQ----------------------RDSGGPVVCNG----QLQGVVSWG--HGCAWKNRPGVYTKVYNY-----VDWIKDTIAAN
>MmKl1b11
GGFNCEKNSQ--------------PWHVAVYRY--NKY--ICGGVLLDRNWVLTAAHCH-VSQY-----NVWLG-KTKLFQR-EPSAQHRMVSKSFPHPDYE----------------------PEDE-SNDLMLLRLSEPAD-ITDAVK-PIALPTEEPKLGSTCLVSGW-GSITPT-------KFQTPDD--LQCVSIKLLPNEVCVKNHN-QKVTDVMLCAGE----M-GGGKDTCK----------------------GDSGGPLICDG----VLHGITAWGP-IPCGKPNTPGVYTKLIKF-----TNWIKDTMAKN
>MmKl1b16
GGFKCEKNSQ--------------PWQVAVYYH--KEH--ICGGVLLDRNWVLTAAHCY-VDEC-----EVWLG-KNQLFQE-EPSAQNRLVSKSFPHPGFP----------------------PGAF-SNDLMLLRLSKPAD-ITDVVK-PIDLPTKEPKLDSTCLVSGW-GSITPT-------KWQKPDD--LQCMFTKLLPNENCAKAYL-LKVTDVMLCTIE----M-GEDKGPCV----------------------GDSGGPLICDG----VLQGTVSIGP-DPCGIPGVSAIYTNLVKF-----NSWIKDTMMKN
>MmKl1b21
GGFNCEKNSQ--------------PWHVAVFRY--NKY--ICGGVLLNPNWVLTAAHCY-GNQY-----NVWLG-KNKLFQH-ESSAQHRLVSKSFPHPDYH----------------------PEDY-SNDLMLLRLSKPAD-ITDAVK-PIDLPTEEPKLGSTCLASGW-GSITPT-------KWQIPND--LQCGFIKPLPNENCAKAYI-HKVTDVMLCAGE----M-GGGKDTCA----------------------GDSGGPLICDG----VLQGITSWGS-IPCAKPNAPAIYTKLIKF-----TSWIKDTMAKN
>MmKl1b22
GGFKCEKNSQ--------------PWQVAVYYL--DEY--LCGGVLLDRNWVLTAAHCY-EDKY-----NIWLG-KNKLFQD-EPSAQHRLVSKSFPHPDFP----------------------TGAL-SNDLMLLRLSKPAD-ITDVVK-PIDLPTTEPKLGSTCLASGW-GSINQL-------IYQNPND--LQCVSIKLHPNEVCVKAHI-LKVTDVMLCAGE----M-NGGKDTCK----------------------GDSGGPLICDG----VLQGITSWGS-TPCGEPNAPAIYTKLIKF-----TSWIKDTMAKN
>MmKl1b24
GGFKCEKNSQ--------------PWHVAVFRY--NKY--ICGGVLLNPNWVLTAAHCY-GNQY-----NVWLG-KNKLFQR-EPSAQHRWVSKSFPHPDYQ----------------------PKDK-SNDLMLLRLSEPAD-ITDAVK-PIDLPTEEPKLGSTCLASGW-GSITPT-------KWQKPND--LQCVFIKLLPNENCTKPYL-HKVTDVMLCAGE----M-GGGKDTCA----------------------GDSGGPLICDG----ILHGITSWGP-VPCGKPNAPAIYTKLIKF-----ASWIKDTMAKN
>MmKl1b26
GGFNCEKNSQ--------------PWQVAVYYQ--KEH--ICGGVLLDRNWVLTAAHCY-VDQY-----EVWLG-KNKLFQE-EPSAQHRLVSKSFPHPGFP----------------------PGAF-SNDLMLLRLSKPAD-ITDVVK-PIALPTKEPKPGSTCLASGW-GSITPT-------RWQKSDD--LQCVFITLLPNENCAKVYL-QKVTDVMLCAGE----M-GGGKDTCA----------------------GDSGGPLICDG----ILQGTTSNGP-EPCGKPGVPAIYTNLIKF-----NSWIKDTMMKN
>MmKl1b27
GGFKCKKNSQ--------------PWHVAVLRS--NKY--ICGGVLLDPNWVLTAAHCY-GNQH-----NVWLG-KNKLFQR-EPSAQHRWVSKSFPHPDYH----------------------PEDK-SNDLMLLRLSKPAD-ITDAVK-PIDLPTEEPKLGSTCLASGW-GSITPT-------KYQIPND--LQCVFIKLLPNENCAKAYV-HKVTDVMLCVGE----T-GGGKGTCK----------------------GDSGGPLICDG----VLHGITSWGS-IPCAKPNAPGVFTKLIKF-----TSWIKDTMAKN
>MmKlk1
GGFNCEKNSQ--------------PWQVAVYRF--TKY--QCGGILLNANWVLTAAHCH-NDKY-----QVWLG-KNNFLED-EPSAQHRLVSKAIPHPDFQ----------------------PEDY-SNDLMLLRLKKPAD-ITDVVK-PIDLPTEEPKLGSTCLASGW-GSITPV-------KYEYPDE--LQCVNLKLLPNEDCAKAHI-EKVTDDMLCAGD----M-DGGKDTCA----------------------GDSGGPLICDG----VLQGITSWGP-SPCGKPNVPGIYTRVLNF-----NTWIRETMAEN
>MmKlk10
SGAQCERDYH--------------PWQVSLFHN--LQF--QCAGVLVDQNWVLTAAHCW-RNPL-----RARVGDDHLLLFQ---KEQLRSTSSPVFHPKYP----------------------HRSD-EHDLMMLKLSSPVM-LTSNVH-PVQLPFRCSQPGQECQVSGW-GTS-AS-------RVKYNRS--LSCSKVTLLSQKQCETFYP-GVITNSMICAEA------DGNQDSCQ----------------------SDSGGPLVCDD----TLHGVLSWGI-YPCGAAQHPSVYSEICKY-----TPWIRRVIRFK
>MmKlk11
KGYECRPHSQ--------------PWQVALFQK--TRL--LCGATLIAPKWLLTAAHCR-KPHY-----VILLG-EHNLEKT-DGCEQRRMATESFPHPDFP----------------------NKDH-RNDIMLVKMSSPVF-FTRAVQ-PLTLSPHCVAAGTSCLISGW-GTTSSP-------QLRLPHS--LRCANVSIIEHKECEKAYP-GNITDTMLCASV----R-KEGKDSCQ----------------------GDSGGPLVCNG----SLQGIISWGQ-DPCAVTRKPGVYTKVCKY-----FNWIHEVMRNN
>MmKlk12
NGVECVKNSQ--------------PWQVGLFHG--KYL--RCGGVLVDRKWVLTAAHCR--DKY-----VVRLG-EHSLTKL-DWTEQLRHTTFSITHPSYG----------------------AYQH-EHDLRLLRLNRPIH-LTRAVR-PVALPSSCVTTGAMCHVSGW-GTTNKP-------WDPFPDR--LQCLNLSTVSNETCRAVFP-GRVTENMLCAGG------EAGKDACQ----------------------GDSGGPLVCGG----VLQGLVSWGS-GPCGQKGIPGVYTKVCKY-----TDWIRIVIRNN
>MmKlk13
GGYTCLPHSQ--------------PWQAALLIR--GRL--LCGGVLVHPKWVLTAAHCR-KDGY-----TVHLG-KHALGRV-ENGEQAMEVVRSIPHPEYP----------------------THLH-DHDIMLLELKSPVQ-LSSHVR-TLKLSADCLPTGTCCRVSGW-GTTTSP-------QVNYPKT--LQCANIELRSDEECRQVYP-GKITANMLCAGT----K-EGGKDSCE----------------------GDSGGPLICNG----KLYGIISWGD-FPCGQPNRPGVYTRVSKY-----LRWIREIIRNT
>MmKlk14
GGYRCVRNSQ--------------PWQVALQAG--HRF--LCGGVLLSDQWVITAAHCA-RPIL-----HVALG-KHNIRRW-EATQQVVRVARQVPHPQYQ----------------------PQAH-DNDLMLLKLQKKVR-LGRAVK-TISVASSCASPGTPCRVSGW-GTIASP-------IARYPTA--LQCVNVNIMSEQACHRAYP-GIITSGMVCAGV----P-EGGKDSCQ----------------------GDSGGPLVCGG----QLQGLVSWGM-ERCAMPGYPGVYANLCNY-----HSWIQRTMQSN
>MmKlk15
EGEECVPHSQ--------------PWQVALFER--GRF--NCGAFLISPRWVLTAAHCQ-TRFM-----RVRLG-EHNLRKF-DGPEQLRSVSRIIPHPGYE----------------------ARTH-RHDIMLLRLFKPAR-LTAYVR-PVALPRRCPLIGEDCVVSGW-GLLSDN-------HVRLPDT--LHCANISIISEASCNKDYP-GRVLPTMVCAGV----E-GGGTDSCE----------------------GDSGGPLVCGG----ALQGIVSWGD-VPCDTTTKPGVYTKVCSY-----LEWIWENVRRY
>MmKlk1b1
GGFKCEKNSQ--------------PWHVAVYRY--KEY--ICGGVLLDANWVLTAAHCY-YEKN-----NVWLG-KNNLYQD-EPSAQHRLVSKSFLHPCYN----------------------PQDY-SYDLMLLRLSKPAD-ITDVVK-PIALPTEEPKLGSTCLASGW-GSIIPV-------KFQYAKD--LQCVNLKLLPNEDCDKAYV-QKVTDVMLCAGV----K-GGGKDTCK----------------------GDSGGPLICDG----VLQGLTSWGY-NPCGEPKKPGVYTKLIKF-----TSWIKDTLAQN
>MmKlk1b3
GGFKCEKNSQ--------------PWHVAVYRY--TQY--LCGGVLLDPNWVLTAAHCY-DDNY-----KVWLG-KNNLFKD-EPSAQHRFVSKAIPHPGFF----------------------LEYY-SNDLMLLRLSKPAD-ITDTVK-PITLPTEEPKLGSTCLASGW-GSITPT-------KFQFTDD--LYCVNLKLLPNEDCAKAHI-EKVTDAMLCAGE----M-DGGKDTCK----------------------GDSGGPLICDG----VLQGITSWGH-TPCGEPDMPGVYTKLNKF-----TSWIKDTMAKN
>MmKlk1b4
SQVDCE-NSQ--------------PWHVAVYRF--NKY--QCGGVLLDRNWVLTAAHCY-NDKY-----QVWLG-KNNFLED-EPSDQHRLVSKAIPHPDFQ----------------------PEDY-SNDLMLLRLSKPAD-ITDVVK-PITLPTEEPKLGSTCLASGW-GSTTPI-------KFKYPDD--LQCVNLKLLPNEDCDKAHE-MKVTDAMLCAGE----M-DGGSYTCE----------------------HDSGGPLICDG----ILQGITSWGP-EPCGEPTEPSVYTKLIKF-----SSWIRETMANN
>MmKlk1b5
GGFNCEKNSQ--------------PWQVAVYRF--TKY--QCGGVLLNANWVLTAAHCH--NKY-----QVWLG-KNNFFED-EPSAQHRLVSKAIPHPDFQ----------------------PEDY-SNDLMLLRLKKPAD-ITDVVK-PIDLPTEEPKLGSTCLASGW-GSITP--------VYEPADD--LQCVNFKLLPNEDCVKAHI-EKVTDVMLCAGD----M-DGGKDTCM----------------------GDSGGPLICDG----VLHGITSWGP-SPCGKPNVPGIYTKLIKF-----NSWIKDTIAKN
>MmKlk1b8
GGFNCEKNSQ--------------PWQVAVYDN--KEH--ICGGVLLERNWVLTAAHCY-VDQY-----EVWLG-KNKLFQE-EPSAQHRLVSKSFPHPGFP----------------------PGAF-SNDLMLLRLSKPAD-ITDAVK-PITLPTKESKLGSTCLASGW-GSITPT-------KWQKPDD--LQCVFLKLLPIKNCIENHN-VKVTDVMLCAGE----M-SGGKNICK----------------------GDSGGPLICDS----VLQGITSTGP-IPCGKPGVPAMYTNLIKF-----NSWIKDTMTKN
>MmKlk1b9
GGFKCEKNSQ--------------PWHVAVYRY--NEY--ICGGVLLDANWVLTAAHCY-YEEN-----KVSLG-KNNLYEE-EPSAQHRLVSKSFLHPGYH----------------------PEYY-SNDLMLLRLSKPAD-ITDVVK-PIALPTEEPKLGSTCLASGW-GSTTPF-------KFQNAKD--LQCVNLKLLPNEDCGKAHI-EKVTDVMLCAGE----T-DGGKDTCK----------------------GDSGGPLICDG----VLQGITSWGF-TPCGEPKKPGVYTKLIKF-----TSWIKDTMAKN
>MmKlk4
QGQDCSPHSQ--------------PWQAALFSE--DGF--FCSGVLVHPQWVLSAAHCL-QESY-----IVGLG-LHNLKGS-EPGSRMLEAHLSIQHPNFN----------------------DPSF-ANDLMLIKLNESVI-ESNTIR-SIPVATQCPTPGDTCLVSGW-GQLK---------NGKLPSL--LQCVNLSVASEETCRLLYP--VYHLSMFCAGG----G-QDQKDSCN----------------------GDSGGPIVCNR----SLQGLVSMGQ-GKCGQPGIPSVYTNLCKF-----TNWIQTIIQTN
>MmKlk5
NGSDCQKDAQ--------------PWQGALLLG--NKL--YCGAVLISPQWLLTAAHCR-KPVF-----RIRLG-HHSMSPV-ESGQQMFQGIKSIPHPGYS----------------------HPGH-SNDLMLIKMNRKIR-DSHSVK-PVEIACDCATEGTRCMVSGW-GTTSSS-------HNNFPKV--LQCLNITVLSEERCKNSYP-GQIDKTMFCAGD------EEGRDSCQ----------------------GDSGGPVVCNG----KLQGLVSWGD-FPCAQRNRPGVYTNLCEF-----VKWIKDTMNSN
>MmKlk6
HGGPCLKDSH--------------PFQAALYTS--GHL--LCGGVLIDPQWVLTAAHCK--KNL-----QVILG-KHNLRQT-ETFQRQISVDRTIVHPRYN----------------------PETH-DNDIMMVHLKNPVK-FSKKIQ-PLPLKNDCSEENPNCQILGW-GKME---------NGDFPDT--IQCADVHLVPREQCERAYP-GKITQSMVCAGD----M-KEGNDSCQ----------------------GDSGGPLVCGG----RLRGLVSWGD-MPCGSKEKPGVYTDVCTH-----IRWIQNILRNK
>MmKlk7
DGYKCKEGSH--------------PWQVALLKG--NQL--HCGGVLVDKYWVLTAAHCK-MGQY-----QVQLG-SDKIG---DQSAQKIKATKSFRHPGYS----------------------TKTH-VNDIMLVRLDEPVK-MSSKVE-AVQLPEHCEPPGTSCTVSGW-GTTTSP-------DVTFPSD--LMCSDVKLISSRECKKVYK-DLLGKTMLCAGI----P-DSKTNTCN----------------------GDSGGPLVCND----TLQGLVSWGT-YPCGQPNDPGVYTQVCKY-----KRWVMETMKTH
>MmKlk8
EGRECIPHSQ--------------PWQAALFQG--ERL--ICGGVLVGDRWVLTAAHCK-KQKY-----SVRLG-DHSLQSR-DQPEQEIQVAQSIQHPCYN----------------------PEDH-SHDIMLIRLQNSAN-LGDKVK-PVQLANLCPKVGQKCIISGW-GTVTSP-------QENFPNT--LNCAEVKIYSQNKCERAYP-GKITEGMVCAGS------SNGADTCQ----------------------GDSGGPLVCDG----MLQGITSWGS-DPCGKPEKPGVYTKICRY-----TTWIKKTMDNR
>MmKlk9
GARECVRNSQ--------------PWQAGLFYL--TRQ--LCGATLINDQWLLTAAHCR-KPYL-----WVRLG-EHHLWRW-EGPEQLLLVTDFFPHPGFS----------------------ANDH-NDDIMLIRLPRKVR-LTPAVQ-PLNLTESRPPVGTQCLISGW-GSVSSS-------KLQYPMT--LQCANISILDNKLCRWAYP-GHISEKMLCAGL----W-EGGRGSCQ----------------------GDSGGPLVCEG----TLAGIVSGGS-EPCSRPRRPAVYTNVFDY-----LEWIESTMEKN
>MmKlkb1
GGTNASLGEW--------------PWQVSLQVK--SQH--LCGGSIIGRQWVLTAAHCF-DGVW-----RIYGG-ILSLSEI-TKETPSSRIKELIIHQEYK----------------------VSEG-NYDIALIKLQTPLN-YTEFQK-PICLPSKDTNTYTNCWVTGW-GYT-KE-------QGETQNI--LQKATIPLVPNEECQKKYR-DVINKQMICAGY----K-EGGTDACK----------------------GDSGGPLVCKH----QLVGITSWG--EGCARKDQPGVYTKVSEY-----MDWILEKTQSS
>MmPRSS3
GGYTCQENSV--------------PYQVSLNSG---HF---CGGSLINDQWVVSAAHCY-KTRI-----QVRLG-EHNINVL-EGNEQFVNAAKIIKHPNFN----------------------RKTL-NNDIMLLKLSSPVT-LNARVA-TVALPSSCAPAGTQCLISGW-GNTLSF-------GVSEPDL--LQCLDAPLLPQADCEASYP-GKITGNMVCAGF----L-EGGKDSCQ----------------------GDSGGPVVCNR----ELQGIVSWG--YGCALPDNPGVYTKVCNY-----VDWIQDTIAAN
>MmTRYP
GGYTCRENSV--------------PYQVSLNSG---HF---CGGSLINDQWVVSAAHCY-KTRI-----QVRLG-EHNIKVL-EGNEQFVNAAKIIKHPNFN----------------------RKTL-NNDIMLIKLSSPVT-LNARVA-TVALPSSCAPAGTQCLISGW-GNTLSF-------GVSEPDL--LQCLDAPLLPQADCEASYP-GKITGNMVCAGF----L-EGGKDSCQ----------------------GDSGGPVVCNG----ELQGIVSWG--YGCALADNPGVYTKVCNY-----VDWIQDTIAAN
>OaKLK1L
---------------------------------------------------------------------------------------------------------------------------------------------------------------------------------------------PSE--LQCVELQILPNEICDLAHP-EKVTEFMLCAGL----M-QGGKDSCQ----------------------GDSGGPLICNN----TLQGITSWGH-FPCGLPGKPGLSTKVFAY-----LDWIAKTMEDN
>Ochotona_XM_012930342.1_KLK1
GGQPCQKHSQ--------------PWQVALYSY--STF--QCGGVLVDPRWVLTAAHCI-SKNY-----QLWVG-RHNLFEN-EPEAQYVQVTGSFPHPDFNMSLLE-----------NHTRHPDEDF-SHDIMLLRLAEPVT-LSDAVQ-LLKLPTHEVPIGTTCLTSGW-GSITPE-------NFLFPDE--LQCLNMDVQSNAVCKQNHI-YKVTPFMLCAGL----P-EAGKDTCW----------------------GDSGGPLVCEG----VLQGILSWGF-IPCGSLNKPTVYTRVLSY-----VQWIQDTMAQN
>Petromyzon_marinus_AAB69657.1
GGYECAAHSQ--------------PWQVSLNIG--YHF---CGGSLISSEWVVSAAHCY-QTASRI---SVRIG-EHNIFVT-EGTEQRIQASKAIRHPQYN----------------------SATI-DNDIMLIKLSSPAT-LNQYAQ-AIPLPSSCVGTGVMCTISGW-GETQTS--------VGSPDV--LMCVQAPVLSDTSCRNSYP-GDITNNMICLGY----L-EGGKDSCQ----------------------GDSGGPVVCNG----QLQGIVSWG--RGCALPNYPGVYTKVCNY-----NSWIASTMAAN
>SolPar_10610_630_KLK15
GGEKCKPHFQ--------------PWQVALFER--CRF--SCGGCLISPHWVLWAAHCQ-TRSM-----RARLG-EHSLCKR-EGHEQLRALSRVIPHLGYD----------------------KGSH-RHDLMLLRLARPVNSPHSCA--ASCCPPRGLRLGPGVQRQPW-GHGKSP-------PVSLPDT--LHCVSISIISNQSCDDDYP-G-LTDTMVCAGV----E-GGGTDSCA-----------------------------------------VRDW-------------------------------------
>SolPar_10668_213_KLK1_XP_004694095.1_protein-10668_213
--DASTPGSL-------------------------SHL----------------LPSCL-LSKY-----KVALG-RHDVSAD-EDTAQFFQVSDRFPHPQFNMSLLV-----------DHTIEPGEDY-SHDIMLLRLDKPAK-ITSAVR-PLELPTEEVPLGTTCYASGW-GSTLIHPT-----DVSYPDV--LQCVDLTLLANSVCASAHP-QKITDFMLCAGS----L-QGGKDTCV----------------------GDSGGPLTCNG----VLQGITSWGGDNPCGTPTEPTVYTKIIKY-----VEWIKETIEAH
>SolPar_10893_678_KLK8
GGQECEPHSQ--------------PWQAALFQG--VRL--LCGGVLIDDKWVLTAAHCK-KR----------------LSDR-EKSQREMAVAQSIQHPCYN----------------------SEDH-SHDLMLIRLRDRTS-LGPQVK-PIKLGDHCPQ-GQKCTISGW-GTITSP-------QENFPDT--LNCAEVEILPQKKCEDAYP-G-VTSGMICAG-------SEGADTCQ----------------------GDSGGPLVCDG----VLQGITSWG--DPCGRPERPGVYIKLCRY-----LDWIKKTTGSR
>SolPar_10894_396_KLK7
DGVKCKRGAN--------------PWQVALLKG--NQL--HCGGVLLNARWVLTAAHCK-MNEY-----NVHLG-SDQLH---DSSAQNIKATRSIRHPGYS----------------------PQNH-ANDLMLVRLNTRAK-MSPTVNG??????????????????????????????????????????????????????????????????-????????????????????????????????????????????????????????????????????????????????????????????????????????
>SolPar_10924_1008_KLK15
GGEECKPHSQ--------------PWQVALIQC--GRF--NSGRCLISPHWVLPTAKCR-GPTGQPNSMRTRLG-EHSLRKH-DGHEQLRALSRVFLHPGYE----------------------ERSD-RHDVMFLTPAGPVN-PHRCAG-RAALPRRGLRMGPGVQRQSW-GHGKSP-------PVSLPDT--LHCASISIISNQSCDDDYP-GRLTDTMVCAGV----E-GGGTDSCA----------------------GDSGGPLVCGD----ILQGIVSWG--VPCDT--TLGLASIPKSV-----TTWRGSEKP--
>SolPar_11033_315_KLK15
?????????????????????????????????????????????????????????????????????????????????????????????????????????????????????????????????????????????????????????????????????MQVFIL-SPP-SP-------PVSLPDA--LHCASISIISNQSCDDDHP-G-LTDTMVCAGV----E-GGGTDSCE----------------------GDSVGPLVCEG----ILQGTVSWD--VPCDT--KQGLASIPKSV-----TTWSGSEKP--
>SolPar_12742_1407_KLK11
KGYECAPHSQ--------------PWQAALFQK--TRL--LCGATLIAPRWLLTAAHCR-KPRY-----LVHLG-EHNLQQR-DGCEQTRVAAESFPHPGFN----------------------NKDH-RNDIMLVKLATPVA-ITRGVQ-PLTLSPRCAAAGSRCLISGW-GTTSGR-------DLHLPHT--LRCANITIIEHRECEEAYP-G-ITDTMVCASV----L-EEGKDSCQ----------------------GDSGGPLVCNG----SLQGIISWG--DPCAVTKKPGVYTKVCKY-----VDWIQKTMKNN
>SolPar_1307_984_KLK1
GGWECTKNSQ--------------PWQAALFGR--TKI--KCGGVLVNPQWVITAAHCV-STKY-----NLALG-RHNVSAD-EDTAQFFEVTESFPHPQYN----------------------GEDR-SHDIMLLRLPKPAK-ITSAVR-PVELPTQEAPLGTTCYASGW-GNTLPT-------AVSYPDV--LQCVDLTLLSNSVCASAYS--AITDFMVCAGS----L-EGGKATCM----------------------GDSGGPLMCNG----VLQGITSWG--WPCGEPKKPGVFTKIIKY-----LGWIKETIEAH
>SolPar_14721_597_KLK15
??FHFRSLKP--------------PGRRARVRS--G----LCGHTLETAELGLSVCVCL----------AAAQG----------KSDKVLGGEECKPHSQ-----------------------------PWQVALFE------------R----------------------GRFS---------CVSLPDT--LHCASISIISNQSCDDDYP-GRLTDTTVCAGV----E-GGGTDSCA----------------------VDSGGSECTKNS---QPWQVALYG--LKCG-----GILVN---------PQWVLTAAHCM
>SolPar_14767_789_KLK15
GGQECKPHSQ--------------PWQVALFEH--GRF--NCGGCLISPHWVLWAAHCQ--TRYEGGSMRTRLG-EHSLHKH-DGHEQLRELSRVIPHPGYE----------------------ERSD-RHDVMLPTPARPAN-PHRCAG-RAALPLRGVGLGPGVQRQSW-GHRKSP-------PVSLPDT--LHCANISIISNQSCDDDYP-G-LNDTMVCAGV----E-GGGTDSCA-----------------------------------------VRAWDASVTWVLCLVLSLAVTGKTV-----KVWEGERALDL
>SolPar_16542_792_KLK1
GGSECTKNSQ--------------TWQVALYGH--DTL--KCGGILVNPQWVLTAAHCV-SSKH-----KVALG-RHDVSAD-EDTSQFFEVSDSFPHPQYN----------------------RVDN-SHDIMLLRLDKPAK-ITSAVR-PVELPTQEAPLGTTCYASGW-GSTLPT-------DVSRPDV--LQCVDLTLLSNNVCASAHP--QMTDFMLCAGS----L-QGGKATFV----------------------GDSGGPLMCNG----MLQGITSWG--RPCGLPRKPCAYTKIIKY-----LGWIKDTIVAH
>SolPar_16543_762_KLK15
??????????????????????????????????????????MGLLLACSFLLTSAGEG--VKF-----RLHST-CARLHKC-DVHQQLRELSRVIPHPGYD----------------------KGSH-RHDLMLLRPAQPANSPHRCA----GRAAQALPPREACVVSGW-GLASSP-------PVSLPDT--LHCVSISIISNQSCDDDYP-G-LTDTMGCAGV----E-GGGTDSCA----------------------GDSGGPLVCGG----ILQGTVSWG--VPSDTTTRPGIYTNVCHY-----VKGIRETMKRN
>SolPar_17941_1002_KLKB1
GGSNSSLGEW--------------PWQVSLQVK--QSH--LCGGSIIGHQWVLTAAHCF-DGLSLPNVWRLYVG-ILNLSDI-TTETPFSYIKEIIIHQNYK----------------------VSEG-GHDIALIKLETPLN-FTGEIQ----------------------------------------NT--LQKANIPLVSNEECQKSYR-FEITRQMICAGY----K-EGGKDACK----------------------GDSGGPFVCKHNGIWHLVGITSWG--EGCGRRGQPGVYTRVAEY-----LDWILEKMQDS
>SolPar_3713_546_KLK1
???????????????????????????????????????????????????????????????????????ALG-RHDVSAD-EDTSQFFEVTDSFPHPQYNVSLLE-----------DHPFNPGEDY-SHDIMLLRLPKLAK-VTSAP----------------CLL----GPQ-SP-------SQMFS------CVDLTLLSNSVCASAHP-VKLTEFMLCAGS----L-QGGKDTCQ----------------------GDSGGPQTCNG----VLQGITVWG--RPCGAPGKPAIYTKIIKY-----VEWIKETIEAH
>SolPar_4118_627_KLK15
GGEECKPHSQ--------------PWQVALFER--GRF--NCGGCLISPHWVLSAAHCQ-TRFM-----RARLG-EHSLRKR-EGHEQLRALSRVIPHPGYE----------------------ERSH-LHDLMLLRLARPAH-FNPQVR-RVVLPRRCPQPGEACVVSGW-GVSSAT-------GSSLPDT--LHCANISIISNQSCDDDYP-GRLTDTMVCAGV----E-GGGTDSCE??????????????????????????????????????????????????????????????????????????????????
>SolPar_4119_975_KLK5
NGTGCPKDSQ--------------PWQGALLMK--NQL--YCGAVLVDPQWLLTAAHCR-KPFI-----RIRLG-HHSHPVY-ESGQQLFQGVKSIPHPGYS----------------------YPSH-SNDLMLIKLNRKIR-VSPAVK-PIRLSSRCPPVGSSCLVSGW-GTTSCR-------TVNYPKV--LQCLNITVLSQNRCKAAYP-G-IDNTMFCAG-------EAGRDSCQ----------------------GDSGGPVVCNN----TLQGLVSWG--FPCAKPNRPGVYTRLCHF-----NNWIKNTIQSN
>SolPar_4120_693_KLK6
QGGPCTKTSH--------------PFQAALFFD--GHL--LCGGVLIHRQWVLTAAHCK-RPNL-----HVYLG-KHNLTRA-ESSQEHSRIARFVVHPGYN----------------------PSTH-DQDIMLLRLDKPVR-FAERIQ-PLAPETDC-SAHNSCYILGW-GKTA---------NGDYPEV--IQCASVRLVPRAECERAYP-RQITPSMVCAGD----E-KYGKDSCQ----------------------GDSGGPLVCGG----RLRGLVSWG--IPCGSKERPGVYTNVCRY-----SQWIQSIVGTY
>SolPar_490_283_KLK1_XP_004694095.1_protein-490_283
GGWECTKNSQ--------------PWQVALYGP--NTL--ICGGVLVNPQWVITAAHCV-STKY-----KVALG-RHDLSAD-EDTAQFFEVTDSFPHPQYNMSLLV-----------NHTIQPGEDY-SHDIMLLRLDKPAE-ITSAVR-PVQLPTEEAPLGTTCYASGW-GSTLIHPK-----DVSYPDV--LQCVDLTLLANSVCANTYS-AKITDFMLCAGS----L-QGGKDTCVVSSSFSLQGWKCWGRQGLKCREGDSGGPLTCNG----VLQGITSWGP-MPCGEPGKPAIYTKIIKY-----VGWIKETIEAH
>SolPar_7098_618_KLK1
???????????????????????????????????????????????????????PSCL-LSKY-----KVALG-RHDVSAD-EDTAQFFEVTDSFPHPQYN----------------------GEDY-SHDIMLLRLPKPAK-ITSAVR-PVELPTQEAPLGTTCYASGW-GSTLPT-------DISLPDV--LQCVDLTLLSNTMCASI---VKITDFMVCAGI----L-QGGKGICM----------------------GDSGGPLTCNG----VLQGITSWG--RPCGAP-MPGVFTRIIKY-----LRWIKETIEAH
>SolPar_7673_249_KLK1_XP_004694095.1_protein-7673_249
GGWECTKNSQ--------------PWQVAVYRS--SII--KCGGVLVNPQWVLTAAHCV-STKY-----KVALG-RHNVSAD-EDTVQFFKVTESFPHPQFNMGLLG-----------DHRIKPKVDR-SHDIMLLRLPKPAK-ITSAVR-PVELPTQEAPLGTSCYTSGW-GSTLSHPT-----AVSRPDV--LQCVDLKLLSNNVCASAYP-QKMTDFMLCAGS----L-QGGKATCM----------------------VDSGGPLTCNG----VLQGITSWGH-RPCGAPKKPSVFTKIIKY-----LRWIKETIEAH
>SolPar_7930_837_KLK13
GGYTCPPHSQ--------------PWQAALLVH--GRL--LCGGVLVHPRWVLTAAHCL-KEGF-----RVYLG-KHALRHV-EAGEQVRDVARSIPHPQYQ----------------------HLNH-DHDIMLLELQFPVQ-LTSHIR-VLPLSHHCLPPGTCCRVSGW-GTTTSP-------QVSYPQN--LQCANIQLRSDEECQDVYP-G--TANMLCAGS----E-EGGKDSCE----------------------GDSGGPLICNG----TLHGVISWG--FPCGQPKRPGVYTRVSRY-----VPWILRTMRKH
>SolPar_8313_759_KLK9
GAKECHPNSQ--------------PWQAGLFFH--TRL--FCGATLIADRWLLTAAHCR-KRYL-----WVRLG-EHHLWQW-EGPERLVRVTDFFPHPGFN----------------------AQDH-KDDIMLIRLPWKAH-LGPAVQ-TLNLSQTCVSPGTECLISGW-GAVSSP-------IVRYPLT--LQCANISILEPSLCRLAYP-G-ISKSMLCAGL----W-EGGRGSCQ----------------------GDSGGPLICDG----TLAGVVSGG--EPCSRPGRPAVYTSVCHY-----VDWIRKTMEEN
>SolPar_8314_270_KLK10
??????????????????????????????????????????????????????????????????????????????????????????????????????????????????????????????????????????????????????????????????????????????????????????????????LSCSRVTILSRKECEVFYP-G-ITNNMMCAGD----Q---GQDPCQ----------------------SDSGGPMVCDD----TLQGIFSWG--YPCGSVQHPTVYTQICKY-----SSWIERTMHSN
>SolPar_9244_1128_KLK15
GGEECKPHSQ--------------PWQVALFEH--GR---NGGGCLISPHWVLWAAHCQ-TRYADGSAWRTPVG-EHSLRKR-DVHQQLRELSCVIPHPGYD----------------------KGTH-RHDMMLLRPARPWNSPRRCTA-LCCPPERPAWCRGAWCPATALGPQESH-------PVSLPDA--LHCASISIISNQSCDDDYP-G-LNDTMVCAGV----E-GGSTDSCA-----------------------------------------VGAW-----------VT-GKTAKGL-----ICPQRNPITLS
>SolPar_9643_247_KLK1_LOC101548172_XM_012935294.1_protein-9643_247
GGWECKKNSQ--------------PWQAALFEG--TKI--KCGGVLVNPQWVITAAHCV-STKY-----KVALG-RHDVSAD-EDTAQFFEVTESFPHPQFNMSLLV-----------KHTIQPGEDY-SHDIMLLRLPKPAK-ITSAVR-PVELPTEEAPLGTTCYTSGW-GNTLMHTT-----AVSLPDV--LQCMDLTLLSNNVCASTYS-AKITEFMVCAGM----L-QGGKATCL----------------------GDSGGPLTCNG----VLQGITSWGP-RLCGFPEMPGVFTRIIKY-----LRWIKETIEAH
>Sorex_XM_012935293.1_KLK1
GDNECERSSQ--------------PWQVALYFNNGNTA--LCGGVLVHRKWVLTAAHCF-GEHY-----KIWLG-LQGQAQN-RSKAQLNWVSGTYPHPQYN----LRQINSAEQQNNIITNAPAMDH-RHDLMLLRLELPAK-LSDTVQ-VLDLPTHEPQVDSKCYAYGW-SISPPDTSF----GFILK-K--LQCVGLKLLINKVCENSYV-ETVTTDMLCTGR----T-EYSKRTCV----------------------GESGGPLICDG----VLQGIESWGT-SPCSIFHKPGVYTKIFPY-----VSWIQETIRAN
>Sorex_XM_012935294.1_KLK1
GGWECDTYSQ--------------PWQALLTLA--DQHNGICGGVLMHPQWVLTAAQCI-RNNY-----KVLLG-LHDRFSK-DGTVQEVR?SASFLHPFYNMTLLNLLRNPNLNVTYYYKTFSGADF-SHDLMLLRLERPVQ-LTPAVQ-VLDLPTQEPQVGGMCLASGW-GSINPYYQN----SIVLPEK--IQCVDLTLLSNDVCSRGHM-FKITEFMLCAGH----M-MGSKDSCT-----------------------VSMGPLICDG----VFQGVTSWGS-NLCAQTKRPGVYIKVFSY-----VNWIQEIIVTH
>Sorex_XM_012935295.1_KLK2
GGCECERHSQ--------------PWMASVYYF--HGF--IRGGVLVHPPWVLTVAHC------------------------------------------------------------------YAG---HDLLLLRLDRPVE-ITHAVQ-VLDLPTQEPPVGSMCHASGW-GNIEPN-------EVKLSRK--LLCVDLDLLPNDKCAKAQI-ARVTESMLCAGLEHGVM-EGGKETCV----------------------GDSGGPLTCDG----VLQGITSWGQ-SPCAARQRPALYVKILSY-----MDWIWETIATY
>XtKLK1
GGEECVPHSQ--------------PWQVALYYF--SDF--ICGGVLINKWWVLTAAHCN-QSNL-----QVLLG-AHNRTKP-TGHKQYTYAAKICPHEEFD----------------------WSTY-NNDIMLLKLASQAD-INTRVA-PIPLASYLVADNTECLASGW-GSTTSP-------QETYPDN--LKCVNITTVSNSVCQACYP-SIITDNMLCAGN----M-AGGEDTCV----------------------GDSGGPLVCNG----ELHGITSWGD-YVCGCPNKPGIFAKVFNY-----LNWISDIIQNE
>XtKLKun3
GEYECAPHSQ--------------KWQVYFTYK--GYP--WCGGSLISSRWIISAASCN-QSYL-----IAHLG-KHDITRE-EGTEQHIQVEKTFPHNRYL----------------------GLSD-SNNIMLVKLAEPAQ-FNQFVQ-PIKVASSCPREGKVCQVSGF-GNLNSY-------AEKYPDR--LQCLDLPILPESSCDAYFP-KKMHTNLMCAGF----A-QDDKDSCQ----------------------GDAGGPLICKG----ELYGIILWG--NECSGRGIPGVYLKVCNF-----TNWMQNIINNN
>XtPRSS2
GGSTCARNSV--------------PYIVSLNSG---HF---CGGSLISNQWVVSAAHCY-KASV-----QVRLG-EHNIALS-EGTEQFINSAKVIRHPSYN----------------------SRTI-DNDIMLIKLASPAS-LNSAVN-TVALPSSCAAAGTSCLVSGW-GNLSTT-------TSNYPDL--LQCLNAPILTTAQCSGAYP-GQITNNMFCAGF----L-EGGKDSCQ----------------------GDSGGPVVCNG----ELQGVVSWG--IGCAQRNYPGVYAKVCNY-----NSWIQSTIAAN
