# Supplementary material for: Solenodon genome reveals convergent evolution of venom in eulipotyphlan mammals
Source: Proc Natl Acad Sci U S A. 2019 Nov 26;116(51):25745–55. doi: 10.1073/pnas.1906117116 (PMC6926037; doi:10.1073/pnas.1906117116)
Supplement: Supplementary File [file pnas.1906117116.sd04.xlsx]

## Sheet: Solenodon search SolParFull 
Retention time	170807 + 170905		Well			Mascot link
18.4725	148	Sol	H11			http://pontus.few.vu.nl/cgi/master_results_2.pl?file=20171021%2FF005436.dat
19.3547	149	Sol	P11			http://pontus.few.vu.nl/cgi/master_results_2.pl?file=20171021%2FF005437.dat
20.237	150	Sol	I12			http://pontus.few.vu.nl/cgi/master_results_2.pl?file=20171021%2FF005439.dat
21.2295	151	Sol	A13			http://pontus.few.vu.nl/cgi/master_results_2.pl?file=20171021%2FF005440.dat
22.9941	152	Sol	P14			http://pontus.few.vu.nl/cgi/master_results_2.pl?file=20171021%2FF005441.dat
23.5455	153	Sol	K14			http://pontus.few.vu.nl/cgi/master_results_2.pl?file=20171021%2FF005442.dat
24.6483	4	Sol	A14			http://pontus.few.vu.nl/cgi/master_results_2.pl?file=20171021%2FF005443.dat
31.8167	5	Sol	A19			http://pontus.few.vu.nl/cgi/master_results_2.pl?file=20171021%2FF005444.dat
33.0299	6	Sol	L19			http://pontus.few.vu.nl/cgi/master_results_2.pl?file=20171021%2FF005445.dat

## Sheet: H11
Header,"--------------------------------------------------------"
Search title,"170807_148_SolParFull"
Timestamp,"2017-10-21T14:21:58Z"
User,"Julien"
Email,"j.slagboom@vu.nl"
Report URI,"http://pontus.few.vu.nl/cgi/master_results.pl?file=../data/20171021/F005436.dat"
Peak list data path,"JS000148.mgf"
Peak list format,"Mascot generic"
Search type,MIS
Mascot version,"2.3.01"
Database,"SolparFull"
Fasta file,"SolPar_full.fasta"
Total sequences,18112
Total residues,9121415
Sequences after taxonomy filter,18112
Number of queries,1091
Fixed modifications,"--------------------------------------------------------"
Identifier,"Name","Delta","Neutral loss"
1,"Carbamidomethyl (C)",57.021464
Variable modifications,"--------------------------------------------------------"
Identifier,"Name","Delta","Neutral loss(es)"
1,"Amidated (Protein C-term)",-0.984016
2,"Oxidation (M)",15.994915,0,63.998285
Search Parameters,"--------------------------------------------------------"
Taxonomy filter,"All entries"
Enzyme,"semiTrypsin"
Maximum Missed Cleavages,1
Fixed modifications,"Carbamidomethyl (C)"
Quantitation method,"None"
Variable modifications,"Amidated (Protein C-term),Oxidation (M)"
Peptide Mass Tolerance,0.2
Peptide Mass Tolerance Units,Da
Fragment Mass Tolerance,0.05
Fragment Mass Tolerance Units,Da
Mass values,Monoisotopic
Instrument type,"ESI-QUAD-TOF"
Isotope error mode,0
Format parameters,"--------------------------------------------------------"
Significance threshold,0.05
Max. number of hits,0
Use MudPIT protein scoring,1
Ions score cut-off,0
Include same-set proteins,0
Include sub-set proteins,0
Include unassigned,0
Require bold red,0
Protein hits,"--------------------------------------------------------"
prot_hit_num	prot_acc	prot_desc	prot_score	prot_mass	prot_matches	prot_matches_sig	prot_sequences	prot_sequences_sig	pep_query	pep_rank	pep_isbold	pep_isunique	pep_exp_mz	pep_exp_mr	pep_exp_z	pep_calc_mr	pep_delta	pep_miss	pep_score	pep_expect	pep_res_before	pep_seq	pep_res_after	pep_var_mod	pep_var_mod_pos	pep_scan_title
1	KLK1|XP_004694095.1|protein-490	283	494	31322	10	8	4	4	694	3	1	0	533.262	1596.76	3	1596.76	-0.0003	0	2.77	300	K	ITDFMLCAGSLQGGK	D			Cmpd 206, +MS2(533.2619), 20.5-25.7eV, 21.4 min #1196-1271
1	KLK1|XP_004694095.1|protein-490	283	494	31322	10	8	4	4	695	1	1	0	799.391	1596.77	2	1596.76	0.0037	0	102.29	3.3e-08	K	ITDFMLCAGSLQGGK	D			Cmpd 205, +MS2(799.3911), 28.8-36.0eV, 20.4 min #1201-1207
1	KLK1|XP_004694095.1|protein-490	283	494	31322	10	8	4	4	981	1	1	1	1283.61	2565.21	2	2565.21	0.0014	0	113.19	1.6e-09	K	DVSYPDVLQCVDLTLLANSVCAN	T			Cmpd 690, +MS2(1283.6125), 34.3-42.8eV, 41.8 min #2477-2485
1	KLK1|XP_004694095.1|protein-490	283	494	31322	10	8	4	4	982	1	1	1	856.078	2565.21	3	2565.21	0.0029	0	56.57	0.00073	K	DVSYPDVLQCVDLTLLANSVCAN	T			Cmpd 682, +MS2(856.0780), 25.7-32.1eV, 42.1 min #2497
1	KLK1|XP_004694095.1|protein-490	283	494	31322	10	8	4	4	983	1	1	1	856.078	2565.21	3	2565.21	0.0041	0	63.6	0.00014	K	DVSYPDVLQCVDLTLLANSVCAN	T			Cmpd 693, +MS2(856.0783), 25.7-32.1eV, 42.2-41.9 min #2501-2481
1	KLK1|XP_004694095.1|protein-490	283	494	31322	10	8	4	4	984	1	1	1	856.079	2565.21	3	2565.21	0.0051	0	67.87	5.4e-05	K	DVSYPDVLQCVDLTLLANSVCAN	T			Cmpd 676, +MS2(856.0787), 25.7-32.1eV, 42.0 min #2489
1	KLK1|XP_004694095.1|protein-490	283	494	31322	10	8	4	4	1007	1	1	1	1039.5	3115.49	3	3115.48	0.0015	0	108.2	3.8e-09	K	DVSYPDVLQCVDLTLLANSVCANTYSAK	I			Cmpd 516, +MS2(1039.5025), 28.3-35.4eV, 37.7 min #2231
1	KLK1|XP_004694095.1|protein-490	283	494	31322	10	8	4	4	1008	1	1	1	1039.5	3115.49	3	3115.48	0.0038	0	101.15	1.9e-08	K	DVSYPDVLQCVDLTLLANSVCANTYSAK	I			Cmpd 496, +MS2(1039.5033), 28.3-35.4eV, 36.6 min #2164-2239
1	KLK1|XP_004694095.1|protein-490	283	494	31322	10	8	4	4	1013	1	1	1	1168.6	3502.78	3	3502.78	0.0012	0	34.35	0.066	K	NSQPWQVALYGPNTLICGGVLVNPQWVITAAH	C			Cmpd 534, +MS2(1168.6017), 29.4-36.7eV, 38.4 min #2275
1	KLK1|XP_004694095.1|protein-490	283	494	31322	10	8	4	4	1014	1	1	1	1168.6	3502.79	3	3502.78	0.0032	0	78.71	2.4e-06	K	NSQPWQVALYGPNTLICGGVLVNPQWVITAAH	C			Cmpd 509, +MS2(1168.6024), 29.4-36.7eV, 37.3 min #2207-2216
2	KLK1|XP_004694095.1|protein-10668	213	413	23397	7	6	5	5	622	1	1	0	741.314	1480.61	2	1480.61	0.0022	0	78.55	7.4e-06	R	HDVSADEDTAQFF	Q			Cmpd 190, +MS2(741.3137), 27.9-34.8eV, 19.3 min #1136-1144
2	KLK1|XP_004694095.1|protein-10668	213	413	23397	7	6	5	5	694	3	0	0	533.262	1596.76	3	1596.76	-0.0003	0	2.77	300	K	ITDFMLCAGSLQGGK	D			Cmpd 206, +MS2(533.2619), 20.5-25.7eV, 21.4 min #1196-1271
2	KLK1|XP_004694095.1|protein-10668	213	413	23397	7	6	5	5	695	1	0	0	799.391	1596.77	2	1596.76	0.0037	0	102.29	3.3e-08	K	ITDFMLCAGSLQGGK	D			Cmpd 205, +MS2(799.3911), 28.8-36.0eV, 20.4 min #1201-1207
2	KLK1|XP_004694095.1|protein-10668	213	413	23397	7	6	5	5	959	1	1	1	1223.63	2445.25	2	2445.25	0.0049	0	61.73	0.00024	K	ITSAVRPLELPTEEVPLGTTCY	A			Cmpd 269, +MS2(1223.6328), 33.8-42.2eV, 26.1 min #1537-1544
2	KLK1|XP_004694095.1|protein-10668	213	413	23397	7	6	5	5	1023	1	1	1	1313.91	3938.71	3	3938.7	0.0017	0	85.24	2.6e-07	K	DTCVGDSGGPLTCNGVLQGITSWGGDNPCGTPTEPTVY	T			Cmpd 447, +MS2(1313.9090), 30.5-38.1eV, 35.5 min #2101
2	KLK1|XP_004694095.1|protein-10668	213	413	23397	7	6	5	5	1024	1	1	1	1313.91	3938.71	3	3938.7	0.0058	0	93.78	3.7e-08	K	DTCVGDSGGPLTCNGVLQGITSWGGDNPCGTPTEPTVY	T			Cmpd 455, +MS2(1313.9103), 30.5-38.1eV, 35.7 min #2111-2120
2	KLK1|XP_004694095.1|protein-10668	213	413	23397	7	6	5	5	1042	1	1	1	1390.29	4167.85	3	4167.85	0.0028	0	136.59	1.9e-12	K	DTCVGDSGGPLTCNGVLQGITSWGGDNPCGTPTEPTVYTK	I			Cmpd 331, +MS2(1390.2902), 31.1-38.9eV, 31.0 min #1769-1843
3	ALB|XP_004681276.1|protein-1900	609	356	70955	97	49	6	5	156	1	1	0	715.448	714.441	1	714.439	0.0022	0	19.01	12	L	SLILNR	L			Cmpd 317, +MS2(715.4482), 33.2-41.5eV, 29.2 min #1729
3	ALB|XP_004681276.1|protein-1900	609	356	70955	97	49	6	5	171	1	1	1	395.238	788.462	2	788.464	-0.0027	0	52.62	0.005	K	IVTDLTK	I			Cmpd 128, +MS2(395.2381), 24.0-30.0eV, 15.6 min #919
3	ALB|XP_004681276.1|protein-1900	609	356	70955	97	49	6	5	172	1	1	1	395.238	788.462	2	788.464	-0.0026	0	52.85	0.0048	K	IVTDLTK	I			Cmpd 135, +MS2(395.2382), 24.0-30.0eV, 15.9 min #925-948
3	ALB|XP_004681276.1|protein-1900	609	356	70955	97	49	6	5	174	6	1	1	395.239	788.463	2	788.464	-0.0017	0	16.85	19	K	IVTDLTK	I			Cmpd 864, +MS2(395.2386), 24.0-30.0eV, 46.4 min #2747
3	ALB|XP_004681276.1|protein-1900	609	356	70955	97	49	6	5	175	1	1	1	395.239	788.463	2	788.464	-0.0017	0	28.57	1.3	K	IVTDLTK	I			Cmpd 816, +MS2(395.2386), 24.0-30.0eV, 45.2 min #2680
3	ALB|XP_004681276.1|protein-1900	609	356	70955	97	49	6	5	176	1	1	1	395.239	788.463	2	788.464	-0.0016	0	24.44	3.3	K	IVTDLTK	I			Cmpd 862, +MS2(395.2386), 24.0-30.0eV, 46.3 min #2744
3	ALB|XP_004681276.1|protein-1900	609	356	70955	97	49	6	5	177	1	1	1	395.239	788.463	2	788.464	-0.0016	0	23.67	4	K	IVTDLTK	I			Cmpd 771, +MS2(395.2387), 24.0-30.0eV, 44.1 min #2616
3	ALB|XP_004681276.1|protein-1900	609	356	70955	97	49	6	5	178	1	1	1	395.239	788.463	2	788.464	-0.0015	0	29.95	0.93	K	IVTDLTK	I			Cmpd 813, +MS2(395.2387), 24.0-30.0eV, 45.2 min #2676
3	ALB|XP_004681276.1|protein-1900	609	356	70955	97	49	6	5	179	1	1	1	395.239	788.463	2	788.464	-0.0015	0	16.78	19	K	IVTDLTK	I			Cmpd 542, +MS2(395.2387), 24.0-30.0eV, 38.4 min #2272
3	ALB|XP_004681276.1|protein-1900	609	356	70955	97	49	6	5	180	1	1	1	395.239	788.463	2	788.464	-0.0015	0	22.12	5.7	K	IVTDLTK	I			Cmpd 670, +MS2(395.2387), 24.0-30.0eV, 41.7 min #2473
3	ALB|XP_004681276.1|protein-1900	609	356	70955	97	49	6	5	181	1	1	1	395.239	788.463	2	788.464	-0.0013	0	21.14	7.1	K	IVTDLTK	I			Cmpd 769, +MS2(395.2388), 24.0-30.0eV, 44.1 min #2613
3	ALB|XP_004681276.1|protein-1900	609	356	70955	97	49	6	5	182	8	1	1	395.239	788.463	2	788.464	-0.0012	0	8.3	140	K	IVTDLTK	I			Cmpd 868, +MS2(395.2389), 24.0-30.0eV, 46.4 min #2752
3	ALB|XP_004681276.1|protein-1900	609	356	70955	97	49	6	5	183	1	1	1	395.239	788.463	2	788.464	-0.0012	0	12.43	53	K	IVTDLTK	I			Cmpd 671, +MS2(395.2389), 24.0-30.0eV, 41.8 min #2475
3	ALB|XP_004681276.1|protein-1900	609	356	70955	97	49	6	5	184	1	1	1	395.239	788.463	2	788.464	-0.0012	0	30.33	0.85	K	IVTDLTK	I			Cmpd 766, +MS2(395.2389), 24.0-30.0eV, 44.0 min #2609
3	ALB|XP_004681276.1|protein-1900	609	356	70955	97	49	6	5	185	1	1	1	395.239	788.463	2	788.464	-0.0011	0	23.18	4.4	K	IVTDLTK	I			Cmpd 622, +MS2(395.2389), 24.0-30.0eV, 40.6-36.3 min #2404-2153
3	ALB|XP_004681276.1|protein-1900	609	356	70955	97	49	6	5	186	1	1	1	395.239	788.463	2	788.464	-0.0011	0	17.49	16	K	IVTDLTK	I			Cmpd 715, +MS2(395.2389), 24.0-30.0eV, 42.9 min #2541
3	ALB|XP_004681276.1|protein-1900	609	356	70955	97	49	6	5	187	1	1	1	395.239	788.463	2	788.464	-0.001	0	16.36	21	K	IVTDLTK	I			Cmpd 718, +MS2(395.2390), 24.0-30.0eV, 43.0 min #2545
3	ALB|XP_004681276.1|protein-1900	609	356	70955	97	49	6	5	188	1	1	1	395.239	788.463	2	788.464	-0.0009	0	22.88	4.8	K	IVTDLTK	I			Cmpd 588, +MS2(395.2390), 24.0-30.0eV, 39.4-36.1 min #2337-2141
3	ALB|XP_004681276.1|protein-1900	609	356	70955	97	49	6	5	189	1	1	1	395.239	788.463	2	788.464	-0.0009	0	26.6	2	K	IVTDLTK	I			Cmpd 629, +MS2(395.2390), 24.0-30.0eV, 40.6-36.6 min #2408-2169
3	ALB|XP_004681276.1|protein-1900	609	356	70955	97	49	6	5	190	9	1	1	395.239	788.463	2	788.464	-0.0009	0	6.51	210	K	IVTDLTK	I			Cmpd 490, +MS2(395.2390), 24.0-30.0eV, 37.0 min #2189
3	ALB|XP_004681276.1|protein-1900	609	356	70955	97	49	6	5	191	1	1	1	395.239	788.463	2	788.464	-0.0008	0	30.28	0.86	K	IVTDLTK	I			Cmpd 820, +MS2(395.2391), 24.0-30.0eV, 45.3 min #2684
3	ALB|XP_004681276.1|protein-1900	609	356	70955	97	49	6	5	192	1	1	1	395.239	788.464	2	788.464	-0.0007	0	19.92	9.4	K	IVTDLTK	I			Cmpd 541, +MS2(395.2391), 24.0-30.0eV, 38.3 min #2269
3	ALB|XP_004681276.1|protein-1900	609	356	70955	97	49	6	5	193	4	1	1	395.239	788.464	2	788.464	-0.0006	0	10.86	76	K	IVTDLTK	I			Cmpd 944, +MS2(395.2391), 24.0-30.0eV, 48.6-36.7 min #2881-2173
3	ALB|XP_004681276.1|protein-1900	609	356	70955	97	49	6	5	195	1	1	1	395.239	788.464	2	788.464	-0.0004	0	26.52	2.1	K	IVTDLTK	I			Cmpd 720, +MS2(395.2393), 24.0-30.0eV, 43.0 min #2548
3	ALB|XP_004681276.1|protein-1900	609	356	70955	97	49	6	5	196	1	1	1	395.239	788.464	2	788.464	-0.0004	0	12.07	57	K	IVTDLTK	I			Cmpd 673, +MS2(395.2393), 24.0-30.0eV, 41.8 min #2479
3	ALB|XP_004681276.1|protein-1900	609	356	70955	97	49	6	5	197	1	1	1	789.471	788.464	1	788.464	-0.0003	0	44.21	0.035	K	IVTDLTK	I			Cmpd 134, +MS2(789.4713), 34.9-43.7eV, 15.9 min #936-944
3	ALB|XP_004681276.1|protein-1900	609	356	70955	97	49	6	5	198	1	1	1	395.239	788.464	2	788.464	-0.0002	0	27.34	1.7	K	IVTDLTK	I			Cmpd 446, +MS2(395.2394), 24.0-30.0eV, 35.3 min #2081-2096
3	ALB|XP_004681276.1|protein-1900	609	356	70955	97	49	6	5	200	1	1	1	395.24	788.464	2	788.464	0	0	21.14	7.1	K	IVTDLTK	I			Cmpd 487, +MS2(395.2395), 24.0-30.0eV, 36.9 min #2185
3	ALB|XP_004681276.1|protein-1900	609	356	70955	97	49	6	5	201	2	1	1	395.24	788.464	2	788.464	0	0	16.54	20	K	IVTDLTK	I			Cmpd 492, +MS2(395.2395), 24.0-30.0eV, 37.0 min #2192
3	ALB|XP_004681276.1|protein-1900	609	356	70955	97	49	6	5	202	1	1	1	395.24	788.464	2	788.464	0.0001	0	20.06	9.1	K	IVTDLTK	I			Cmpd 544, +MS2(395.2395), 24.0-30.0eV, 38.4 min #2276
3	ALB|XP_004681276.1|protein-1900	609	356	70955	97	49	6	5	358	1	1	1	507.812	1013.61	2	1013.61	-0.0021	0	40.8	0.059	K	QTALVELLK	H			Cmpd 793, +MS2(507.8123), 24.1-30.2eV, 44.6 min #2645
3	ALB|XP_004681276.1|protein-1900	609	356	70955	97	49	6	5	359	1	1	1	507.813	1013.61	2	1013.61	-0.0014	0	22.38	4.1	K	QTALVELLK	H			Cmpd 887, +MS2(507.8126), 24.1-30.2eV, 46.9 min #2781
3	ALB|XP_004681276.1|protein-1900	609	356	70955	97	49	6	5	360	1	1	1	507.813	1013.61	2	1013.61	-0.0014	0	42.42	0.04	K	QTALVELLK	H			Cmpd 807, +MS2(507.8126), 24.1-30.2eV, 45.0 min #2665
3	ALB|XP_004681276.1|protein-1900	609	356	70955	97	49	6	5	361	1	1	1	507.813	1013.61	2	1013.61	-0.0009	0	28.49	1	K	QTALVELLK	H			Cmpd 896, +MS2(507.8129), 24.1-30.2eV, 47.1 min #2793
3	ALB|XP_004681276.1|protein-1900	609	356	70955	97	49	6	5	362	1	1	1	507.813	1013.61	2	1013.61	-0.0008	0	26.1	1.7	K	QTALVELLK	H			Cmpd 739, +MS2(507.8129), 24.1-30.2eV, 43.4 min #2573
3	ALB|XP_004681276.1|protein-1900	609	356	70955	97	49	6	5	363	1	1	1	507.813	1013.61	2	1013.61	-0.0008	0	41.07	0.055	K	QTALVELLK	H			Cmpd 642, +MS2(507.8129), 24.1-30.2eV, 41.1 min #2433
3	ALB|XP_004681276.1|protein-1900	609	356	70955	97	49	6	5	364	1	1	1	507.813	1013.61	2	1013.61	-0.0007	0	53.12	0.0034	K	QTALVELLK	H			Cmpd 742, +MS2(507.8130), 24.1-30.2eV, 43.5 min #2577
3	ALB|XP_004681276.1|protein-1900	609	356	70955	97	49	6	5	365	1	1	1	507.813	1013.61	2	1013.61	-0.0006	0	34.14	0.27	K	QTALVELLK	H			Cmpd 689, +MS2(507.8130), 24.1-30.2eV, 42.3 min #2509
3	ALB|XP_004681276.1|protein-1900	609	356	70955	97	49	6	5	366	4	1	1	507.813	1013.61	2	1013.61	-0.0005	0	18.24	11	K	QTALVELLK	H			Cmpd 222, +MS2(507.8130), 24.1-30.2eV, 21.7 min #1281
3	ALB|XP_004681276.1|protein-1900	609	356	70955	97	49	6	5	367	1	1	1	507.813	1013.61	2	1013.61	-0.0005	0	38.34	0.1	K	QTALVELLK	H			Cmpd 634, +MS2(507.8131), 24.1-30.2eV, 40.9 min #2421
3	ALB|XP_004681276.1|protein-1900	609	356	70955	97	49	6	5	368	1	1	1	507.813	1013.61	2	1013.61	-0.0004	0	43.37	0.032	K	QTALVELLK	H			Cmpd 736, +MS2(507.8131), 24.1-30.2eV, 43.4 min #2569
3	ALB|XP_004681276.1|protein-1900	609	356	70955	97	49	6	5	369	1	1	1	507.813	1013.61	2	1013.61	-0.0004	0	29.9	0.72	K	QTALVELLK	H			Cmpd 596, +MS2(507.8131), 24.1-30.2eV, 39.8 min #2357
3	ALB|XP_004681276.1|protein-1900	609	356	70955	97	49	6	5	370	1	1	1	507.813	1013.61	2	1013.61	-0.0002	0	37.37	0.13	K	QTALVELLK	H			Cmpd 809, +MS2(507.8132), 24.1-30.2eV, 45.0 min #2669
3	ALB|XP_004681276.1|protein-1900	609	356	70955	97	49	6	5	371	1	1	1	507.813	1013.61	2	1013.61	-0.0001	0	38.08	0.11	K	QTALVELLK	H			Cmpd 639, +MS2(507.8132), 24.1-30.2eV, 41.0 min #2429
3	ALB|XP_004681276.1|protein-1900	609	356	70955	97	49	6	5	372	1	1	1	507.813	1013.61	2	1013.61	0.0001	0	54.6	0.0024	K	QTALVELLK	H			Cmpd 593, +MS2(507.8134), 24.1-30.2eV, 39.7 min #2352
3	ALB|XP_004681276.1|protein-1900	609	356	70955	97	49	6	5	373	1	1	1	507.813	1013.61	2	1013.61	0.0003	0	38.53	0.099	K	QTALVELLK	H			Cmpd 585, +MS2(507.8135), 24.1-30.2eV, 39.6 min #2344
3	ALB|XP_004681276.1|protein-1900	609	356	70955	97	49	6	5	374	1	1	1	507.814	1013.61	2	1013.61	0.0006	0	43.41	0.032	K	QTALVELLK	H			Cmpd 645, +MS2(507.8136), 24.1-30.2eV, 41.1 min #2437
3	ALB|XP_004681276.1|protein-1900	609	356	70955	97	49	6	5	375	1	1	1	507.815	1013.61	2	1013.61	0.0024	0	36.21	0.17	K	QTALVELLK	H			Cmpd 191, +MS2(507.8145), 24.1-30.2eV, 20.6 min #1115-1220
3	ALB|XP_004681276.1|protein-1900	609	356	70955	97	49	6	5	406	1	1	1	569.751	1137.49	2	1137.49	-0.0029	0	68.06	0.0001	K	CCTESLVNR	R			Cmpd 125, +MS2(569.7511), 25.1-31.4eV, 15.3 min #889-915
3	ALB|XP_004681276.1|protein-1900	609	356	70955	97	49	6	5	635	1	1	1	751.808	1501.6	2	1501.62	-0.0152	1	54.17	0.0019	K	EYEATLERCCAT	A			Cmpd 144, +MS2(751.8085), 28.0-35.0eV, 16.5 min #972-979
3	ALB|XP_004681276.1|protein-1900	609	356	70955	97	49	6	5	758	1	1	1	575.615	1723.82	3	1723.83	-0.0033	0	32.38	0.31	R	MPCTEDFLSLILNR	L	Oxidation (M)	0.20000000000000.0	Cmpd 824, +MS2(575.6153), 21.2-26.5eV, 45.4 min #2689
3	ALB|XP_004681276.1|protein-1900	609	356	70955	97	49	6	5	759	1	1	1	575.615	1723.82	3	1723.83	-0.0028	0	40.1	0.053	R	MPCTEDFLSLILNR	L	Oxidation (M)	0.20000000000000.0	Cmpd 879, +MS2(575.6154), 21.2-26.5eV, 46.8 min #2771
3	ALB|XP_004681276.1|protein-1900	609	356	70955	97	49	6	5	760	1	1	1	575.615	1723.82	3	1723.83	-0.0027	0	40.07	0.053	R	MPCTEDFLSLILNR	L	Oxidation (M)	0.20000000000000.0	Cmpd 872, +MS2(575.6155), 21.2-26.5eV, 46.5 min #2757
3	ALB|XP_004681276.1|protein-1900	609	356	70955	97	49	6	5	761	1	1	1	575.615	1723.82	3	1723.83	-0.0027	0	40.27	0.051	R	MPCTEDFLSLILNR	L	Oxidation (M)	0.20000000000000.0	Cmpd 827, +MS2(575.6155), 21.2-26.5eV, 45.4 min #2693
3	ALB|XP_004681276.1|protein-1900	609	356	70955	97	49	6	5	762	1	1	1	575.615	1723.82	3	1723.83	-0.0026	0	40.24	0.051	R	MPCTEDFLSLILNR	L	Oxidation (M)	0.20000000000000.0	Cmpd 729, +MS2(575.6155), 21.2-26.5eV, 43.2 min #2560
3	ALB|XP_004681276.1|protein-1900	609	356	70955	97	49	6	5	763	1	1	1	575.615	1723.82	3	1723.83	-0.0026	0	40.5	0.048	R	MPCTEDFLSLILNR	L	Oxidation (M)	0.20000000000000.0	Cmpd 595, +MS2(575.6155), 21.2-26.5eV, 39.8 min #2356
3	ALB|XP_004681276.1|protein-1900	609	356	70955	97	49	6	5	764	1	1	1	575.616	1723.82	3	1723.83	-0.0024	0	56.72	0.0011	R	MPCTEDFLSLILNR	L	Oxidation (M)	0.20000000000000.0	Cmpd 877, +MS2(575.6156), 21.2-26.5eV, 46.7 min #2768
3	ALB|XP_004681276.1|protein-1900	609	356	70955	97	49	6	5	765	1	1	1	575.616	1723.82	3	1723.83	-0.0024	0	57.09	0.0011	R	MPCTEDFLSLILNR	L	Oxidation (M)	0.20000000000000.0	Cmpd 507, +MS2(575.6156), 21.2-26.5eV, 37.5 min #2220
3	ALB|XP_004681276.1|protein-1900	609	356	70955	97	49	6	5	766	1	1	1	575.616	1723.82	3	1723.83	-0.0024	0	40.32	0.05	R	MPCTEDFLSLILNR	L	Oxidation (M)	0.20000000000000.0	Cmpd 775, +MS2(575.6156), 21.2-26.5eV, 44.2 min #2621
3	ALB|XP_004681276.1|protein-1900	609	356	70955	97	49	6	5	767	1	1	1	575.616	1723.83	3	1723.83	-0.0022	0	40.29	0.051	R	MPCTEDFLSLILNR	L	Oxidation (M)	0.20000000000000.0	Cmpd 702, +MS2(575.6157), 21.2-26.5eV, 42.6 min #2524
3	ALB|XP_004681276.1|protein-1900	609	356	70955	97	49	6	5	768	1	1	1	575.616	1723.83	3	1723.83	-0.0021	0	40.26	0.051	R	MPCTEDFLSLILNR	L	Oxidation (M)	0.20000000000000.0	Cmpd 778, +MS2(575.6157), 21.2-26.5eV, 44.3 min #2625
3	ALB|XP_004681276.1|protein-1900	609	356	70955	97	49	6	5	769	1	1	1	575.616	1723.83	3	1723.83	-0.002	0	40.33	0.05	R	MPCTEDFLSLILNR	L	Oxidation (M)	0.20000000000000.0	Cmpd 681, +MS2(575.6157), 21.2-26.5eV, 42.1 min #2496
3	ALB|XP_004681276.1|protein-1900	609	356	70955	97	49	6	5	770	1	1	1	575.616	1723.83	3	1723.83	-0.002	0	40.35	0.05	R	MPCTEDFLSLILNR	L	Oxidation (M)	0.20000000000000.0	Cmpd 699, +MS2(575.6157), 21.2-26.5eV, 42.5 min #2520
3	ALB|XP_004681276.1|protein-1900	609	356	70955	97	49	6	5	771	1	1	1	575.616	1723.83	3	1723.83	-0.002	0	40.53	0.048	R	MPCTEDFLSLILNR	L	Oxidation (M)	0.20000000000000.0	Cmpd 727, +MS2(575.6157), 21.2-26.5eV, 43.2 min #2557
3	ALB|XP_004681276.1|protein-1900	609	356	70955	97	49	6	5	772	1	1	1	575.616	1723.83	3	1723.83	-0.0018	0	40.06	0.053	R	MPCTEDFLSLILNR	L	Oxidation (M)	0.20000000000000.0	Cmpd 829, +MS2(575.6158), 21.2-26.5eV, 45.5 min #2696
3	ALB|XP_004681276.1|protein-1900	609	356	70955	97	49	6	5	773	1	1	1	575.616	1723.83	3	1723.83	-0.0017	0	36.63	0.12	R	MPCTEDFLSLILNR	L	Oxidation (M)	0.20000000000000.0	Cmpd 688, +MS2(575.6158), 21.2-26.5eV, 42.3 min #2508
3	ALB|XP_004681276.1|protein-1900	609	356	70955	97	49	6	5	774	1	1	1	575.616	1723.83	3	1723.83	-0.0015	0	40.5	0.048	R	MPCTEDFLSLILNR	L	Oxidation (M)	0.20000000000000.0	Cmpd 597, +MS2(575.6159), 21.2-26.5eV, 39.8 min #2360
3	ALB|XP_004681276.1|protein-1900	609	356	70955	97	49	6	5	775	1	1	1	575.616	1723.83	3	1723.83	-0.0014	0	41.23	0.041	R	MPCTEDFLSLILNR	L	Oxidation (M)	0.20000000000000.0	Cmpd 724, +MS2(575.6159), 21.2-26.5eV, 43.1 min #2553
3	ALB|XP_004681276.1|protein-1900	609	356	70955	97	49	6	5	776	1	1	1	575.616	1723.83	3	1723.83	-0.0014	0	56.9	0.0011	R	MPCTEDFLSLILNR	L	Oxidation (M)	0.20000000000000.0	Cmpd 684, +MS2(575.6159), 21.2-26.5eV, 42.2 min #2500
3	ALB|XP_004681276.1|protein-1900	609	356	70955	97	49	6	5	777	1	1	1	575.616	1723.83	3	1723.83	-0.0013	0	40.15	0.052	R	MPCTEDFLSLILNR	L	Oxidation (M)	0.20000000000000.0	Cmpd 636, +MS2(575.6159), 21.2-26.5eV, 40.9 min #2425
3	ALB|XP_004681276.1|protein-1900	609	356	70955	97	49	6	5	778	1	1	1	575.616	1723.83	3	1723.83	-0.0013	0	29.18	0.65	R	MPCTEDFLSLILNR	L	Oxidation (M)	0.20000000000000.0	Cmpd 922, +MS2(575.6160), 21.2-26.5eV, 47.8 min #2835
3	ALB|XP_004681276.1|protein-1900	609	356	70955	97	49	6	5	779	1	1	1	575.616	1723.83	3	1723.83	-0.001	0	40.44	0.049	R	MPCTEDFLSLILNR	L	Oxidation (M)	0.20000000000000.0	Cmpd 780, +MS2(575.6160), 21.2-26.5eV, 44.4 min #2628
3	ALB|XP_004681276.1|protein-1900	609	356	70955	97	49	6	5	780	1	1	1	575.616	1723.83	3	1723.83	-0.001	0	40.39	0.049	R	MPCTEDFLSLILNR	L	Oxidation (M)	0.20000000000000.0	Cmpd 638, +MS2(575.6161), 21.2-26.5eV, 41.0 min #2428
3	ALB|XP_004681276.1|protein-1900	609	356	70955	97	49	6	5	781	1	1	1	575.616	1723.83	3	1723.83	-0.0009	0	29.46	0.61	R	MPCTEDFLSLILNR	L	Oxidation (M)	0.20000000000000.0	Cmpd 876, +MS2(575.6161), 21.2-26.5eV, 46.7 min #2765
3	ALB|XP_004681276.1|protein-1900	609	356	70955	97	49	6	5	782	1	1	1	575.616	1723.83	3	1723.83	-0.0009	0	37.17	0.1	R	MPCTEDFLSLILNR	L	Oxidation (M)	0.20000000000000.0	Cmpd 466, +MS2(575.6161), 21.2-26.5eV, 36.3 min #2152
3	ALB|XP_004681276.1|protein-1900	609	356	70955	97	49	6	5	783	1	1	1	575.616	1723.83	3	1723.83	-0.0007	0	41.59	0.037	R	MPCTEDFLSLILNR	L	Oxidation (M)	0.20000000000000.0	Cmpd 316, +MS2(575.6162), 21.2-26.5eV, 29.3 min #1644-1739
3	ALB|XP_004681276.1|protein-1900	609	356	70955	97	49	6	5	784	1	1	1	575.616	1723.83	3	1723.83	-0.0007	0	40.78	0.045	R	MPCTEDFLSLILNR	L	Oxidation (M)	0.20000000000000.0	Cmpd 554, +MS2(575.6162), 21.2-26.5eV, 38.7 min #2292
3	ALB|XP_004681276.1|protein-1900	609	356	70955	97	49	6	5	785	1	1	1	575.616	1723.83	3	1723.83	-0.0007	0	40.79	0.045	R	MPCTEDFLSLILNR	L	Oxidation (M)	0.20000000000000.0	Cmpd 413, +MS2(575.6162), 21.2-26.5eV, 34.2 min #2023
3	ALB|XP_004681276.1|protein-1900	609	356	70955	97	49	6	5	786	1	1	1	575.616	1723.83	3	1723.83	-0.0006	0	40.17	0.052	R	MPCTEDFLSLILNR	L	Oxidation (M)	0.20000000000000.0	Cmpd 924, +MS2(575.6162), 21.2-26.5eV, 47.9 min #2839
3	ALB|XP_004681276.1|protein-1900	609	356	70955	97	49	6	5	787	1	1	1	575.616	1723.83	3	1723.83	-0.0005	0	40.5	0.048	R	MPCTEDFLSLILNR	L	Oxidation (M)	0.20000000000000.0	Cmpd 600, +MS2(575.6162), 21.2-26.5eV, 39.9 min #2364
3	ALB|XP_004681276.1|protein-1900	609	356	70955	97	49	6	5	788	1	1	1	575.616	1723.83	3	1723.83	-0.0003	0	40.08	0.053	R	MPCTEDFLSLILNR	L	Oxidation (M)	0.20000000000000.0	Cmpd 709, +MS2(575.6163), 21.2-26.5eV, 42.8 min #2533
3	ALB|XP_004681276.1|protein-1900	609	356	70955	97	49	6	5	789	1	1	1	575.616	1723.83	3	1723.83	-0.0002	0	38.86	0.07	R	MPCTEDFLSLILNR	L	Oxidation (M)	0.20000000000000.0	Cmpd 556, +MS2(575.6163), 21.2-26.5eV, 38.8 min #2296
3	ALB|XP_004681276.1|protein-1900	609	356	70955	97	49	6	5	790	1	1	1	575.616	1723.83	3	1723.83	-0.0002	0	40.3	0.05	R	MPCTEDFLSLILNR	L	Oxidation (M)	0.20000000000000.0	Cmpd 641, +MS2(575.6163), 21.2-26.5eV, 41.0 min #2432
3	ALB|XP_004681276.1|protein-1900	609	356	70955	97	49	6	5	791	1	1	1	575.616	1723.83	3	1723.83	0	0	57.27	0.001	R	MPCTEDFLSLILNR	L	Oxidation (M)	0.20000000000000.0	Cmpd 552, +MS2(575.6164), 21.2-26.5eV, 38.6 min #2288
3	ALB|XP_004681276.1|protein-1900	609	356	70955	97	49	6	5	792	1	1	1	575.616	1723.83	3	1723.83	0.0003	0	29.17	0.65	R	MPCTEDFLSLILNR	L	Oxidation (M)	0.20000000000000.0	Cmpd 920, +MS2(575.6165), 21.2-26.5eV, 47.8 min #2832
3	ALB|XP_004681276.1|protein-1900	609	356	70955	97	49	6	5	793	1	1	1	575.616	1723.83	3	1723.83	0.0004	0	56.99	0.0011	R	MPCTEDFLSLILNR	L	Oxidation (M)	0.20000000000000.0	Cmpd 409, +MS2(575.6165), 21.2-26.5eV, 34.0 min #2016
3	ALB|XP_004681276.1|protein-1900	609	356	70955	97	49	6	5	794	1	1	1	575.617	1723.83	3	1723.83	0.0006	0	41.29	0.04	R	MPCTEDFLSLILNR	L	Oxidation (M)	0.20000000000000.0	Cmpd 468, +MS2(575.6166), 21.2-26.5eV, 36.4 min #2155
3	ALB|XP_004681276.1|protein-1900	609	356	70955	97	49	6	5	795	1	1	1	575.617	1723.83	3	1723.83	0.001	0	57.47	0.00097	R	MPCTEDFLSLILNR	L	Oxidation (M)	0.20000000000000.0	Cmpd 475, +MS2(575.6167), 21.2-26.5eV, 36.4-32.9 min #2159-1948
3	ALB|XP_004681276.1|protein-1900	609	356	70955	97	49	6	5	796	1	1	1	575.617	1723.83	3	1723.83	0.0011	0	41.05	0.042	R	MPCTEDFLSLILNR	L	Oxidation (M)	0.20000000000000.0	Cmpd 443, +MS2(575.6168), 21.2-26.5eV, 35.2-30.4 min #2085-1803
3	ALB|XP_004681276.1|protein-1900	609	356	70955	97	49	6	5	797	1	1	1	575.617	1723.83	3	1723.83	0.0013	0	40.33	0.05	R	MPCTEDFLSLILNR	L	Oxidation (M)	0.20000000000000.0	Cmpd 712, +MS2(575.6168), 21.2-26.5eV, 42.8 min #2537
3	ALB|XP_004681276.1|protein-1900	609	356	70955	97	49	6	5	798	1	1	1	575.617	1723.83	3	1723.83	0.0013	0	40.72	0.046	R	MPCTEDFLSLILNR	L	Oxidation (M)	0.20000000000000.0	Cmpd 411, +MS2(575.6168), 21.2-26.5eV, 34.1 min #2020
3	ALB|XP_004681276.1|protein-1900	609	356	70955	97	49	6	5	799	1	1	1	575.617	1723.83	3	1723.83	0.0014	0	36.99	0.11	R	MPCTEDFLSLILNR	L	Oxidation (M)	0.20000000000000.0	Cmpd 511, +MS2(575.6169), 21.2-26.5eV, 37.5 min #2224
3	ALB|XP_004681276.1|protein-1900	609	356	70955	97	49	6	5	800	1	1	1	575.617	1723.83	3	1723.83	0.0015	0	41.47	0.039	R	MPCTEDFLSLILNR	L	Oxidation (M)	0.20000000000000.0	Cmpd 334, +MS2(575.6169), 21.2-26.5eV, 30.5-30.4 min #1807-1799
3	ALB|XP_004681276.1|protein-1900	609	356	70955	97	49	6	5	801	1	1	1	575.617	1723.83	3	1723.83	0.0019	0	40.91	0.044	R	MPCTEDFLSLILNR	L	Oxidation (M)	0.20000000000000.0	Cmpd 376, +MS2(575.6170), 21.2-26.5eV, 33.0 min #1955
3	ALB|XP_004681276.1|protein-1900	609	356	70955	97	49	6	5	802	1	1	1	575.617	1723.83	3	1723.83	0.0021	0	51.73	0.0036	R	MPCTEDFLSLILNR	L	Oxidation (M)	0.20000000000000.0	Cmpd 514, +MS2(575.6171), 21.2-26.5eV, 37.6 min #2228
3	ALB|XP_004681276.1|protein-1900	609	356	70955	97	49	6	5	803	1	1	1	575.617	1723.83	3	1723.83	0.0024	0	40.9	0.044	R	MPCTEDFLSLILNR	L	Oxidation (M)	0.20000000000000.0	Cmpd 374, +MS2(575.6172), 21.2-26.5eV, 33.0 min #1952
3	ALB|XP_004681276.1|protein-1900	609	356	70955	97	49	6	5	804	1	1	1	862.922	1723.83	2	1723.83	0.0029	0	18.27	8.1	R	MPCTEDFLSLILNR	L	Oxidation (M)	0.20000000000000.0	Cmpd 321, +MS2(862.9224), 29.8-37.3eV, 29.8 min #1657-1781
4	LOC101548172|XM_012935294.1|protein-9643	247	181	27419	3	3	3	3	622	1	0	0	741.314	1480.61	2	1480.61	0.0022	0	78.55	7.4e-06	R	HDVSADEDTAQFF	E			Cmpd 190, +MS2(741.3137), 27.9-34.8eV, 19.3 min #1136-1144
4	LOC101548172|XM_012935294.1|protein-9643	247	181	27419	3	3	3	3	692	1	1	1	788.893	1575.77	2	1575.77	0.0036	0	70.31	5.5e-05	K	NSQPWQAALFEGTK	I			Cmpd 207, +MS2(788.8932), 28.6-35.8eV, 20.5 min #1209-1216
4	LOC101548172|XM_012935294.1|protein-9643	247	181	27419	3	3	3	3	986	1	1	1	892.098	2673.27	3	2673.26	0.0077	0	81.87	2.1e-06	K	ATCLGDSGGPLTCNGVLQGITSWGPR	L			Cmpd 294, +MS2(892.0978), 26.3-32.8eV, 27.3 min #1613-1620
5	SAMD9|XP_004676740.2|protein-7480	1590	41	185819	1	0	1	0	407	1	1	1	573.791	1145.57	2	1145.58	-0.0086	0	40.53	0.066	K	VSFYLGFSIGG	P			Cmpd 242, +MS2(573.7908), 25.2-31.5eV, 23.4 min #1380-1388
6	LOC101628384|XP_012579467.1|protein-14696	556	37	66109	1	0	1	0	458	1	1	1	617.809	1233.6	2	1233.57	0.0368	0	36.76	0.15	L	QEFLYEYSR	R			Cmpd 188, +MS2(617.8090), 25.9-32.4eV, 19.1 min #1125-1132
7	LOC107522485|XP_016043468.1|protein-11121	141	29	15705	1	0	1	0	642	1	1	1	770.881	1539.75	2	1539.75	-0.0015	0	29.22	0.7	G	ITDMLTELANFEK	N	Oxidation (M)	0.0002000000000.0	Cmpd 228, +MS2(770.8810), 28.3-35.4eV, 21.9 min #1293-1300
8	LOC101620705|XP_012580660.1|protein-3685	311	29	35284	1	0	1	0	641	1	1	1	769.405	1536.8	2	1536.84	-0.0452	0	29.04	0.73	K	IWYGFAVPLMIVI	S	Oxidation (M)	0.0000000002000.0	Cmpd 214, +MS2(769.4054), 28.3-35.4eV, 20.9 min #1229-1237
9	STIM1|XP_004683213.1|protein-7654	599	27	66723	1	0	1	0	355	1	1	1	501.794	1001.57	2	1001.54	0.0336	0	27.06	1.6	K	QALSEVTAAL	R			Cmpd 180, +MS2(501.7937), 24.0-30.0eV, 18.6 min #1097-1103
10	PRRC2B|XP_004677931.1|protein-1999	2227	24	243638	13	0	3	0	465	1	1	1	431.204	1290.59	3	1290.67	-0.0784	0	17.48	12	R	SFSSQRPLVDR	Q			Cmpd 114, +MS2(431.2038), 20.0-25.0eV, 14.6 min #859-868
10	PRRC2B|XP_004677931.1|protein-1999	2227	24	243638	13	0	3	0	657	8	1	1	784.376	1566.74	2	1566.75	-0.01	0	5.94	150	N	WIFIDEEQAFGGR	G			Cmpd 823, +MS2(784.3756), 28.5-35.7eV, 45.4 min #2688
10	PRRC2B|XP_004677931.1|protein-1999	2227	24	243638	13	0	3	0	676	9	1	1	784.377	1566.74	2	1566.75	-0.0079	0	4.21	220	N	WIFIDEEQAFGGR	G			Cmpd 619, +MS2(784.3767), 28.5-35.7eV, 40.4 min #2395
10	PRRC2B|XP_004677931.1|protein-1999	2227	24	243638	13	0	3	0	680	9	1	1	784.377	1566.74	2	1566.75	-0.0077	0	7.68	99	N	WIFIDEEQAFGGR	G			Cmpd 458, +MS2(784.3768), 28.6-35.7eV, 35.9 min #2127
10	PRRC2B|XP_004677931.1|protein-1999	2227	24	243638	13	0	3	0	684	10	1	1	784.377	1566.74	2	1566.75	-0.0069	0	4.76	190	N	WIFIDEEQAFGGR	G			Cmpd 439, +MS2(784.3771), 28.6-35.7eV, 34.8-33.5 min #2059-1987
10	PRRC2B|XP_004677931.1|protein-1999	2227	24	243638	13	0	3	0	741	3	1	1	556.609	1666.8	3	1666.82	-0.0167	1	11.14	43	R	ASSRLLSFSPEEFPT	L			Cmpd 391, +MS2(556.6085), 20.9-26.1eV, 33.4 min #1979
10	PRRC2B|XP_004677931.1|protein-1999	2227	24	243638	13	0	3	0	742	1	1	1	556.609	1666.8	3	1666.82	-0.0166	1	14.16	21	R	ASSRLLSFSPEEFPT	L			Cmpd 397, +MS2(556.6085), 20.9-26.1eV, 33.6 min #1988
10	PRRC2B|XP_004677931.1|protein-1999	2227	24	243638	13	0	3	0	743	1	1	1	556.609	1666.8	3	1666.82	-0.0156	1	20.21	5.3	R	ASSRLLSFSPEEFPT	L			Cmpd 364, +MS2(556.6088), 20.9-26.1eV, 32.7 min #1937
10	PRRC2B|XP_004677931.1|protein-1999	2227	24	243638	13	0	3	0	744	1	1	1	556.609	1666.8	3	1666.82	-0.0154	1	25	1.8	R	ASSRLLSFSPEEFPT	L			Cmpd 383, +MS2(556.6089), 20.9-26.1eV, 33.2 min #1965
10	PRRC2B|XP_004677931.1|protein-1999	2227	24	243638	13	0	3	0	745	1	1	1	556.609	1666.8	3	1666.82	-0.0153	1	27.26	1	R	ASSRLLSFSPEEFPT	L			Cmpd 327, +MS2(556.6089), 20.9-26.1eV, 30.1 min #1712-1857
10	PRRC2B|XP_004677931.1|protein-1999	2227	24	243638	13	0	3	0	746	1	1	1	556.609	1666.81	3	1666.82	-0.0143	1	20.64	4.8	R	ASSRLLSFSPEEFPT	L			Cmpd 341, +MS2(556.6093), 20.9-26.1eV, 32.4 min #1916
10	PRRC2B|XP_004677931.1|protein-1999	2227	24	243638	13	0	3	0	747	1	1	1	556.609	1666.81	3	1666.82	-0.0141	1	24.27	2.1	R	ASSRLLSFSPEEFPT	L			Cmpd 394, +MS2(556.6093), 20.9-26.1eV, 33.5 min #1983
10	PRRC2B|XP_004677931.1|protein-1999	2227	24	243638	13	0	3	0	748	1	1	1	556.61	1666.81	3	1666.82	-0.013	1	18.23	8.4	R	ASSRLLSFSPEEFPT	L			Cmpd 432, +MS2(556.6097), 20.9-26.1eV, 34.7 min #2057
11	GTPBP1|XP_004675710.1|protein-7218	664	24	73290	8	0	1	0	741	1	0	1	556.609	1666.8	3	1666.8	0.0017	1	14.9	18	R	QTATILSMDKDCLR	T	Oxidation (M)	0.00000002000000.0	Cmpd 391, +MS2(556.6085), 20.9-26.1eV, 33.4 min #1979
11	GTPBP1|XP_004675710.1|protein-7218	664	24	73290	8	0	1	0	742	3	0	1	556.609	1666.8	3	1666.8	0.0018	1	10.99	44	R	QTATILSMDKDCLR	T	Oxidation (M)	0.00000002000000.0	Cmpd 397, +MS2(556.6085), 20.9-26.1eV, 33.6 min #1988
11	GTPBP1|XP_004675710.1|protein-7218	664	24	73290	8	0	1	0	743	1	0	1	556.609	1666.8	3	1666.8	0.0028	1	20.21	5.3	R	QTATILSMDKDCLR	T	Oxidation (M)	0.00000002000000.0	Cmpd 364, +MS2(556.6088), 20.9-26.1eV, 32.7 min #1937
11	GTPBP1|XP_004675710.1|protein-7218	664	24	73290	8	0	1	0	744	3	0	1	556.609	1666.8	3	1666.8	0.003	1	13.56	24	R	QTATILSMDKDCLR	T	Oxidation (M)	0.00000002000000.0	Cmpd 383, +MS2(556.6089), 20.9-26.1eV, 33.2 min #1965
11	GTPBP1|XP_004675710.1|protein-7218	664	24	73290	8	0	1	0	745	1	0	1	556.609	1666.8	3	1666.8	0.0031	1	27.26	1	R	QTATILSMDKDCLR	T	Oxidation (M)	0.00000002000000.0	Cmpd 327, +MS2(556.6089), 20.9-26.1eV, 30.1 min #1712-1857
11	GTPBP1|XP_004675710.1|protein-7218	664	24	73290	8	0	1	0	746	1	0	1	556.609	1666.81	3	1666.8	0.0041	1	20.64	4.8	R	QTATILSMDKDCLR	T	Oxidation (M)	0.00000002000000.0	Cmpd 341, +MS2(556.6093), 20.9-26.1eV, 32.4 min #1916
11	GTPBP1|XP_004675710.1|protein-7218	664	24	73290	8	0	1	0	747	3	0	1	556.609	1666.81	3	1666.8	0.0043	1	11.92	36	R	QTATILSMDKDCLR	T	Oxidation (M)	0.00000002000000.0	Cmpd 394, +MS2(556.6093), 20.9-26.1eV, 33.5 min #1983
11	GTPBP1|XP_004675710.1|protein-7218	664	24	73290	8	0	1	0	748	1	0	1	556.61	1666.81	3	1666.8	0.0054	1	18.23	8.4	R	QTATILSMDKDCLR	T	Oxidation (M)	0.00000002000000.0	Cmpd 432, +MS2(556.6097), 20.9-26.1eV, 34.7 min #2057
12	BPIFB4|XP_004687025.1|protein-9017	1409	24	152567	8	0	1	0	741	2	0	1	556.609	1666.8	3	1666.87	-0.0676	1	13.42	25	E	GEMLSSFSNSLLRVK	I			Cmpd 391, +MS2(556.6085), 20.9-26.1eV, 33.4 min #1979
12	BPIFB4|XP_004687025.1|protein-9017	1409	24	152567	8	0	1	0	742	2	0	1	556.609	1666.8	3	1666.87	-0.0675	1	12.24	33	E	GEMLSSFSNSLLRVK	I			Cmpd 397, +MS2(556.6085), 20.9-26.1eV, 33.6 min #1988
12	BPIFB4|XP_004687025.1|protein-9017	1409	24	152567	8	0	1	0	743	1	0	1	556.609	1666.8	3	1666.87	-0.0666	1	20.21	5.3	E	GEMLSSFSNSLLRVK	I			Cmpd 364, +MS2(556.6088), 20.9-26.1eV, 32.7 min #1937
12	BPIFB4|XP_004687025.1|protein-9017	1409	24	152567	8	0	1	0	744	1	0	1	556.609	1666.8	3	1666.87	-0.0664	1	25	1.8	E	GEMLSSFSNSLLRVK	I			Cmpd 383, +MS2(556.6089), 20.9-26.1eV, 33.2 min #1965
12	BPIFB4|XP_004687025.1|protein-9017	1409	24	152567	8	0	1	0	745	1	0	1	556.609	1666.8	3	1666.87	-0.0663	1	27.26	1	E	GEMLSSFSNSLLRVK	I			Cmpd 327, +MS2(556.6089), 20.9-26.1eV, 30.1 min #1712-1857
12	BPIFB4|XP_004687025.1|protein-9017	1409	24	152567	8	0	1	0	746	3	0	1	556.609	1666.81	3	1666.87	-0.0653	1	10.86	46	E	GEMLSSFSNSLLRVK	I			Cmpd 341, +MS2(556.6093), 20.9-26.1eV, 32.4 min #1916
12	BPIFB4|XP_004687025.1|protein-9017	1409	24	152567	8	0	1	0	747	1	0	1	556.609	1666.81	3	1666.87	-0.0651	1	24.27	2.1	E	GEMLSSFSNSLLRVK	I			Cmpd 394, +MS2(556.6093), 20.9-26.1eV, 33.5 min #1983
12	BPIFB4|XP_004687025.1|protein-9017	1409	24	152567	8	0	1	0	748	1	0	1	556.61	1666.81	3	1666.87	-0.064	1	18.23	8.4	E	GEMLSSFSNSLLRVK	I			Cmpd 432, +MS2(556.6097), 20.9-26.1eV, 34.7 min #2057
13	MEIOB|XP_004691890.1|protein-4249	521	22	59849	46	0	2	0	409	1	1	1	582.315	1162.62	2	1162.55	0.065	0	18.98	9	P	PDNEIDSFVK	E			Cmpd 367, +MS2(582.3151), 25.3-31.6eV, 32.8 min #1940
13	MEIOB|XP_004691890.1|protein-4249	521	22	59849	46	0	2	0	410	1	1	1	582.315	1162.62	2	1162.55	0.0651	0	18.76	9.5	P	PDNEIDSFVK	E			Cmpd 369, +MS2(582.3151), 25.3-31.6eV, 32.8 min #1944
13	MEIOB|XP_004691890.1|protein-4249	521	22	59849	46	0	2	0	411	3	1	1	582.315	1162.62	2	1162.55	0.0655	0	9.61	78	P	PDNEIDSFVK	E			Cmpd 410, +MS2(582.3154), 25.3-31.6eV, 34.1 min #2017
13	MEIOB|XP_004691890.1|protein-4249	521	22	59849	46	0	2	0	412	1	1	1	582.315	1162.62	2	1162.55	0.0656	0	18.85	9.3	P	PDNEIDSFVK	E			Cmpd 372, +MS2(582.3154), 25.3-31.6eV, 32.9 min #1949
13	MEIOB|XP_004691890.1|protein-4249	521	22	59849	46	0	2	0	413	3	1	1	582.316	1162.62	2	1162.55	0.0673	0	7.73	120	P	PDNEIDSFVK	E			Cmpd 284, +MS2(582.3163), 25.3-31.6eV, 26.7-25.9 min #1581-1533
13	MEIOB|XP_004691890.1|protein-4249	521	22	59849	46	0	2	0	414	1	1	1	582.316	1162.62	2	1162.55	0.0676	0	10.33	66	P	PDNEIDSFVK	E			Cmpd 406, +MS2(582.3164), 25.3-31.6eV, 33.9 min #2007
13	MEIOB|XP_004691890.1|protein-4249	521	22	59849	46	0	2	0	415	1	1	1	582.317	1162.62	2	1162.55	0.0678	0	20.28	6.7	P	PDNEIDSFVK	E			Cmpd 259, +MS2(582.3165), 25.3-31.6eV, 24.7-24.6 min #1461-1453
13	MEIOB|XP_004691890.1|protein-4249	521	22	59849	46	0	2	0	416	1	1	1	582.317	1162.62	2	1162.55	0.0684	0	18.83	9.3	P	PDNEIDSFVK	E			Cmpd 870, +MS2(582.3168), 25.3-31.6eV, 46.5 min #2755
13	MEIOB|XP_004691890.1|protein-4249	521	22	59849	46	0	2	0	417	1	1	1	582.317	1162.62	2	1162.55	0.0688	0	19.95	7.2	P	PDNEIDSFVK	E			Cmpd 463, +MS2(582.3170), 25.3-31.6eV, 36.2 min #2143
13	MEIOB|XP_004691890.1|protein-4249	521	22	59849	46	0	2	0	418	2	1	1	582.317	1162.62	2	1162.55	0.0688	0	19.77	7.5	P	PDNEIDSFVK	E			Cmpd 441, +MS2(582.3170), 25.3-31.6eV, 35.0-25.9 min #2075-1536
13	MEIOB|XP_004691890.1|protein-4249	521	22	59849	46	0	2	0	419	1	1	1	582.317	1162.62	2	1162.55	0.0688	0	21.56	5	P	PDNEIDSFVK	E			Cmpd 917, +MS2(582.3170), 25.3-31.6eV, 47.7 min #2827
13	MEIOB|XP_004691890.1|protein-4249	521	22	59849	46	0	2	0	420	1	1	1	582.317	1162.62	2	1162.55	0.0689	0	21.78	4.7	P	PDNEIDSFVK	E			Cmpd 915, +MS2(582.3170), 25.3-31.6eV, 47.7 min #2824
13	MEIOB|XP_004691890.1|protein-4249	521	22	59849	46	0	2	0	421	1	1	1	582.317	1162.62	2	1162.55	0.0689	0	19.71	7.6	P	PDNEIDSFVK	E			Cmpd 822, +MS2(582.3170), 25.3-31.6eV, 45.3 min #2687
13	MEIOB|XP_004691890.1|protein-4249	521	22	59849	46	0	2	0	422	1	1	1	582.317	1162.62	2	1162.55	0.0689	0	19.56	7.9	P	PDNEIDSFVK	E			Cmpd 825, +MS2(582.3170), 25.3-31.6eV, 45.4 min #2691
13	MEIOB|XP_004691890.1|protein-4249	521	22	59849	46	0	2	0	423	1	1	1	582.317	1162.62	2	1162.55	0.0689	0	20.22	6.8	P	PDNEIDSFVK	E			Cmpd 249, +MS2(582.3170), 25.3-31.6eV, 24.3 min #1441
13	MEIOB|XP_004691890.1|protein-4249	521	22	59849	46	0	2	0	424	1	1	1	582.317	1162.62	2	1162.55	0.0691	0	22.61	3.9	P	PDNEIDSFVK	E			Cmpd 551, +MS2(582.3172), 25.3-31.6eV, 38.6 min #2287
13	MEIOB|XP_004691890.1|protein-4249	521	22	59849	46	0	2	0	425	1	1	1	582.317	1162.62	2	1162.55	0.0693	0	12.9	36	P	PDNEIDSFVK	E			Cmpd 472, +MS2(582.3172), 25.3-31.6eV, 36.2-31.0 min #2147-1837
13	MEIOB|XP_004691890.1|protein-4249	521	22	59849	46	0	2	0	426	1	1	1	582.317	1162.62	2	1162.55	0.0694	0	18.75	9.5	P	PDNEIDSFVK	E			Cmpd 875, +MS2(582.3173), 25.3-31.6eV, 46.6 min #2764
13	MEIOB|XP_004691890.1|protein-4249	521	22	59849	46	0	2	0	427	1	1	1	582.317	1162.62	2	1162.55	0.0696	0	22.09	4.4	P	PDNEIDSFVK	E			Cmpd 919, +MS2(582.3174), 25.3-31.6eV, 47.8 min #2831
13	MEIOB|XP_004691890.1|protein-4249	521	22	59849	46	0	2	0	428	1	1	1	582.317	1162.62	2	1162.55	0.0696	0	13.21	34	P	PDNEIDSFVK	E			Cmpd 408, +MS2(582.3174), 25.3-31.6eV, 34.0 min #2012
13	MEIOB|XP_004691890.1|protein-4249	521	22	59849	46	0	2	0	429	2	1	1	582.317	1162.62	2	1162.55	0.0697	0	9.96	72	P	PDNEIDSFVK	E			Cmpd 942, +MS2(582.3174), 25.3-31.6eV, 48.8-31.7 min #2893-1880
13	MEIOB|XP_004691890.1|protein-4249	521	22	59849	46	0	2	0	430	1	1	1	582.317	1162.62	2	1162.55	0.0698	0	19.53	7.9	P	PDNEIDSFVK	E			Cmpd 828, +MS2(582.3175), 25.3-31.6eV, 45.5 min #2695
13	MEIOB|XP_004691890.1|protein-4249	521	22	59849	46	0	2	0	431	1	1	1	582.317	1162.62	2	1162.55	0.0699	0	19.63	7.7	P	PDNEIDSFVK	E			Cmpd 583, +MS2(582.3175), 25.3-31.6eV, 39.6-31.6 min #2347-1872
13	MEIOB|XP_004691890.1|protein-4249	521	22	59849	46	0	2	0	432	1	1	1	582.317	1162.62	2	1162.55	0.0699	0	19.6	7.8	P	PDNEIDSFVK	E			Cmpd 776, +MS2(582.3175), 25.3-31.6eV, 44.3 min #2623
13	MEIOB|XP_004691890.1|protein-4249	521	22	59849	46	0	2	0	433	1	1	1	582.317	1162.62	2	1162.55	0.0699	0	19.82	7.4	P	PDNEIDSFVK	E			Cmpd 635, +MS2(582.3175), 25.3-31.6eV, 40.9 min #2423
13	MEIOB|XP_004691890.1|protein-4249	521	22	59849	46	0	2	0	434	1	1	1	582.318	1162.62	2	1162.55	0.07	0	19.49	8	P	PDNEIDSFVK	E			Cmpd 725, +MS2(582.3176), 25.3-31.6eV, 43.1 min #2555
13	MEIOB|XP_004691890.1|protein-4249	521	22	59849	46	0	2	0	435	1	1	1	582.318	1162.62	2	1162.55	0.0701	0	19.45	8.1	P	PDNEIDSFVK	E			Cmpd 728, +MS2(582.3176), 25.3-31.6eV, 43.2 min #2559
13	MEIOB|XP_004691890.1|protein-4249	521	22	59849	46	0	2	0	436	1	1	1	582.318	1162.62	2	1162.55	0.0701	0	19.62	7.8	P	PDNEIDSFVK	E			Cmpd 779, +MS2(582.3176), 25.3-31.6eV, 44.3 min #2627
13	MEIOB|XP_004691890.1|protein-4249	521	22	59849	46	0	2	0	437	1	1	1	582.318	1162.62	2	1162.55	0.0701	0	19.68	7.7	P	PDNEIDSFVK	E			Cmpd 546, +MS2(582.3177), 25.3-31.6eV, 38.5 min #2279
13	MEIOB|XP_004691890.1|protein-4249	521	22	59849	46	0	2	0	438	1	1	1	582.318	1162.62	2	1162.55	0.0701	0	19.72	7.6	P	PDNEIDSFVK	E			Cmpd 504, +MS2(582.3176), 25.3-31.6eV, 37.4 min #2215
13	MEIOB|XP_004691890.1|protein-4249	521	22	59849	46	0	2	0	439	1	1	1	582.318	1162.62	2	1162.55	0.0702	0	19.63	7.7	P	PDNEIDSFVK	E			Cmpd 674, +MS2(582.3177), 25.3-31.6eV, 41.9 min #2483
13	MEIOB|XP_004691890.1|protein-4249	521	22	59849	46	0	2	0	440	1	1	1	582.318	1162.62	2	1162.55	0.0703	0	19.04	8.9	P	PDNEIDSFVK	E			Cmpd 873, +MS2(582.3177), 25.3-31.6eV, 46.6 min #2760
13	MEIOB|XP_004691890.1|protein-4249	521	22	59849	46	0	2	0	441	1	1	1	582.318	1162.62	2	1162.55	0.0703	0	17.77	12	P	PDNEIDSFVK	E			Cmpd 548, +MS2(582.3177), 25.3-31.6eV, 38.5 min #2283
13	MEIOB|XP_004691890.1|protein-4249	521	22	59849	46	0	2	0	442	1	1	1	582.318	1162.62	2	1162.55	0.0703	0	19.79	7.5	P	PDNEIDSFVK	E			Cmpd 722, +MS2(582.3177), 25.3-31.6eV, 43.1 min #2551
13	MEIOB|XP_004691890.1|protein-4249	521	22	59849	46	0	2	0	443	1	1	1	582.318	1162.62	2	1162.55	0.0704	0	19.55	7.9	P	PDNEIDSFVK	E			Cmpd 502, +MS2(582.3178), 25.3-31.6eV, 37.3 min #2211
13	MEIOB|XP_004691890.1|protein-4249	521	22	59849	46	0	2	0	444	1	1	1	582.318	1162.62	2	1162.55	0.0705	0	22.53	4	P	PDNEIDSFVK	E			Cmpd 506, +MS2(582.3178), 25.3-31.6eV, 37.5 min #2219
13	MEIOB|XP_004691890.1|protein-4249	521	22	59849	46	0	2	0	445	1	1	1	582.318	1162.62	2	1162.55	0.0705	0	19.74	7.5	P	PDNEIDSFVK	E			Cmpd 773, +MS2(582.3178), 25.3-31.6eV, 44.2 min #2619
13	MEIOB|XP_004691890.1|protein-4249	521	22	59849	46	0	2	0	446	1	1	1	582.318	1162.62	2	1162.55	0.0705	0	20.26	6.7	P	PDNEIDSFVK	E			Cmpd 267, +MS2(582.3178), 25.3-31.6eV, 25.7-24.6 min #1521-1457
13	MEIOB|XP_004691890.1|protein-4249	521	22	59849	46	0	2	0	447	1	1	1	582.318	1162.62	2	1162.55	0.0705	0	19.56	7.9	P	PDNEIDSFVK	E			Cmpd 675, +MS2(582.3178), 25.3-31.6eV, 42.0 min #2487
13	MEIOB|XP_004691890.1|protein-4249	521	22	59849	46	0	2	0	448	2	1	1	582.318	1162.62	2	1162.55	0.0706	0	19.39	8.2	P	PDNEIDSFVK	E			Cmpd 630, +MS2(582.3179), 25.3-31.6eV, 40.8-31.7 min #2415-1876
13	MEIOB|XP_004691890.1|protein-4249	521	22	59849	46	0	2	0	449	1	1	1	582.318	1162.62	2	1162.55	0.0711	0	19.43	8.1	P	PDNEIDSFVK	E			Cmpd 678, +MS2(582.3181), 25.3-31.6eV, 42.1 min #2492
13	MEIOB|XP_004691890.1|protein-4249	521	22	59849	46	0	2	0	450	1	1	1	582.319	1162.62	2	1162.55	0.0727	0	20.87	5.8	P	PDNEIDSFVK	E			Cmpd 209, +MS2(582.3189), 25.3-31.6eV, 20.6 min #1219-1227
13	MEIOB|XP_004691890.1|protein-4249	521	22	59849	46	0	2	0	451	1	1	1	582.319	1162.62	2	1162.55	0.0728	0	18.73	9.5	P	PDNEIDSFVK	E			Cmpd 225, +MS2(582.3190), 25.3-31.6eV, 21.9 min #1297
13	MEIOB|XP_004691890.1|protein-4249	521	22	59849	46	0	2	0	452	1	1	1	582.319	1162.62	2	1162.55	0.0731	0	20.36	6.5	P	PDNEIDSFVK	E			Cmpd 232, +MS2(582.3191), 25.3-31.6eV, 22.1 min #1301-1305
13	MEIOB|XP_004691890.1|protein-4249	521	22	59849	46	0	2	0	453	1	1	1	582.32	1162.63	2	1162.55	0.0752	0	20.92	5.7	P	PDNEIDSFVK	E			Cmpd 177, +MS2(582.3202), 25.3-31.6eV, 19.6 min #1083-1161
13	MEIOB|XP_004691890.1|protein-4249	521	22	59849	46	0	2	0	693	2	1	1	798.375	1594.74	2	1594.82	-0.0802	0	10.29	52	K	SVFLSLEMLIDLTD	H			Cmpd 333, +MS2(798.3754), 28.8-36.0eV, 30.9 min #1825-1833

## Sheet: P11
Header,"--------------------------------------------------------"
Search title,"170807_149_SolParFull"
Timestamp,"2017-10-21T14:22:09Z"
User,"Julien"
Email,"j.slagboom@vu.nl"
Report URI,"http://pontus.few.vu.nl/cgi/master_results.pl?file=../data/20171021/F005437.dat"
Peak list data path,"JS000149.mgf"
Peak list format,"Mascot generic"
Search type,MIS
Mascot version,"2.3.01"
Database,"SolparFull"
Fasta file,"SolPar_full.fasta"
Total sequences,18112
Total residues,9121415
Sequences after taxonomy filter,18112
Number of queries,977
Fixed modifications,"--------------------------------------------------------"
Identifier,"Name","Delta","Neutral loss"
1,"Carbamidomethyl (C)",57.021464
Variable modifications,"--------------------------------------------------------"
Identifier,"Name","Delta","Neutral loss(es)"
1,"Amidated (Protein C-term)",-0.984016
2,"Oxidation (M)",15.994915,0,63.998285
Search Parameters,"--------------------------------------------------------"
Taxonomy filter,"All entries"
Enzyme,"semiTrypsin"
Maximum Missed Cleavages,1
Fixed modifications,"Carbamidomethyl (C)"
Quantitation method,"None"
Variable modifications,"Amidated (Protein C-term),Oxidation (M)"
Peptide Mass Tolerance,0.2
Peptide Mass Tolerance Units,Da
Fragment Mass Tolerance,0.05
Fragment Mass Tolerance Units,Da
Mass values,Monoisotopic
Instrument type,"ESI-QUAD-TOF"
Isotope error mode,0
Format parameters,"--------------------------------------------------------"
Significance threshold,0.05
Max. number of hits,0
Use MudPIT protein scoring,1
Ions score cut-off,0
Include same-set proteins,0
Include sub-set proteins,0
Include unassigned,0
Require bold red,0
Protein hits,"--------------------------------------------------------"
prot_hit_num	prot_acc	prot_desc	prot_score	prot_mass	prot_matches	prot_matches_sig	prot_sequences	prot_sequences_sig	pep_query	pep_rank	pep_isbold	pep_isunique	pep_exp_mz	pep_exp_mr	pep_exp_z	pep_calc_mr	pep_delta	pep_miss	pep_score	pep_expect	pep_res_before	pep_seq	pep_res_after	pep_var_mod	pep_var_mod_pos	pep_scan_title
1	ALB|XP_004681276.1|protein-1900	609	184	70955	90	8	5	4	156	1	1	1	395.237	788.46	2	788.464	-0.0047	0	9.86	95	K	IVTDLTK	I			Cmpd 14, +MS2(395.2371), 28.0-35.0eV, 1.5 min #86
1	ALB|XP_004681276.1|protein-1900	609	184	70955	90	8	5	4	157	1	1	1	395.237	788.46	2	788.464	-0.0045	0	14.3	34	K	IVTDLTK	I			Cmpd 3, +MS2(395.2372), 24.0-30.0eV, 1.0 min #58
1	ALB|XP_004681276.1|protein-1900	609	184	70955	90	8	5	4	159	1	1	1	395.238	788.46	2	788.464	-0.004	0	23.34	4.3	K	IVTDLTK	I			Cmpd 8, +MS2(395.2375), 24.0-30.0eV, 1.2 min #71
1	ALB|XP_004681276.1|protein-1900	609	184	70955	90	8	5	4	160	1	1	1	395.238	788.46	2	788.464	-0.004	0	19.54	10	K	IVTDLTK	I			Cmpd 5, +MS2(395.2375), 28.0-35.0eV, 1.1 min #63
1	ALB|XP_004681276.1|protein-1900	609	184	70955	90	8	5	4	161	1	1	1	395.238	788.461	2	788.464	-0.0039	0	26.36	2.1	K	IVTDLTK	I			Cmpd 28, +MS2(395.2375), 24.0-30.0eV, 2.2 min #129
1	ALB|XP_004681276.1|protein-1900	609	184	70955	90	8	5	4	162	1	1	1	395.238	788.461	2	788.464	-0.0038	0	8.34	140	K	IVTDLTK	I			Cmpd 11, +MS2(395.2376), 24.0-30.0eV, 1.3 min #78
1	ALB|XP_004681276.1|protein-1900	609	184	70955	90	8	5	4	163	1	1	1	395.238	788.461	2	788.464	-0.0037	0	16.75	19	K	IVTDLTK	I			Cmpd 34, +MS2(395.2376), 24.0-30.0eV, 2.5 min #146
1	ALB|XP_004681276.1|protein-1900	609	184	70955	90	8	5	4	164	1	1	1	395.238	788.461	2	788.464	-0.0037	0	11.29	69	K	IVTDLTK	I			Cmpd 13, +MS2(395.2376), 24.0-30.0eV, 1.4 min #83
1	ALB|XP_004681276.1|protein-1900	609	184	70955	90	8	5	4	165	1	1	1	395.238	788.461	2	788.464	-0.0036	0	21.1	7.2	K	IVTDLTK	I			Cmpd 9, +MS2(395.2377), 24.0-30.0eV, 1.2 min #73
1	ALB|XP_004681276.1|protein-1900	609	184	70955	90	8	5	4	167	1	1	1	395.238	788.461	2	788.464	-0.0034	0	5.9	240	K	IVTDLTK	I			Cmpd 7, +MS2(395.2377), 24.0-30.0eV, 1.1 min #68
1	ALB|XP_004681276.1|protein-1900	609	184	70955	90	8	5	4	168	1	1	1	395.238	788.461	2	788.464	-0.0032	0	16.35	21	K	IVTDLTK	I			Cmpd 36, +MS2(395.2379), 24.0-30.0eV, 3.4-0.8 min #40-50
1	ALB|XP_004681276.1|protein-1900	609	184	70955	90	8	5	4	169	2	1	1	395.238	788.461	2	788.464	-0.003	0	9.76	97	K	IVTDLTK	I			Cmpd 12, +MS2(395.2379), 24.0-30.0eV, 1.4 min #81
1	ALB|XP_004681276.1|protein-1900	609	184	70955	90	8	5	4	171	1	1	1	395.238	788.462	2	788.464	-0.0029	0	7.74	160	K	IVTDLTK	I			Cmpd 31, +MS2(395.2380), 24.0-30.0eV, 2.3 min #139
1	ALB|XP_004681276.1|protein-1900	609	184	70955	90	8	5	4	175	1	1	1	395.238	788.462	2	788.464	-0.0026	0	11.31	68	K	IVTDLTK	I			Cmpd 21, +MS2(395.2382), 24.0-30.0eV, 1.7 min #103
1	ALB|XP_004681276.1|protein-1900	609	184	70955	90	8	5	4	176	1	1	1	395.238	788.462	2	788.464	-0.0025	0	19.05	11	K	IVTDLTK	I			Cmpd 25, +MS2(395.2382), 24.0-30.0eV, 1.9 min #115
1	ALB|XP_004681276.1|protein-1900	609	184	70955	90	8	5	4	178	1	1	1	395.238	788.462	2	788.464	-0.0025	0	20.51	8.2	K	IVTDLTK	I			Cmpd 26, +MS2(395.2382), 24.0-30.0eV, 2.0 min #118
1	ALB|XP_004681276.1|protein-1900	609	184	70955	90	8	5	4	180	1	1	1	395.238	788.462	2	788.464	-0.0024	0	20.15	8.9	K	IVTDLTK	I			Cmpd 35, +MS2(395.2383), 24.0-30.0eV, 2.5 min #148
1	ALB|XP_004681276.1|protein-1900	609	184	70955	90	8	5	4	182	1	1	1	395.238	788.462	2	788.464	-0.0022	0	5.59	250	K	IVTDLTK	I			Cmpd 20, +MS2(395.2384), 24.0-30.0eV, 1.7 min #100
1	ALB|XP_004681276.1|protein-1900	609	184	70955	90	8	5	4	184	1	1	1	395.238	788.462	2	788.464	-0.002	0	46.33	0.021	K	IVTDLTK	I			Cmpd 74, +MS2(395.2384), 24.0-30.0eV, 15.5-0.9 min #914-52
1	ALB|XP_004681276.1|protein-1900	609	184	70955	90	8	5	4	185	1	1	1	395.238	788.462	2	788.464	-0.0019	0	12.63	50	K	IVTDLTK	I			Cmpd 10, +MS2(395.2385), 24.0-30.0eV, 1.3 min #75
1	ALB|XP_004681276.1|protein-1900	609	184	70955	90	8	5	4	186	1	1	1	395.239	788.463	2	788.464	-0.0018	0	20.82	7.6	K	IVTDLTK	I			Cmpd 712, +MS2(395.2386), 24.0-30.0eV, 44.1 min #2613
1	ALB|XP_004681276.1|protein-1900	609	184	70955	90	8	5	4	187	1	1	1	395.239	788.463	2	788.464	-0.0016	0	22.91	4.7	K	IVTDLTK	I			Cmpd 33, +MS2(395.2387), 24.0-30.0eV, 2.4 min #144
1	ALB|XP_004681276.1|protein-1900	609	184	70955	90	8	5	4	188	1	1	1	395.239	788.463	2	788.464	-0.0015	0	23.27	4.3	K	IVTDLTK	I			Cmpd 30, +MS2(395.2387), 24.0-30.0eV, 2.3 min #135
1	ALB|XP_004681276.1|protein-1900	609	184	70955	90	8	5	4	189	1	1	1	395.239	788.463	2	788.464	-0.0013	0	7.38	170	K	IVTDLTK	I			Cmpd 18, +MS2(395.2388), 24.0-30.0eV, 1.6 min #95
1	ALB|XP_004681276.1|protein-1900	609	184	70955	90	8	5	4	190	1	1	1	395.239	788.463	2	788.464	-0.0013	0	28.17	1.4	K	IVTDLTK	I			Cmpd 400, +MS2(395.2388), 24.0-30.0eV, 36.0 min #2131
1	ALB|XP_004681276.1|protein-1900	609	184	70955	90	8	5	4	191	1	1	1	395.239	788.463	2	788.464	-0.0013	0	25.9	2.4	K	IVTDLTK	I			Cmpd 753, +MS2(395.2388), 24.0-30.0eV, 45.2 min #2677
1	ALB|XP_004681276.1|protein-1900	609	184	70955	90	8	5	4	193	1	1	1	395.239	788.463	2	788.464	-0.0012	0	4.84	300	K	IVTDLTK	I			Cmpd 24, +MS2(395.2389), 28.0-35.0eV, 1.9 min #111
1	ALB|XP_004681276.1|protein-1900	609	184	70955	90	8	5	4	195	1	1	1	395.239	788.463	2	788.464	-0.0011	0	8.24	140	K	IVTDLTK	I			Cmpd 378, +MS2(395.2389), 24.0-30.0eV, 35.0 min #2071
1	ALB|XP_004681276.1|protein-1900	609	184	70955	90	8	5	4	196	1	1	1	395.239	788.463	2	788.464	-0.001	0	22.23	5.5	K	IVTDLTK	I			Cmpd 569, +MS2(395.2389), 24.0-30.0eV, 40.6 min #2402
1	ALB|XP_004681276.1|protein-1900	609	184	70955	90	8	5	4	197	1	1	1	395.239	788.463	2	788.464	-0.001	0	20.45	8.3	K	IVTDLTK	I			Cmpd 709, +MS2(395.2389), 24.0-30.0eV, 44.0 min #2609
1	ALB|XP_004681276.1|protein-1900	609	184	70955	90	8	5	4	198	1	1	1	395.239	788.463	2	788.464	-0.001	0	28.44	1.3	K	IVTDLTK	I			Cmpd 475, +MS2(395.2390), 24.0-30.0eV, 38.3 min #2269
1	ALB|XP_004681276.1|protein-1900	609	184	70955	90	8	5	4	199	1	1	1	395.239	788.463	2	788.464	-0.0009	0	18.31	14	K	IVTDLTK	I			Cmpd 523, +MS2(395.2390), 24.0-30.0eV, 39.5 min #2341
1	ALB|XP_004681276.1|protein-1900	609	184	70955	90	8	5	4	200	1	1	1	395.239	788.463	2	788.464	-0.0009	0	26.48	2.1	K	IVTDLTK	I			Cmpd 756, +MS2(395.2390), 24.0-30.0eV, 45.3 min #2681
1	ALB|XP_004681276.1|protein-1900	609	184	70955	90	8	5	4	201	3	1	1	395.239	788.463	2	788.464	-0.0009	0	16.71	20	K	IVTDLTK	I			Cmpd 795, +MS2(395.2390), 24.0-30.0eV, 46.3 min #2741
1	ALB|XP_004681276.1|protein-1900	609	184	70955	90	8	5	4	202	1	1	1	395.239	788.463	2	788.464	-0.0008	0	11.49	65	K	IVTDLTK	I			Cmpd 660, +MS2(395.2390), 24.0-30.0eV, 42.8 min #2537
1	ALB|XP_004681276.1|protein-1900	609	184	70955	90	8	5	4	203	1	1	1	395.239	788.463	2	788.464	-0.0008	0	26.93	1.9	K	IVTDLTK	I			Cmpd 571, +MS2(395.2390), 24.0-30.0eV, 40.6 min #2405
1	ALB|XP_004681276.1|protein-1900	609	184	70955	90	8	5	4	204	3	1	1	395.239	788.463	2	788.464	-0.0008	0	15.98	23	K	IVTDLTK	I			Cmpd 521, +MS2(395.2390), 24.0-30.0eV, 39.5 min #2337
1	ALB|XP_004681276.1|protein-1900	609	184	70955	90	8	5	4	205	1	1	1	395.239	788.464	2	788.464	-0.0008	0	19.43	11	K	IVTDLTK	I			Cmpd 474, +MS2(395.2391), 24.0-30.0eV, 38.3 min #2266
1	ALB|XP_004681276.1|protein-1900	609	184	70955	90	8	5	4	206	1	1	1	395.239	788.464	2	788.464	-0.0008	0	16.85	19	K	IVTDLTK	I			Cmpd 706, +MS2(395.2391), 24.0-30.0eV, 44.0 min #2605
1	ALB|XP_004681276.1|protein-1900	609	184	70955	90	8	5	4	208	4	1	1	395.239	788.464	2	788.464	-0.0007	0	14.77	31	K	IVTDLTK	I			Cmpd 800, +MS2(395.2391), 24.0-30.0eV, 46.3-0.9 min #2745-55
1	ALB|XP_004681276.1|protein-1900	609	184	70955	90	8	5	4	209	2	1	1	395.239	788.464	2	788.464	-0.0007	0	12.09	57	K	IVTDLTK	I			Cmpd 520, +MS2(395.2391), 24.0-30.0eV, 39.4 min #2334
1	ALB|XP_004681276.1|protein-1900	609	184	70955	90	8	5	4	210	1	1	1	395.239	788.464	2	788.464	-0.0007	0	28.15	1.4	K	IVTDLTK	I			Cmpd 405, +MS2(395.2391), 24.0-30.0eV, 36.1 min #2137
1	ALB|XP_004681276.1|protein-1900	609	184	70955	90	8	5	4	211	1	1	1	395.239	788.464	2	788.464	-0.0007	0	27.81	1.5	K	IVTDLTK	I			Cmpd 403, +MS2(395.2391), 24.0-30.0eV, 36.1 min #2135
1	ALB|XP_004681276.1|protein-1900	609	184	70955	90	8	5	4	212	1	1	1	395.239	788.464	2	788.464	-0.0006	0	19.29	11	K	IVTDLTK	I			Cmpd 434, +MS2(395.2392), 24.0-30.0eV, 37.1 min #2198
1	ALB|XP_004681276.1|protein-1900	609	184	70955	90	8	5	4	213	1	1	1	395.239	788.464	2	788.464	-0.0006	0	11.46	66	K	IVTDLTK	I			Cmpd 622, +MS2(395.2392), 24.0-30.0eV, 41.8 min #2477
1	ALB|XP_004681276.1|protein-1900	609	184	70955	90	8	5	4	214	1	1	1	395.239	788.464	2	788.464	-0.0006	0	27.18	1.8	K	IVTDLTK	I			Cmpd 477, +MS2(395.2392), 24.0-30.0eV, 38.4 min #2273
1	ALB|XP_004681276.1|protein-1900	609	184	70955	90	8	5	4	215	1	1	1	395.239	788.464	2	788.464	-0.0005	0	21.87	6	K	IVTDLTK	I			Cmpd 437, +MS2(395.2392), 24.0-30.0eV, 37.2 min #2205
1	ALB|XP_004681276.1|protein-1900	609	184	70955	90	8	5	4	216	2	1	1	395.239	788.464	2	788.464	-0.0005	0	13.64	40	K	IVTDLTK	I			Cmpd 620, +MS2(395.2392), 24.0-30.0eV, 41.8 min #2473
1	ALB|XP_004681276.1|protein-1900	609	184	70955	90	8	5	4	217	1	1	1	395.239	788.464	2	788.464	-0.0004	0	27.82	1.5	K	IVTDLTK	I			Cmpd 574, +MS2(395.2392), 24.0-30.0eV, 40.7 min #2409
1	ALB|XP_004681276.1|protein-1900	609	184	70955	90	8	5	4	218	1	1	1	395.239	788.464	2	788.464	-0.0004	0	27.47	1.7	K	IVTDLTK	I			Cmpd 436, +MS2(395.2393), 24.0-30.0eV, 37.2 min #2201
1	ALB|XP_004681276.1|protein-1900	609	184	70955	90	8	5	4	219	1	1	1	395.239	788.464	2	788.464	-0.0003	0	16.45	21	K	IVTDLTK	I			Cmpd 663, +MS2(395.2393), 24.0-30.0eV, 42.9 min #2541
1	ALB|XP_004681276.1|protein-1900	609	184	70955	90	8	5	4	220	2	1	1	395.24	788.465	2	788.464	0.0001	0	21.03	7.3	K	IVTDLTK	I			Cmpd 751, +MS2(395.2395), 24.0-30.0eV, 45.1 min #2674
1	ALB|XP_004681276.1|protein-1900	609	184	70955	90	8	5	4	221	2	1	1	395.24	788.465	2	788.464	0.0002	0	12.3	54	K	IVTDLTK	I			Cmpd 618, +MS2(395.2396), 24.0-30.0eV, 41.7 min #2470
1	ALB|XP_004681276.1|protein-1900	609	184	70955	90	8	5	4	222	1	1	1	395.24	788.465	2	788.464	0.0002	0	14.46	33	K	IVTDLTK	I			Cmpd 666, +MS2(395.2396), 24.0-30.0eV, 43.0 min #2545
1	ALB|XP_004681276.1|protein-1900	609	184	70955	90	8	5	4	223	1	1	1	789.473	788.466	1	788.464	0.0012	0	40.94	0.074	K	IVTDLTK	I			Cmpd 81, +MS2(789.4728), 34.9-43.7eV, 15.8 min #927-934
1	ALB|XP_004681276.1|protein-1900	609	184	70955	90	8	5	4	273	1	1	0	415.704	829.394	2	829.397	-0.003	0	25.19	2.7	F	LYEYSR	R			Cmpd 70, +MS2(415.7043), 24.0-30.0eV, 15.3 min #890-905
1	ALB|XP_004681276.1|protein-1900	609	184	70955	90	8	5	4	426	1	1	1	507.812	1013.61	2	1013.61	-0.0025	0	27.02	1.4	K	QTALVELLK	H			Cmpd 777, +MS2(507.8121), 24.1-30.2eV, 45.8 min #2711
1	ALB|XP_004681276.1|protein-1900	609	184	70955	90	8	5	4	427	1	1	1	507.812	1013.61	2	1013.61	-0.0023	0	27.51	1.3	K	QTALVELLK	H			Cmpd 779, +MS2(507.8122), 24.1-30.2eV, 45.8 min #2714
1	ALB|XP_004681276.1|protein-1900	609	184	70955	90	8	5	4	428	1	1	1	507.812	1013.61	2	1013.61	-0.0019	0	15.84	18	K	QTALVELLK	H			Cmpd 576, +MS2(507.8124), 24.1-30.2eV, 40.7 min #2411
1	ALB|XP_004681276.1|protein-1900	609	184	70955	90	8	5	4	429	1	1	1	507.812	1013.61	2	1013.61	-0.0018	0	50.36	0.0065	K	QTALVELLK	H			Cmpd 134, +MS2(507.8124), 24.1-30.2eV, 20.0 min #1109-1185
1	ALB|XP_004681276.1|protein-1900	609	184	70955	90	8	5	4	430	1	1	1	507.813	1013.61	2	1013.61	-0.0014	0	33.6	0.31	K	QTALVELLK	H			Cmpd 154, +MS2(507.8126), 24.1-30.2eV, 21.2 min #1249
1	ALB|XP_004681276.1|protein-1900	609	184	70955	90	8	5	4	431	1	1	1	507.813	1013.61	2	1013.61	-0.0014	0	50.26	0.0066	K	QTALVELLK	H			Cmpd 479, +MS2(507.8126), 24.1-30.2eV, 38.4 min #2275
1	ALB|XP_004681276.1|protein-1900	609	184	70955	90	8	5	4	432	1	1	1	507.813	1013.61	2	1013.61	-0.0014	0	22.51	4	K	QTALVELLK	H			Cmpd 153, +MS2(507.8126), 24.1-30.2eV, 21.1 min #1246
1	ALB|XP_004681276.1|protein-1900	609	184	70955	90	8	5	4	433	1	1	1	507.813	1013.61	2	1013.61	-0.0014	0	39.28	0.083	K	QTALVELLK	H			Cmpd 783, +MS2(507.8126), 24.1-30.2eV, 45.9 min #2719
1	ALB|XP_004681276.1|protein-1900	609	184	70955	90	8	5	4	434	1	1	1	507.813	1013.61	2	1013.61	-0.0013	0	28.07	1.1	K	QTALVELLK	H			Cmpd 626, +MS2(507.8127), 24.1-30.2eV, 41.9 min #2482
1	ALB|XP_004681276.1|protein-1900	609	184	70955	90	8	5	4	435	1	1	1	507.813	1013.61	2	1013.61	-0.0013	0	37.51	0.13	K	QTALVELLK	H			Cmpd 452, +MS2(507.8127), 24.1-30.2eV, 37.7 min #2231
1	ALB|XP_004681276.1|protein-1900	609	184	70955	90	8	5	4	436	1	1	1	507.813	1013.61	2	1013.61	-0.0012	0	28.54	0.99	K	QTALVELLK	H			Cmpd 621, +MS2(507.8127), 24.1-30.2eV, 41.8 min #2474
1	ALB|XP_004681276.1|protein-1900	609	184	70955	90	8	5	4	437	1	1	1	507.813	1013.61	2	1013.61	-0.0012	0	37.49	0.13	K	QTALVELLK	H			Cmpd 733, +MS2(507.8127), 24.1-30.2eV, 44.7 min #2646
1	ALB|XP_004681276.1|protein-1900	609	184	70955	90	8	5	4	438	1	1	1	507.813	1013.61	2	1013.61	-0.0011	0	27.76	1.2	K	QTALVELLK	H			Cmpd 731, +MS2(507.8128), 24.1-30.2eV, 44.6 min #2643
1	ALB|XP_004681276.1|protein-1900	609	184	70955	90	8	5	4	439	1	1	1	507.813	1013.61	2	1013.61	-0.001	0	35.81	0.19	K	QTALVELLK	H			Cmpd 683, +MS2(507.8128), 24.1-30.2eV, 43.5 min #2575
1	ALB|XP_004681276.1|protein-1900	609	184	70955	90	8	5	4	440	1	1	1	507.813	1013.61	2	1013.61	-0.001	0	38.06	0.11	K	QTALVELLK	H			Cmpd 454, +MS2(507.8128), 24.1-30.2eV, 37.7 min #2235
1	ALB|XP_004681276.1|protein-1900	609	184	70955	90	8	5	4	441	1	1	1	507.813	1013.61	2	1013.61	-0.0009	0	35.65	0.19	K	QTALVELLK	H			Cmpd 638, +MS2(507.8129), 24.1-30.2eV, 42.2 min #2499
1	ALB|XP_004681276.1|protein-1900	609	184	70955	90	8	5	4	442	1	1	1	507.813	1013.61	2	1013.61	-0.0006	0	26.87	1.5	K	QTALVELLK	H			Cmpd 578, +MS2(507.8130), 24.1-30.2eV, 40.8 min #2414
1	ALB|XP_004681276.1|protein-1900	609	184	70955	90	8	5	4	443	1	1	1	507.813	1013.61	2	1013.61	-0.0006	0	20.84	5.8	K	QTALVELLK	H			Cmpd 157, +MS2(507.8130), 24.1-30.2eV, 21.2 min #1254
1	ALB|XP_004681276.1|protein-1900	609	184	70955	90	8	5	4	444	1	1	1	507.813	1013.61	2	1013.61	-0.0005	0	30.66	0.61	K	QTALVELLK	H			Cmpd 482, +MS2(507.8131), 24.1-30.2eV, 38.5 min #2279
1	ALB|XP_004681276.1|protein-1900	609	184	70955	90	8	5	4	445	1	1	1	507.813	1013.61	2	1013.61	-0.0005	0	25.78	1.9	K	QTALVELLK	H			Cmpd 728, +MS2(507.8131), 24.1-30.2eV, 44.5 min #2639
1	ALB|XP_004681276.1|protein-1900	609	184	70955	90	8	5	4	446	1	1	1	507.813	1013.61	2	1013.61	-0.0004	0	42.36	0.041	K	QTALVELLK	H			Cmpd 525, +MS2(507.8131), 24.1-30.2eV, 39.6 min #2343
1	ALB|XP_004681276.1|protein-1900	609	184	70955	90	8	5	4	447	1	1	1	507.813	1013.61	2	1013.61	-0.0003	0	31.11	0.55	K	QTALVELLK	H			Cmpd 644, +MS2(507.8132), 24.1-30.2eV, 42.3 min #2507
1	ALB|XP_004681276.1|protein-1900	609	184	70955	90	8	5	4	448	1	1	1	507.813	1013.61	2	1013.61	-0.0003	0	26.69	1.5	K	QTALVELLK	H			Cmpd 494, +MS2(507.8132), 24.1-30.2eV, 38.8 min #2295
1	ALB|XP_004681276.1|protein-1900	609	184	70955	90	8	5	4	449	1	1	1	507.813	1013.61	2	1013.61	-0.0001	0	30.64	0.61	K	QTALVELLK	H			Cmpd 572, +MS2(507.8132), 24.1-30.2eV, 40.6 min #2406
1	ALB|XP_004681276.1|protein-1900	609	184	70955	90	8	5	4	450	1	1	1	507.813	1013.61	2	1013.61	0	0	43.31	0.033	K	QTALVELLK	H			Cmpd 641, +MS2(507.8133), 24.1-30.2eV, 42.3 min #2503
1	ALB|XP_004681276.1|protein-1900	609	184	70955	90	8	5	4	451	1	1	1	507.813	1013.61	2	1013.61	0.0001	0	40.32	0.066	K	QTALVELLK	H			Cmpd 631, +MS2(507.8133), 24.1-30.2eV, 42.1 min #2491
1	ALB|XP_004681276.1|protein-1900	609	184	70955	90	8	5	4	452	1	1	1	507.813	1013.61	2	1013.61	0.0002	0	25.62	1.9	K	QTALVELLK	H			Cmpd 503, +MS2(507.8134), 24.1-30.2eV, 39.0 min #2311
1	ALB|XP_004681276.1|protein-1900	609	184	70955	90	8	5	4	453	1	1	1	507.813	1013.61	2	1013.61	0.0002	0	26.52	1.6	K	QTALVELLK	H			Cmpd 685, +MS2(507.8134), 24.1-30.2eV, 43.5 min #2578
1	ALB|XP_004681276.1|protein-1900	609	184	70955	90	8	5	4	454	1	1	1	507.813	1013.61	2	1013.61	0.0003	0	31.25	0.53	K	QTALVELLK	H			Cmpd 527, +MS2(507.8135), 24.1-30.2eV, 39.6 min #2346
1	ALB|XP_004681276.1|protein-1900	609	184	70955	90	8	5	4	455	1	1	1	507.813	1013.61	2	1013.61	0.0003	0	29.05	0.87	K	QTALVELLK	H			Cmpd 680, +MS2(507.8135), 24.1-30.2eV, 43.4 min #2571
1	ALB|XP_004681276.1|protein-1900	609	184	70955	90	8	5	4	456	1	1	1	507.813	1013.61	2	1013.61	0.0004	0	42.44	0.04	K	QTALVELLK	H			Cmpd 496, +MS2(507.8135), 24.1-30.2eV, 38.8 min #2299
1	ALB|XP_004681276.1|protein-1900	609	184	70955	90	8	5	4	457	1	1	1	507.814	1013.61	2	1013.61	0.0005	0	23.44	3.2	K	QTALVELLK	H			Cmpd 522, +MS2(507.8136), 24.1-30.2eV, 39.5 min #2339
1	ALB|XP_004681276.1|protein-1900	609	184	70955	90	8	5	4	480	1	1	1	571.86	1141.71	2	1141.71	-0.0009	1	73.38	2.8e-05	K	KQTALVELLK	H			Cmpd 107, +MS2(571.8603), 25.1-31.4eV, 17.4 min #1027-1034
1	ALB|XP_004681276.1|protein-1900	609	184	70955	90	8	5	4	822	1	1	1	575.616	1723.82	3	1723.83	-0.0024	0	57.27	0.001	R	MPCTEDFLSLILNR	L	Oxidation (M)	0.20000000000000.0	Cmpd 254, +MS2(575.6156), 21.2-26.5eV, 28.6 min #1687-1693
2	LOC101548172|XM_012935294.1|protein-9643	247	74	27419	1	1	1	1	771	1	1	1	788.893	1575.77	2	1575.77	0.0023	0	74.28	2.2e-05	K	NSQPWQAALFEGTK	I			Cmpd 151, +MS2(788.8925), 28.6-35.8eV, 20.3 min #1190-1198
3	TMEM234|XP_004679475.1|protein-16990	153	47	16489	1	1	1	1	278	1	1	1	421.757	841.5	2	841.502	-0.0023	0	46.54	0.016	L	VAISSLPR	D			Cmpd 93, +MS2(421.7572), 24.0-30.0eV, 16.7 min #985
4	UBOX5|XP_004687411.1|protein-5784	484	47	53328	1	1	1	1	278	1	0	1	421.757	841.5	2	841.466	0.0341	0	46.54	0.016	L	VAAESLPR	D			Cmpd 93, +MS2(421.7572), 24.0-30.0eV, 16.7 min #985
5	VPS36|XP_004680289.1|protein-10660	386	41	44133	2	1	1	1	399	1	1	1	490.257	978.5	2	978.506	-0.0055	1	41.22	0.058	A	KEMVELSK	S	Oxidation (M)	0.00200000.0	Cmpd 92, +MS2(490.2573), 24.0-30.0eV, 16.6 min #974-981
5	VPS36|XP_004680289.1|protein-10660	386	41	44133	2	1	1	1	400	1	1	1	979.511	978.504	1	978.506	-0.002	1	33.25	0.36	A	KEMVELSK	S	Oxidation (M)	0.00200000.0	Cmpd 88, +MS2(979.5108), 39.5-49.4eV, 16.4 min #967-973
6	SPTAN1|XP_012576770.1|protein-15766	2738	29	313337	2	0	2	0	407	8	1	1	997.594	996.587	1	996.633	-0.046	0	20.99	5.3	D	LIGVQNLLK	K			Cmpd 250, +MS2(997.5944), 39.9-49.9eV, 28.9 min #1607-1713
6	SPTAN1|XP_012576770.1|protein-15766	2738	29	313337	2	0	2	0	477	1	1	1	1089.53	1088.52	1	1088.55	-0.0299	0	29.26	0.9	R	VSGVWGVLDTG	K			Cmpd 439, +MS2(1089.5276), 41.4-51.8eV, 37.8 min #2165-2241
7	STIM1|XP_004683213.1|protein-7654	599	27	66723	17	0	1	0	408	1	1	1	501.793	1001.57	2	1001.54	0.0328	0	26.89	1.6	K	QALSEVTAAL	R			Cmpd 126, +MS2(501.7933), 24.0-30.0eV, 18.6 min #1094-1101
7	STIM1|XP_004683213.1|protein-7654	599	27	66723	17	0	1	0	409	1	1	1	501.794	1001.57	2	1001.54	0.0344	0	9.95	80	K	QALSEVTAAL	R			Cmpd 552, +MS2(501.7941), 24.0-30.0eV, 40.2 min #2379
7	STIM1|XP_004683213.1|protein-7654	599	27	66723	17	0	1	0	410	1	1	1	501.794	1001.57	2	1001.54	0.0345	0	14.9	26	K	QALSEVTAAL	R			Cmpd 624, +MS2(501.7942), 24.0-30.0eV, 41.9 min #2479
7	STIM1|XP_004683213.1|protein-7654	599	27	66723	17	0	1	0	411	1	1	1	501.795	1001.57	2	1001.54	0.0354	0	21.49	5.6	K	QALSEVTAAL	R			Cmpd 627, +MS2(501.7946), 24.0-30.0eV, 41.9 min #2483
7	STIM1|XP_004683213.1|protein-7654	599	27	66723	17	0	1	0	412	1	1	1	501.795	1001.57	2	1001.54	0.0354	0	11.59	55	K	QALSEVTAAL	R			Cmpd 612, +MS2(501.7947), 24.0-30.0eV, 41.6 min #2463
7	STIM1|XP_004683213.1|protein-7654	599	27	66723	17	0	1	0	413	1	1	1	501.795	1001.57	2	1001.54	0.0355	0	9.95	80	K	QALSEVTAAL	R			Cmpd 558, +MS2(501.7947), 24.0-30.0eV, 40.3 min #2387
7	STIM1|XP_004683213.1|protein-7654	599	27	66723	17	0	1	0	414	1	1	1	501.795	1001.57	2	1001.54	0.0356	0	10.51	70	K	QALSEVTAAL	R			Cmpd 564, +MS2(501.7947), 24.0-30.0eV, 40.4 min #2395
7	STIM1|XP_004683213.1|protein-7654	599	27	66723	17	0	1	0	415	1	1	1	501.795	1001.58	2	1001.54	0.0359	0	12.57	44	K	QALSEVTAAL	R			Cmpd 648, +MS2(501.7949), 24.0-30.0eV, 42.5 min #2515
7	STIM1|XP_004683213.1|protein-7654	599	27	66723	17	0	1	0	416	1	1	1	501.795	1001.58	2	1001.54	0.036	0	8	130	K	QALSEVTAAL	R			Cmpd 665, +MS2(501.7949), 24.0-30.0eV, 42.9 min #2543
7	STIM1|XP_004683213.1|protein-7654	599	27	66723	17	0	1	0	417	1	1	1	501.795	1001.58	2	1001.54	0.0361	0	21.95	5	K	QALSEVTAAL	R			Cmpd 570, +MS2(501.7950), 24.0-30.0eV, 40.6 min #2403
7	STIM1|XP_004683213.1|protein-7654	599	27	66723	17	0	1	0	418	1	1	1	501.795	1001.58	2	1001.54	0.0362	0	8.05	120	K	QALSEVTAAL	R			Cmpd 714, +MS2(501.7950), 24.0-30.0eV, 44.1 min #2615
7	STIM1|XP_004683213.1|protein-7654	599	27	66723	17	0	1	0	419	1	1	1	501.795	1001.58	2	1001.54	0.0362	0	7.46	140	K	QALSEVTAAL	R			Cmpd 716, +MS2(501.7950), 24.0-30.0eV, 44.2 min #2619
7	STIM1|XP_004683213.1|protein-7654	599	27	66723	17	0	1	0	421	1	1	1	501.795	1001.58	2	1001.54	0.0364	0	14.48	28	K	QALSEVTAAL	R			Cmpd 711, +MS2(501.7951), 24.0-30.0eV, 44.1 min #2611
7	STIM1|XP_004683213.1|protein-7654	599	27	66723	17	0	1	0	422	1	1	1	501.795	1001.58	2	1001.54	0.0366	0	12.75	42	K	QALSEVTAAL	R			Cmpd 686, +MS2(501.7952), 24.0-30.0eV, 43.5 min #2579
7	STIM1|XP_004683213.1|protein-7654	599	27	66723	17	0	1	0	423	1	1	1	501.796	1001.58	2	1001.54	0.0374	0	18.98	10	K	QALSEVTAAL	R			Cmpd 567, +MS2(501.7956), 24.0-30.0eV, 40.5 min #2399
7	STIM1|XP_004683213.1|protein-7654	599	27	66723	17	0	1	0	424	1	1	1	501.796	1001.58	2	1001.54	0.0375	0	16.33	18	K	QALSEVTAAL	R			Cmpd 619, +MS2(501.7957), 24.0-30.0eV, 41.7 min #2471
7	STIM1|XP_004683213.1|protein-7654	599	27	66723	17	0	1	0	425	3	1	1	501.796	1001.58	2	1001.54	0.0377	0	3.9	320	K	QALSEVTAAL	R			Cmpd 693, +MS2(501.7958), 24.0-30.0eV, 43.7 min #2587
8	MEIOB|XP_004691890.1|protein-4249	521	24	59849	43	0	1	0	482	2	1	1	582.317	1162.62	2	1162.55	0.0681	0	17.84	12	P	PDNEIDSFVK	E			Cmpd 256, +MS2(582.3166), 25.3-31.6eV, 28.5-24.5 min #1683-1446
8	MEIOB|XP_004691890.1|protein-4249	521	24	59849	43	0	1	0	483	2	1	1	582.317	1162.62	2	1162.55	0.0684	0	11.26	53	P	PDNEIDSFVK	E			Cmpd 142, +MS2(582.3168), 25.3-31.6eV, 20.6 min #1213-1221
8	MEIOB|XP_004691890.1|protein-4249	521	24	59849	43	0	1	0	484	5	1	1	582.317	1162.62	2	1162.55	0.0695	0	6.09	170	P	PDNEIDSFVK	E			Cmpd 233, +MS2(582.3173), 25.3-31.6eV, 27.1-23.4 min #1603-1383
8	MEIOB|XP_004691890.1|protein-4249	521	24	59849	43	0	1	0	485	1	1	1	582.317	1162.62	2	1162.55	0.0698	0	23.67	3.1	P	PDNEIDSFVK	E			Cmpd 834, +MS2(582.3175), 30.0-37.5eV, 47.7 min #2826
8	MEIOB|XP_004691890.1|protein-4249	521	24	59849	43	0	1	0	486	2	1	1	582.318	1162.62	2	1162.55	0.0702	0	9.23	85	P	PDNEIDSFVK	E			Cmpd 221, +MS2(582.3177), 25.3-31.6eV, 25.9-23.3 min #1533-1379
8	MEIOB|XP_004691890.1|protein-4249	521	24	59849	43	0	1	0	487	2	1	1	582.318	1162.62	2	1162.55	0.0705	0	17.62	12	P	PDNEIDSFVK	E			Cmpd 204, +MS2(582.3178), 25.3-31.6eV, 24.7-23.3 min #1459-1375
8	MEIOB|XP_004691890.1|protein-4249	521	24	59849	43	0	1	0	488	1	1	1	582.318	1162.62	2	1162.55	0.0705	0	18.35	10	P	PDNEIDSFVK	E			Cmpd 766, +MS2(582.3179), 25.3-31.6eV, 45.5 min #2694
8	MEIOB|XP_004691890.1|protein-4249	521	24	59849	43	0	1	0	489	1	1	1	582.318	1162.62	2	1162.55	0.0707	0	20.43	6.4	P	PDNEIDSFVK	E			Cmpd 320, +MS2(582.3179), 25.3-31.6eV, 32.9 min #1945
8	MEIOB|XP_004691890.1|protein-4249	521	24	59849	43	0	1	0	490	1	1	1	582.318	1162.62	2	1162.55	0.0711	0	20.23	6.7	P	PDNEIDSFVK	E			Cmpd 292, +MS2(582.3181), 25.3-31.6eV, 31.2-24.5 min #1843-1449
8	MEIOB|XP_004691890.1|protein-4249	521	24	59849	43	0	1	0	491	2	1	1	582.318	1162.62	2	1162.55	0.0711	0	19.65	7.7	P	PDNEIDSFVK	E			Cmpd 168, +MS2(582.3181), 25.3-31.6eV, 21.8 min #1281-1290
8	MEIOB|XP_004691890.1|protein-4249	521	24	59849	43	0	1	0	492	1	1	1	582.318	1162.62	2	1162.55	0.0712	0	22.59	3.9	P	PDNEIDSFVK	E			Cmpd 810, +MS2(582.3182), 25.3-31.6eV, 46.7 min #2766
8	MEIOB|XP_004691890.1|protein-4249	521	24	59849	43	0	1	0	493	1	1	1	582.318	1162.62	2	1162.55	0.0716	0	20.6	6.2	P	PDNEIDSFVK	E			Cmpd 123, +MS2(582.3184), 25.3-31.6eV, 19.5 min #1077-1154
8	MEIOB|XP_004691890.1|protein-4249	521	24	59849	43	0	1	0	494	1	1	1	582.318	1162.62	2	1162.55	0.0716	0	20.38	6.5	P	PDNEIDSFVK	E			Cmpd 318, +MS2(582.3184), 25.3-31.6eV, 32.8 min #1942
8	MEIOB|XP_004691890.1|protein-4249	521	24	59849	43	0	1	0	495	1	1	1	582.318	1162.62	2	1162.55	0.0717	0	18.15	11	P	PDNEIDSFVK	E			Cmpd 763, +MS2(582.3185), 25.3-31.6eV, 45.4 min #2689
8	MEIOB|XP_004691890.1|protein-4249	521	24	59849	43	0	1	0	496	1	1	1	582.318	1162.62	2	1162.55	0.0718	0	19.81	7.4	P	PDNEIDSFVK	E			Cmpd 303, +MS2(582.3185), 25.3-31.6eV, 31.8 min #1878
8	MEIOB|XP_004691890.1|protein-4249	521	24	59849	43	0	1	0	497	2	1	1	582.318	1162.62	2	1162.55	0.0719	0	18.9	9.2	P	PDNEIDSFVK	E			Cmpd 407, +MS2(582.3185), 25.3-31.6eV, 36.3 min #2151
8	MEIOB|XP_004691890.1|protein-4249	521	24	59849	43	0	1	0	498	1	1	1	582.319	1162.62	2	1162.55	0.072	0	20.75	6	P	PDNEIDSFVK	E			Cmpd 408, +MS2(582.3186), 25.3-31.6eV, 36.4 min #2153
8	MEIOB|XP_004691890.1|protein-4249	521	24	59849	43	0	1	0	499	1	1	1	582.319	1162.62	2	1162.55	0.072	0	20.15	6.9	P	PDNEIDSFVK	E			Cmpd 717, +MS2(582.3186), 25.3-31.6eV, 44.3 min #2622
8	MEIOB|XP_004691890.1|protein-4249	521	24	59849	43	0	1	0	500	2	1	1	582.319	1162.62	2	1162.55	0.072	0	17.61	12	P	PDNEIDSFVK	E			Cmpd 316, +MS2(582.3186), 25.3-31.6eV, 32.8-27.2 min #1939-1610
8	MEIOB|XP_004691890.1|protein-4249	521	24	59849	43	0	1	0	501	1	1	1	582.319	1162.62	2	1162.55	0.072	0	18.38	10	P	PDNEIDSFVK	E			Cmpd 720, +MS2(582.3186), 25.3-31.6eV, 44.4 min #2629
8	MEIOB|XP_004691890.1|protein-4249	521	24	59849	43	0	1	0	502	1	1	1	582.319	1162.62	2	1162.55	0.0721	0	20.5	6.3	P	PDNEIDSFVK	E			Cmpd 628, +MS2(582.3186), 25.3-31.6eV, 42.0 min #2485
8	MEIOB|XP_004691890.1|protein-4249	521	24	59849	43	0	1	0	504	1	1	1	582.319	1162.62	2	1162.55	0.0721	0	20.93	5.7	P	PDNEIDSFVK	E			Cmpd 404, +MS2(582.3186), 25.3-31.6eV, 36.3-31.0 min #2147-1831
8	MEIOB|XP_004691890.1|protein-4249	521	24	59849	43	0	1	0	505	1	1	1	582.319	1162.62	2	1162.55	0.0721	0	18.43	10	P	PDNEIDSFVK	E			Cmpd 768, +MS2(582.3187), 25.3-31.6eV, 45.5 min #2698
8	MEIOB|XP_004691890.1|protein-4249	521	24	59849	43	0	1	0	506	1	1	1	582.319	1162.62	2	1162.55	0.0721	0	19.69	7.6	P	PDNEIDSFVK	E			Cmpd 301, +MS2(582.3187), 25.3-31.6eV, 31.7 min #1874
8	MEIOB|XP_004691890.1|protein-4249	521	24	59849	43	0	1	0	507	1	1	1	582.319	1162.62	2	1162.55	0.0722	0	20.68	6.1	P	PDNEIDSFVK	E			Cmpd 353, +MS2(582.3187), 25.3-31.6eV, 34.0-28.3 min #2010-1671
8	MEIOB|XP_004691890.1|protein-4249	521	24	59849	43	0	1	0	508	1	1	1	582.319	1162.62	2	1162.55	0.0723	0	20.46	6.4	P	PDNEIDSFVK	E			Cmpd 719, +MS2(582.3187), 25.3-31.6eV, 44.3 min #2626
8	MEIOB|XP_004691890.1|protein-4249	521	24	59849	43	0	1	0	509	1	1	1	582.319	1162.62	2	1162.55	0.0723	0	18.81	9.3	P	PDNEIDSFVK	E			Cmpd 486, +MS2(582.3187), 25.3-31.6eV, 38.6 min #2285
8	MEIOB|XP_004691890.1|protein-4249	521	24	59849	43	0	1	0	510	1	1	1	582.319	1162.62	2	1162.55	0.0724	0	20.49	6.4	P	PDNEIDSFVK	E			Cmpd 671, +MS2(582.3188), 25.3-31.6eV, 43.1 min #2554
8	MEIOB|XP_004691890.1|protein-4249	521	24	59849	43	0	1	0	511	1	1	1	582.319	1162.62	2	1162.55	0.0725	0	20.48	6.4	P	PDNEIDSFVK	E			Cmpd 535, +MS2(582.3188), 25.3-31.6eV, 39.8 min #2357
8	MEIOB|XP_004691890.1|protein-4249	521	24	59849	43	0	1	0	512	1	1	1	582.319	1162.62	2	1162.55	0.0727	0	20.54	6.3	P	PDNEIDSFVK	E			Cmpd 445, +MS2(582.3189), 25.3-31.6eV, 37.5 min #2221
8	MEIOB|XP_004691890.1|protein-4249	521	24	59849	43	0	1	0	513	1	1	1	582.319	1162.62	2	1162.55	0.0727	0	18.75	9.5	P	PDNEIDSFVK	E			Cmpd 483, +MS2(582.3189), 25.3-31.6eV, 38.5 min #2281
8	MEIOB|XP_004691890.1|protein-4249	521	24	59849	43	0	1	0	514	1	1	1	582.319	1162.62	2	1162.55	0.0728	0	20.32	6.6	P	PDNEIDSFVK	E			Cmpd 794, +MS2(582.3190), 25.3-31.6eV, 46.5-31.6 min #2757-1871
8	MEIOB|XP_004691890.1|protein-4249	521	24	59849	43	0	1	0	515	1	1	1	582.319	1162.62	2	1162.55	0.0728	0	18.76	9.5	P	PDNEIDSFVK	E			Cmpd 586, +MS2(582.3190), 25.3-31.6eV, 40.9 min #2425
8	MEIOB|XP_004691890.1|protein-4249	521	24	59849	43	0	1	0	516	1	1	1	582.319	1162.62	2	1162.55	0.0728	0	18.59	9.8	P	PDNEIDSFVK	E			Cmpd 673, +MS2(582.3190), 25.3-31.6eV, 43.2 min #2558
8	MEIOB|XP_004691890.1|protein-4249	521	24	59849	43	0	1	0	517	1	1	1	582.319	1162.62	2	1162.55	0.0729	0	21.16	5.4	P	PDNEIDSFVK	E			Cmpd 384, +MS2(582.3190), 25.3-31.6eV, 35.1-30.9 min #2077-1827
8	MEIOB|XP_004691890.1|protein-4249	521	24	59849	43	0	1	0	518	1	1	1	582.319	1162.62	2	1162.55	0.0729	0	20.47	6.4	P	PDNEIDSFVK	E			Cmpd 529, +MS2(582.3190), 25.3-31.6eV, 39.7 min #2349
8	MEIOB|XP_004691890.1|protein-4249	521	24	59849	43	0	1	0	519	1	1	1	582.319	1162.62	2	1162.55	0.073	0	20.59	6.2	P	PDNEIDSFVK	E			Cmpd 443, +MS2(582.3191), 25.3-31.6eV, 37.5 min #2218
8	MEIOB|XP_004691890.1|protein-4249	521	24	59849	43	0	1	0	520	1	1	1	582.319	1162.62	2	1162.55	0.0731	0	18.76	9.5	P	PDNEIDSFVK	E			Cmpd 632, +MS2(582.3191), 25.3-31.6eV, 42.1 min #2494
8	MEIOB|XP_004691890.1|protein-4249	521	24	59849	43	0	1	0	521	1	1	1	582.319	1162.62	2	1162.55	0.0731	0	20.68	6.1	P	PDNEIDSFVK	E			Cmpd 630, +MS2(582.3191), 25.3-31.6eV, 42.0 min #2489
8	MEIOB|XP_004691890.1|protein-4249	521	24	59849	43	0	1	0	522	1	1	1	582.319	1162.62	2	1162.55	0.0732	0	18.82	9.3	P	PDNEIDSFVK	E			Cmpd 583, +MS2(582.3192), 25.3-31.6eV, 40.9 min #2421
8	MEIOB|XP_004691890.1|protein-4249	521	24	59849	43	0	1	0	523	1	1	1	582.319	1162.62	2	1162.55	0.0735	0	18.55	9.9	P	PDNEIDSFVK	E			Cmpd 674, +MS2(582.3193), 25.3-31.6eV, 43.2 min #2561
8	MEIOB|XP_004691890.1|protein-4249	521	24	59849	43	0	1	0	524	1	1	1	582.319	1162.62	2	1162.55	0.0735	0	20.42	6.5	P	PDNEIDSFVK	E			Cmpd 580, +MS2(582.3193), 25.3-31.6eV, 40.8 min #2417
8	MEIOB|XP_004691890.1|protein-4249	521	24	59849	43	0	1	0	525	1	1	1	582.319	1162.62	2	1162.55	0.0738	0	20.62	6.2	P	PDNEIDSFVK	E			Cmpd 532, +MS2(582.3195), 25.3-31.6eV, 39.7 min #2353
9	PRR14L|XP_004690989.1|protein-9704	2062	20	221265	1	0	1	0	730	1	1	1	775.895	1549.78	2	1549.71	0.064	1	19.57	6.5	K	DQPIPSDRSSPHSGA	E			Cmpd 173, +MS2(775.8953), 28.4-35.5eV, 22.6 min #1327-1335
10	TTN|XP_012582315.1|protein-17982	37163	19	4163711	133	0	13	0	156	4	0	1	395.237	788.46	2	788.464	-0.0047	0	6.05	230	P	IVTEVTK	D			Cmpd 14, +MS2(395.2371), 28.0-35.0eV, 1.5 min #86
10	TTN|XP_012582315.1|protein-17982	37163	19	4163711	133	0	13	0	157	5	0	1	395.237	788.46	2	788.464	-0.0045	0	4.58	320	P	IVTEVTK	D			Cmpd 3, +MS2(395.2372), 24.0-30.0eV, 1.0 min #58
10	TTN|XP_012582315.1|protein-17982	37163	19	4163711	133	0	13	0	159	2	0	1	395.238	788.46	2	788.464	-0.004	0	17.31	17	P	IVTEVTK	D			Cmpd 8, +MS2(395.2375), 24.0-30.0eV, 1.2 min #71
10	TTN|XP_012582315.1|protein-17982	37163	19	4163711	133	0	13	0	160	2	0	1	395.238	788.46	2	788.464	-0.004	0	13.69	39	P	IVTEVTK	D			Cmpd 5, +MS2(395.2375), 28.0-35.0eV, 1.1 min #63
10	TTN|XP_012582315.1|protein-17982	37163	19	4163711	133	0	13	0	161	2	0	1	395.238	788.461	2	788.464	-0.0039	0	14.77	31	P	IVTEVTK	D			Cmpd 28, +MS2(395.2375), 24.0-30.0eV, 2.2 min #129
10	TTN|XP_012582315.1|protein-17982	37163	19	4163711	133	0	13	0	163	6	0	1	395.238	788.461	2	788.464	-0.0037	0	7.28	170	P	IVTEVTK	D			Cmpd 34, +MS2(395.2376), 24.0-30.0eV, 2.5 min #146
10	TTN|XP_012582315.1|protein-17982	37163	19	4163711	133	0	13	0	164	6	0	1	395.238	788.461	2	788.464	-0.0037	0	5.73	250	P	IVTEVTK	D			Cmpd 13, +MS2(395.2376), 24.0-30.0eV, 1.4 min #83
10	TTN|XP_012582315.1|protein-17982	37163	19	4163711	133	0	13	0	165	6	0	1	395.238	788.461	2	788.464	-0.0036	0	8.92	120	P	IVTEVTK	D			Cmpd 9, +MS2(395.2377), 24.0-30.0eV, 1.2 min #73
10	TTN|XP_012582315.1|protein-17982	37163	19	4163711	133	0	13	0	167	2	0	1	395.238	788.461	2	788.464	-0.0034	0	4.12	360	P	IVTEVTK	D			Cmpd 7, +MS2(395.2377), 24.0-30.0eV, 1.1 min #68
10	TTN|XP_012582315.1|protein-17982	37163	19	4163711	133	0	13	0	168	2	0	1	395.238	788.461	2	788.464	-0.0032	0	14.41	33	P	IVTEVTK	D			Cmpd 36, +MS2(395.2379), 24.0-30.0eV, 3.4-0.8 min #40-50
10	TTN|XP_012582315.1|protein-17982	37163	19	4163711	133	0	13	0	169	9	0	1	395.238	788.461	2	788.464	-0.003	0	5.67	250	P	IVTEVTK	D			Cmpd 12, +MS2(395.2379), 24.0-30.0eV, 1.4 min #81
10	TTN|XP_012582315.1|protein-17982	37163	19	4163711	133	0	13	0	175	3	0	1	395.238	788.462	2	788.464	-0.0026	0	11.07	72	P	IVTEVTK	D			Cmpd 21, +MS2(395.2382), 24.0-30.0eV, 1.7 min #103
10	TTN|XP_012582315.1|protein-17982	37163	19	4163711	133	0	13	0	176	1	0	1	395.238	788.462	2	788.464	-0.0025	0	19.05	11	P	IVTEVTK	D			Cmpd 25, +MS2(395.2382), 24.0-30.0eV, 1.9 min #115
10	TTN|XP_012582315.1|protein-17982	37163	19	4163711	133	0	13	0	178	3	0	1	395.238	788.462	2	788.464	-0.0025	0	9.22	110	P	IVTEVTK	D			Cmpd 26, +MS2(395.2382), 24.0-30.0eV, 2.0 min #118
10	TTN|XP_012582315.1|protein-17982	37163	19	4163711	133	0	13	0	180	2	0	1	395.238	788.462	2	788.464	-0.0024	0	13.79	39	P	IVTEVTK	D			Cmpd 35, +MS2(395.2383), 24.0-30.0eV, 2.5 min #148
10	TTN|XP_012582315.1|protein-17982	37163	19	4163711	133	0	13	0	184	2	0	1	395.238	788.462	2	788.464	-0.002	0	40.95	0.074	P	IVTEVTK	D			Cmpd 74, +MS2(395.2384), 24.0-30.0eV, 15.5-0.9 min #914-52
10	TTN|XP_012582315.1|protein-17982	37163	19	4163711	133	0	13	0	185	1	0	1	395.238	788.462	2	788.464	-0.0019	0	12.63	50	P	IVTEVTK	D			Cmpd 10, +MS2(395.2385), 24.0-30.0eV, 1.3 min #75
10	TTN|XP_012582315.1|protein-17982	37163	19	4163711	133	0	13	0	186	2	0	1	395.239	788.463	2	788.464	-0.0018	0	19.16	11	P	IVTEVTK	D			Cmpd 712, +MS2(395.2386), 24.0-30.0eV, 44.1 min #2613
10	TTN|XP_012582315.1|protein-17982	37163	19	4163711	133	0	13	0	187	2	0	1	395.239	788.463	2	788.464	-0.0016	0	14.65	32	P	IVTEVTK	D			Cmpd 33, +MS2(395.2387), 24.0-30.0eV, 2.4 min #144
10	TTN|XP_012582315.1|protein-17982	37163	19	4163711	133	0	13	0	188	6	0	1	395.239	788.463	2	788.464	-0.0015	0	11.38	67	P	IVTEVTK	D			Cmpd 30, +MS2(395.2387), 24.0-30.0eV, 2.3 min #135
10	TTN|XP_012582315.1|protein-17982	37163	19	4163711	133	0	13	0	189	1	0	1	395.239	788.463	2	788.464	-0.0013	0	7.38	170	P	IVTEVTK	D			Cmpd 18, +MS2(395.2388), 24.0-30.0eV, 1.6 min #95
10	TTN|XP_012582315.1|protein-17982	37163	19	4163711	133	0	13	0	190	1	0	1	395.239	788.463	2	788.464	-0.0013	0	28.17	1.4	P	IVTEVTK	D			Cmpd 400, +MS2(395.2388), 24.0-30.0eV, 36.0 min #2131
10	TTN|XP_012582315.1|protein-17982	37163	19	4163711	133	0	13	0	191	1	0	1	395.239	788.463	2	788.464	-0.0013	0	25.9	2.4	P	IVTEVTK	D			Cmpd 753, +MS2(395.2388), 24.0-30.0eV, 45.2 min #2677
10	TTN|XP_012582315.1|protein-17982	37163	19	4163711	133	0	13	0	193	1	0	1	395.239	788.463	2	788.464	-0.0012	0	4.84	300	P	IVTEVTK	D			Cmpd 24, +MS2(395.2389), 28.0-35.0eV, 1.9 min #111
10	TTN|XP_012582315.1|protein-17982	37163	19	4163711	133	0	13	0	195	8	0	1	395.239	788.463	2	788.464	-0.0011	0	0.7	790	P	IVTEVTK	D			Cmpd 378, +MS2(395.2389), 24.0-30.0eV, 35.0 min #2071
10	TTN|XP_012582315.1|protein-17982	37163	19	4163711	133	0	13	0	196	4	0	1	395.239	788.463	2	788.464	-0.001	0	11.2	70	P	IVTEVTK	D			Cmpd 569, +MS2(395.2389), 24.0-30.0eV, 40.6 min #2402
10	TTN|XP_012582315.1|protein-17982	37163	19	4163711	133	0	13	0	197	7	0	1	395.239	788.463	2	788.464	-0.001	0	13.48	41	P	IVTEVTK	D			Cmpd 709, +MS2(395.2389), 24.0-30.0eV, 44.0 min #2609
10	TTN|XP_012582315.1|protein-17982	37163	19	4163711	133	0	13	0	198	2	0	1	395.239	788.463	2	788.464	-0.001	0	27.75	1.5	P	IVTEVTK	D			Cmpd 475, +MS2(395.2390), 24.0-30.0eV, 38.3 min #2269
10	TTN|XP_012582315.1|protein-17982	37163	19	4163711	133	0	13	0	200	1	0	1	395.239	788.463	2	788.464	-0.0009	0	26.48	2.1	P	IVTEVTK	D			Cmpd 756, +MS2(395.2390), 24.0-30.0eV, 45.3 min #2681
10	TTN|XP_012582315.1|protein-17982	37163	19	4163711	133	0	13	0	203	4	0	1	395.239	788.463	2	788.464	-0.0008	0	13.79	39	P	IVTEVTK	D			Cmpd 571, +MS2(395.2390), 24.0-30.0eV, 40.6 min #2405
10	TTN|XP_012582315.1|protein-17982	37163	19	4163711	133	0	13	0	205	4	0	1	395.239	788.464	2	788.464	-0.0008	0	13.63	40	P	IVTEVTK	D			Cmpd 474, +MS2(395.2391), 24.0-30.0eV, 38.3 min #2266
10	TTN|XP_012582315.1|protein-17982	37163	19	4163711	133	0	13	0	206	4	0	1	395.239	788.464	2	788.464	-0.0008	0	14.4	33	P	IVTEVTK	D			Cmpd 706, +MS2(395.2391), 24.0-30.0eV, 44.0 min #2605
10	TTN|XP_012582315.1|protein-17982	37163	19	4163711	133	0	13	0	208	4	0	1	395.239	788.464	2	788.464	-0.0007	0	14.77	31	P	IVTEVTK	D			Cmpd 800, +MS2(395.2391), 24.0-30.0eV, 46.3-0.9 min #2745-55
10	TTN|XP_012582315.1|protein-17982	37163	19	4163711	133	0	13	0	210	2	0	1	395.239	788.464	2	788.464	-0.0007	0	27.37	1.7	P	IVTEVTK	D			Cmpd 405, +MS2(395.2391), 24.0-30.0eV, 36.1 min #2137
10	TTN|XP_012582315.1|protein-17982	37163	19	4163711	133	0	13	0	211	5	0	1	395.239	788.464	2	788.464	-0.0007	0	14.71	31	P	IVTEVTK	D			Cmpd 403, +MS2(395.2391), 24.0-30.0eV, 36.1 min #2135
10	TTN|XP_012582315.1|protein-17982	37163	19	4163711	133	0	13	0	212	4	0	1	395.239	788.464	2	788.464	-0.0006	0	13.15	45	P	IVTEVTK	D			Cmpd 434, +MS2(395.2392), 24.0-30.0eV, 37.1 min #2198
10	TTN|XP_012582315.1|protein-17982	37163	19	4163711	133	0	13	0	214	7	0	1	395.239	788.464	2	788.464	-0.0006	0	14.49	33	P	IVTEVTK	D			Cmpd 477, +MS2(395.2392), 24.0-30.0eV, 38.4 min #2273
10	TTN|XP_012582315.1|protein-17982	37163	19	4163711	133	0	13	0	215	3	0	1	395.239	788.464	2	788.464	-0.0005	0	17.58	16	P	IVTEVTK	D			Cmpd 437, +MS2(395.2392), 24.0-30.0eV, 37.2 min #2205
10	TTN|XP_012582315.1|protein-17982	37163	19	4163711	133	0	13	0	216	3	0	1	395.239	788.464	2	788.464	-0.0005	0	11.16	71	P	IVTEVTK	D			Cmpd 620, +MS2(395.2392), 24.0-30.0eV, 41.8 min #2473
10	TTN|XP_012582315.1|protein-17982	37163	19	4163711	133	0	13	0	217	4	0	1	395.239	788.464	2	788.464	-0.0004	0	15.1	29	P	IVTEVTK	D			Cmpd 574, +MS2(395.2392), 24.0-30.0eV, 40.7 min #2409
10	TTN|XP_012582315.1|protein-17982	37163	19	4163711	133	0	13	0	218	1	0	1	395.239	788.464	2	788.464	-0.0004	0	27.47	1.7	P	IVTEVTK	D			Cmpd 436, +MS2(395.2393), 24.0-30.0eV, 37.2 min #2201
10	TTN|XP_012582315.1|protein-17982	37163	19	4163711	133	0	13	0	219	2	0	1	395.239	788.464	2	788.464	-0.0003	0	13.45	42	P	IVTEVTK	D			Cmpd 663, +MS2(395.2393), 24.0-30.0eV, 42.9 min #2541
10	TTN|XP_012582315.1|protein-17982	37163	19	4163711	133	0	13	0	220	4	0	1	395.24	788.465	2	788.464	0.0001	0	15.95	23	P	IVTEVTK	D			Cmpd 751, +MS2(395.2395), 24.0-30.0eV, 45.1 min #2674
10	TTN|XP_012582315.1|protein-17982	37163	19	4163711	133	0	13	0	221	3	0	1	395.24	788.465	2	788.464	0.0002	0	10.72	78	P	IVTEVTK	D			Cmpd 618, +MS2(395.2396), 24.0-30.0eV, 41.7 min #2470
10	TTN|XP_012582315.1|protein-17982	37163	19	4163711	133	0	13	0	222	1	0	1	395.24	788.465	2	788.464	0.0002	0	14.46	33	P	IVTEVTK	D			Cmpd 666, +MS2(395.2396), 24.0-30.0eV, 43.0 min #2545
10	TTN|XP_012582315.1|protein-17982	37163	19	4163711	133	0	13	0	223	3	0	1	789.473	788.466	1	788.464	0.0012	0	35.03	0.29	P	IVTEVTK	D			Cmpd 81, +MS2(789.4728), 34.9-43.7eV, 15.8 min #927-934
10	TTN|XP_012582315.1|protein-17982	37163	19	4163711	133	0	13	0	278	4	0	1	421.757	841.5	2	841.477	0.0228	1	30.78	0.59	R	VRDSLRP	D			Cmpd 93, +MS2(421.7572), 24.0-30.0eV, 16.7 min #985
10	TTN|XP_012582315.1|protein-17982	37163	19	4163711	133	0	13	0	311	3	1	1	461.744	921.474	2	921.477	-0.0028	0	13.03	37	E	LSATSSTQK	I			Cmpd 428, +MS2(461.7443), 24.0-30.0eV, 37.0 min #2189
10	TTN|XP_012582315.1|protein-17982	37163	19	4163711	133	0	13	0	313	2	1	1	461.744	921.474	2	921.477	-0.0024	0	12.39	43	E	LSATSSTQK	I			Cmpd 371, +MS2(461.7444), 24.0-30.0eV, 34.8 min #2062
10	TTN|XP_012582315.1|protein-17982	37163	19	4163711	133	0	13	0	314	3	1	1	461.745	921.474	2	921.477	-0.0023	0	13.27	35	E	LSATSSTQK	I			Cmpd 700, +MS2(461.7445), 24.0-30.0eV, 43.8 min #2597
10	TTN|XP_012582315.1|protein-17982	37163	19	4163711	133	0	13	0	316	3	1	1	461.745	921.475	2	921.477	-0.0018	0	12.98	38	E	LSATSSTQK	I			Cmpd 433, +MS2(461.7447), 24.0-30.0eV, 37.1 min #2197
10	TTN|XP_012582315.1|protein-17982	37163	19	4163711	133	0	13	0	318	2	1	1	461.745	921.475	2	921.477	-0.0015	0	12.85	39	E	LSATSSTQK	I			Cmpd 707, +MS2(461.7449), 24.0-30.0eV, 44.0 min #2606
10	TTN|XP_012582315.1|protein-17982	37163	19	4163711	133	0	13	0	319	3	1	1	461.745	921.475	2	921.477	-0.0014	0	12.95	38	E	LSATSSTQK	I			Cmpd 468, +MS2(461.7449), 24.0-30.0eV, 38.1 min #2257
10	TTN|XP_012582315.1|protein-17982	37163	19	4163711	133	0	13	0	320	3	1	1	461.745	921.475	2	921.477	-0.0013	0	13.08	37	E	LSATSSTQK	I			Cmpd 661, +MS2(461.7450), 24.0-30.0eV, 42.8 min #2538
10	TTN|XP_012582315.1|protein-17982	37163	19	4163711	133	0	13	0	321	2	1	1	461.745	921.475	2	921.477	-0.0013	0	13.02	37	E	LSATSSTQK	I			Cmpd 395, +MS2(461.7450), 24.0-30.0eV, 35.8-34.7 min #2121-2055
10	TTN|XP_012582315.1|protein-17982	37163	19	4163711	133	0	13	0	322	3	1	1	461.745	921.476	2	921.477	-0.0012	0	13	37	E	LSATSSTQK	I			Cmpd 704, +MS2(461.7450), 24.0-30.0eV, 43.9 min #2602
10	TTN|XP_012582315.1|protein-17982	37163	19	4163711	133	0	13	0	323	3	1	1	461.745	921.476	2	921.477	-0.0012	0	12.94	38	E	LSATSSTQK	I			Cmpd 431, +MS2(461.7451), 24.0-30.0eV, 37.0 min #2193
10	TTN|XP_012582315.1|protein-17982	37163	19	4163711	133	0	13	0	324	2	1	1	461.745	921.476	2	921.477	-0.0011	0	13.16	36	E	LSATSSTQK	I			Cmpd 655, +MS2(461.7451), 24.0-30.0eV, 42.7 min #2529
10	TTN|XP_012582315.1|protein-17982	37163	19	4163711	133	0	13	0	325	2	1	1	461.745	921.476	2	921.477	-0.0009	0	13.16	36	E	LSATSSTQK	I			Cmpd 519, +MS2(461.7452), 24.0-30.0eV, 39.4 min #2333
10	TTN|XP_012582315.1|protein-17982	37163	19	4163711	133	0	13	0	326	3	1	1	461.745	921.476	2	921.477	-0.0008	0	12.98	38	E	LSATSSTQK	I			Cmpd 471, +MS2(461.7452), 24.0-30.0eV, 38.2 min #2261
10	TTN|XP_012582315.1|protein-17982	37163	19	4163711	133	0	13	0	327	2	1	1	461.745	921.476	2	921.477	-0.0008	0	12.77	39	E	LSATSSTQK	I			Cmpd 399, +MS2(461.7452), 24.0-30.0eV, 36.0 min #2130
10	TTN|XP_012582315.1|protein-17982	37163	19	4163711	133	0	13	0	328	4	1	1	461.745	921.476	2	921.477	-0.0007	0	12.99	38	E	LSATSSTQK	I			Cmpd 568, +MS2(461.7453), 24.0-30.0eV, 40.5 min #2401
10	TTN|XP_012582315.1|protein-17982	37163	19	4163711	133	0	13	0	329	3	1	1	461.745	921.476	2	921.477	-0.0007	0	12.77	39	E	LSATSSTQK	I			Cmpd 565, +MS2(461.7453), 24.0-30.0eV, 40.5 min #2397
10	TTN|XP_012582315.1|protein-17982	37163	19	4163711	133	0	13	0	330	2	1	1	461.745	921.476	2	921.477	-0.0007	0	13.13	36	E	LSATSSTQK	I			Cmpd 514, +MS2(461.7453), 24.0-30.0eV, 39.3 min #2325
10	TTN|XP_012582315.1|protein-17982	37163	19	4163711	133	0	13	0	331	3	1	1	461.745	921.476	2	921.477	-0.0006	0	12.93	38	E	LSATSSTQK	I			Cmpd 473, +MS2(461.7454), 24.0-30.0eV, 38.3 min #2265
10	TTN|XP_012582315.1|protein-17982	37163	19	4163711	133	0	13	0	332	3	1	1	461.745	921.476	2	921.477	-0.0005	0	12.7	40	E	LSATSSTQK	I			Cmpd 517, +MS2(461.7454), 24.0-30.0eV, 39.3 min #2329
10	TTN|XP_012582315.1|protein-17982	37163	19	4163711	133	0	13	0	333	2	1	1	461.745	921.476	2	921.477	-0.0004	0	13.09	37	E	LSATSSTQK	I			Cmpd 617, +MS2(461.7454), 24.0-30.0eV, 41.7 min #2469
10	TTN|XP_012582315.1|protein-17982	37163	19	4163711	133	0	13	0	334	2	1	1	461.745	921.476	2	921.477	-0.0003	0	13.34	35	E	LSATSSTQK	I			Cmpd 562, +MS2(461.7455), 24.0-30.0eV, 40.4 min #2393
10	TTN|XP_012582315.1|protein-17982	37163	19	4163711	133	0	13	0	335	2	1	1	461.746	921.477	2	921.477	0.0007	0	13.18	36	E	LSATSSTQK	I			Cmpd 657, +MS2(461.7460), 24.0-30.0eV, 42.8 min #2533
10	TTN|XP_012582315.1|protein-17982	37163	19	4163711	133	0	13	0	336	4	1	1	461.746	921.478	2	921.477	0.0013	0	12.82	39	E	LSATSSTQK	I			Cmpd 383, +MS2(461.7463), 24.0-30.0eV, 35.3-34.4 min #2087-2035
10	TTN|XP_012582315.1|protein-17982	37163	19	4163711	133	0	13	0	347	8	1	1	464.249	926.483	2	926.555	-0.0715	1	2.98	340	E	PSREVVLK	T			Cmpd 453, +MS2(464.2490), 24.0-30.0eV, 37.7 min #2234
10	TTN|XP_012582315.1|protein-17982	37163	19	4163711	133	0	13	0	411	4	0	1	501.795	1001.57	2	1001.58	-0.001	1	6.46	180	K	TTAKLIVEGA	V			Cmpd 627, +MS2(501.7946), 24.0-30.0eV, 41.9 min #2483
10	TTN|XP_012582315.1|protein-17982	37163	19	4163711	133	0	13	0	416	5	0	1	501.795	1001.58	2	1001.58	-0.0004	1	5	250	K	TTAKLIVEGA	V			Cmpd 665, +MS2(501.7949), 24.0-30.0eV, 42.9 min #2543
10	TTN|XP_012582315.1|protein-17982	37163	19	4163711	133	0	13	0	417	3	0	1	501.795	1001.58	2	1001.58	-0.0003	1	8.45	110	K	TTAKLIVEGA	V			Cmpd 570, +MS2(501.7950), 24.0-30.0eV, 40.6 min #2403
10	TTN|XP_012582315.1|protein-17982	37163	19	4163711	133	0	13	0	418	2	0	1	501.795	1001.58	2	1001.58	-0.0002	1	7.01	160	K	TTAKLIVEGA	V			Cmpd 714, +MS2(501.7950), 24.0-30.0eV, 44.1 min #2615
10	TTN|XP_012582315.1|protein-17982	37163	19	4163711	133	0	13	0	419	7	0	1	501.795	1001.58	2	1001.58	-0.0002	1	2.69	430	K	TTAKLIVEGA	V			Cmpd 716, +MS2(501.7950), 24.0-30.0eV, 44.2 min #2619
10	TTN|XP_012582315.1|protein-17982	37163	19	4163711	133	0	13	0	420	3	1	1	1002.58	1001.58	1	1001.58	0	1	13.71	34	K	TTAKLIVEGA	V			Cmpd 124, +MS2(1002.5830), 40.0-50.1eV, 18.4 min #1082-1089
10	TTN|XP_012582315.1|protein-17982	37163	19	4163711	133	0	13	0	424	8	0	1	501.796	1001.58	2	1001.58	0.0011	1	2.27	470	K	TTAKLIVEGA	V			Cmpd 619, +MS2(501.7957), 24.0-30.0eV, 41.7 min #2471
10	TTN|XP_012582315.1|protein-17982	37163	19	4163711	133	0	13	0	425	4	0	1	501.796	1001.58	2	1001.58	0.0013	1	3.5	350	K	TTAKLIVEGA	V			Cmpd 693, +MS2(501.7958), 24.0-30.0eV, 43.7 min #2587
10	TTN|XP_012582315.1|protein-17982	37163	19	4163711	133	0	13	0	484	5	0	1	582.317	1162.62	2	1162.66	-0.0397	1	6.09	170	K	LVVTGLKEGTF	Y			Cmpd 233, +MS2(582.3173), 25.3-31.6eV, 27.1-23.4 min #1603-1383
10	TTN|XP_012582315.1|protein-17982	37163	19	4163711	133	0	13	0	527	1	1	1	589.791	1177.57	2	1177.58	-0.0135	0	13.7	30	T	QMTAFVQEPK	V			Cmpd 739, +MS2(589.7906), 25.4-31.8eV, 44.8 min #2654
10	TTN|XP_012582315.1|protein-17982	37163	19	4163711	133	0	13	0	530	4	1	1	589.791	1177.57	2	1177.58	-0.0122	0	10.54	62	T	QMTAFVQEPK	V			Cmpd 392, +MS2(589.7913), 25.4-31.8eV, 35.6 min #2107
10	TTN|XP_012582315.1|protein-17982	37163	19	4163711	133	0	13	0	532	2	1	1	589.791	1177.57	2	1177.58	-0.0121	0	12.06	44	T	QMTAFVQEPK	V			Cmpd 785, +MS2(589.7913), 25.4-31.8eV, 46.0 min #2723
10	TTN|XP_012582315.1|protein-17982	37163	19	4163711	133	0	13	0	534	9	1	1	589.791	1177.57	2	1177.58	-0.012	0	8.86	91	T	QMTAFVQEPK	V			Cmpd 737, +MS2(589.7914), 25.4-31.8eV, 44.7 min #2651
10	TTN|XP_012582315.1|protein-17982	37163	19	4163711	133	0	13	0	536	7	1	1	589.792	1177.57	2	1177.58	-0.0117	0	11.54	49	T	QMTAFVQEPK	V			Cmpd 509, +MS2(589.7915), 25.4-31.8eV, 39.2 min #2319
10	TTN|XP_012582315.1|protein-17982	37163	19	4163711	133	0	13	0	540	2	1	1	589.792	1177.57	2	1177.58	-0.0116	0	11.76	47	T	QMTAFVQEPK	V			Cmpd 743, +MS2(589.7915), 25.4-31.8eV, 44.9 min #2659
10	TTN|XP_012582315.1|protein-17982	37163	19	4163711	133	0	13	0	544	1	1	1	589.792	1177.57	2	1177.58	-0.0113	0	12.65	38	T	QMTAFVQEPK	V			Cmpd 470, +MS2(589.7917), 25.4-31.8eV, 38.2 min #2259
10	TTN|XP_012582315.1|protein-17982	37163	19	4163711	133	0	13	0	546	2	1	1	589.792	1177.57	2	1177.58	-0.0111	0	9.98	71	T	QMTAFVQEPK	V			Cmpd 451, +MS2(589.7918), 25.4-31.8eV, 37.7 min #2230
10	TTN|XP_012582315.1|protein-17982	37163	19	4163711	133	0	13	0	547	2	1	1	589.792	1177.57	2	1177.58	-0.011	0	14.13	27	T	QMTAFVQEPK	V			Cmpd 696, +MS2(589.7918), 25.4-31.8eV, 43.7 min #2591
10	TTN|XP_012582315.1|protein-17982	37163	19	4163711	133	0	13	0	548	3	1	1	589.792	1177.57	2	1177.58	-0.011	0	11.85	46	T	QMTAFVQEPK	V			Cmpd 593, +MS2(589.7919), 25.4-31.8eV, 41.1 min #2434
10	TTN|XP_012582315.1|protein-17982	37163	19	4163711	133	0	13	0	549	2	1	1	589.792	1177.57	2	1177.58	-0.0108	0	11.66	48	T	QMTAFVQEPK	V			Cmpd 534, +MS2(589.7920), 25.4-31.8eV, 39.8 min #2355
10	TTN|XP_012582315.1|protein-17982	37163	19	4163711	133	0	13	0	550	1	1	1	589.792	1177.57	2	1177.58	-0.0105	0	19.92	7.2	T	QMTAFVQEPK	V			Cmpd 791, +MS2(589.7921), 25.4-31.8eV, 46.2 min #2735
10	TTN|XP_012582315.1|protein-17982	37163	19	4163711	133	0	13	0	552	3	1	1	589.792	1177.57	2	1177.58	-0.0104	0	8.03	110	T	QMTAFVQEPK	V			Cmpd 670, +MS2(589.7922), 25.4-31.8eV, 43.1 min #2551
10	TTN|XP_012582315.1|protein-17982	37163	19	4163711	133	0	13	0	553	7	1	1	589.792	1177.57	2	1177.58	-0.0103	0	8.57	98	T	QMTAFVQEPK	V			Cmpd 528, +MS2(589.7922), 25.4-31.8eV, 39.6 min #2347
10	TTN|XP_012582315.1|protein-17982	37163	19	4163711	133	0	13	0	555	3	1	1	589.792	1177.57	2	1177.58	-0.01	0	14.25	26	T	QMTAFVQEPK	V			Cmpd 596, +MS2(589.7923), 25.4-31.8eV, 41.2 min #2438
10	TTN|XP_012582315.1|protein-17982	37163	19	4163711	133	0	13	0	557	2	1	1	589.793	1177.57	2	1177.58	-0.0096	0	11.93	45	T	QMTAFVQEPK	V			Cmpd 546, +MS2(589.7926), 25.4-31.8eV, 40.0 min #2371
10	TTN|XP_012582315.1|protein-17982	37163	19	4163711	133	0	13	0	568	4	1	1	589.793	1177.57	2	1177.58	-0.0086	0	13.64	30	T	QMTAFVQEPK	V			Cmpd 591, +MS2(589.7931), 25.4-31.8eV, 41.0 min #2431
10	TTN|XP_012582315.1|protein-17982	37163	19	4163711	133	0	13	0	574	3	1	1	1178.58	1177.57	1	1177.6	-0.0261	0	8.5	99	K	DQNTYVLVIN	K			Cmpd 456, +MS2(1178.5791), 42.9-53.6eV, 37.8 min #2239
10	TTN|XP_012582315.1|protein-17982	37163	19	4163711	133	0	13	0	583	2	1	1	589.793	1177.57	2	1177.58	-0.0078	0	12.43	40	T	QMTAFVQEPK	V			Cmpd 543, +MS2(589.7935), 25.4-31.8eV, 40.0 min #2367
10	TTN|XP_012582315.1|protein-17982	37163	19	4163711	133	0	13	0	589	9	1	1	1178.58	1177.57	1	1177.6	-0.0253	0	0.36	650	K	DQNTYVLVIN	K			Cmpd 659, +MS2(1178.5799), 42.9-53.6eV, 42.8 min #2535
10	TTN|XP_012582315.1|protein-17982	37163	19	4163711	133	0	13	0	597	4	1	1	1178.58	1177.57	1	1177.6	-0.0243	0	6.6	150	K	DQNTYVLVIN	K			Cmpd 551, +MS2(1178.5809), 42.9-53.6eV, 40.2 min #2378
10	TTN|XP_012582315.1|protein-17982	37163	19	4163711	133	0	13	0	609	8	1	1	435.909	1304.7	3	1304.64	0.0612	0	3.53	290	K	SKPSKPSEPMFA	L			Cmpd 98, +MS2(435.9088), 20.0-25.0eV, 17.0 min #999-1006
10	TTN|XP_012582315.1|protein-17982	37163	19	4163711	133	0	13	0	611	3	1	1	435.909	1304.71	3	1304.64	0.0632	0	3.71	280	K	SKPSKPSEPMFA	L			Cmpd 775, +MS2(435.9095), 20.0-25.0eV, 45.7 min #2709
10	TTN|XP_012582315.1|protein-17982	37163	19	4163711	133	0	13	0	612	7	1	1	435.91	1304.71	3	1304.64	0.0634	0	1.99	420	K	SKPSKPSEPMFA	L			Cmpd 158, +MS2(435.9096), 20.0-25.0eV, 21.3 min #1255
10	TTN|XP_012582315.1|protein-17982	37163	19	4163711	133	0	13	0	613	1	1	1	435.91	1304.71	3	1304.64	0.0634	0	0.64	570	K	SKPSKPSEPMFA	L			Cmpd 773, +MS2(435.9096), 20.0-25.0eV, 45.7 min #2706
10	TTN|XP_012582315.1|protein-17982	37163	19	4163711	133	0	13	0	614	1	1	1	435.91	1304.71	3	1304.64	0.0635	0	1	530	K	SKPSKPSEPMFA	L			Cmpd 771, +MS2(435.9096), 20.0-25.0eV, 45.6 min #2703
10	TTN|XP_012582315.1|protein-17982	37163	19	4163711	133	0	13	0	615	9	1	1	435.91	1304.71	3	1304.64	0.0636	0	2.28	390	K	SKPSKPSEPMFA	L			Cmpd 145, +MS2(435.9096), 20.0-25.0eV, 20.1 min #1182-1189
10	TTN|XP_012582315.1|protein-17982	37163	19	4163711	133	0	13	0	616	1	1	1	435.91	1304.71	3	1304.64	0.0641	0	7.35	120	K	SKPSKPSEPMFA	L			Cmpd 730, +MS2(435.9098), 20.0-25.0eV, 44.6 min #2642
10	TTN|XP_012582315.1|protein-17982	37163	19	4163711	133	0	13	0	617	1	1	1	435.91	1304.71	3	1304.64	0.0641	0	3.5	300	K	SKPSKPSEPMFA	L			Cmpd 682, +MS2(435.9098), 20.0-25.0eV, 43.5 min #2574
10	TTN|XP_012582315.1|protein-17982	37163	19	4163711	133	0	13	0	618	2	1	1	435.91	1304.71	3	1304.64	0.0642	0	6.99	130	K	SKPSKPSEPMFA	L			Cmpd 487, +MS2(435.9098), 20.0-25.0eV, 38.6 min #2286
10	TTN|XP_012582315.1|protein-17982	37163	19	4163711	133	0	13	0	619	2	1	1	435.91	1304.71	3	1304.64	0.0642	0	7.82	110	K	SKPSKPSEPMFA	L			Cmpd 449, +MS2(435.9098), 20.0-25.0eV, 37.6 min #2227
10	TTN|XP_012582315.1|protein-17982	37163	19	4163711	133	0	13	0	620	1	1	1	435.91	1304.71	3	1304.64	0.0645	0	6.75	140	K	SKPSKPSEPMFA	L			Cmpd 444, +MS2(435.9099), 20.0-25.0eV, 37.5 min #2219
10	TTN|XP_012582315.1|protein-17982	37163	19	4163711	133	0	13	0	621	2	1	1	435.91	1304.71	3	1304.64	0.0645	0	4.06	260	K	SKPSKPSEPMFA	L			Cmpd 537, +MS2(435.9099), 20.0-25.0eV, 39.8 min #2359
10	TTN|XP_012582315.1|protein-17982	37163	19	4163711	133	0	13	0	622	1	1	1	435.91	1304.71	3	1304.64	0.0646	0	4.62	230	K	SKPSKPSEPMFA	L			Cmpd 584, +MS2(435.9100), 20.0-25.0eV, 40.9 min #2422
10	TTN|XP_012582315.1|protein-17982	37163	19	4163711	133	0	13	0	623	1	1	1	435.91	1304.71	3	1304.64	0.0647	0	5.89	170	K	SKPSKPSEPMFA	L			Cmpd 447, +MS2(435.9100), 20.0-25.0eV, 37.5 min #2223
10	TTN|XP_012582315.1|protein-17982	37163	19	4163711	133	0	13	0	624	1	1	1	435.91	1304.71	3	1304.64	0.065	0	8.77	88	K	SKPSKPSEPMFA	L			Cmpd 385, +MS2(435.9101), 20.0-25.0eV, 35.3-21.2 min #2090-1250
10	TTN|XP_012582315.1|protein-17982	37163	19	4163711	133	0	13	0	626	7	1	1	1305.72	1304.71	1	1304.64	0.0651	0	0.39	610	K	SKPSKPSEPMFA	L			Cmpd 100, +MS2(1305.7158), 44.9-56.1eV, 17.1 min #1003-1011
10	TTN|XP_012582315.1|protein-17982	37163	19	4163711	133	0	13	0	628	1	1	1	435.91	1304.71	3	1304.64	0.0651	0	0.8	550	K	SKPSKPSEPMFA	L			Cmpd 636, +MS2(435.9101), 20.0-25.0eV, 42.2 min #2498
10	TTN|XP_012582315.1|protein-17982	37163	19	4163711	133	0	13	0	629	1	1	1	435.91	1304.71	3	1304.64	0.0653	0	6.8	140	K	SKPSKPSEPMFA	L			Cmpd 640, +MS2(435.9102), 20.0-25.0eV, 42.2 min #2502
10	TTN|XP_012582315.1|protein-17982	37163	19	4163711	133	0	13	0	630	1	1	1	435.91	1304.71	3	1304.64	0.0653	0	6.43	150	K	SKPSKPSEPMFA	L			Cmpd 677, +MS2(435.9102), 20.0-25.0eV, 43.3 min #2567
10	TTN|XP_012582315.1|protein-17982	37163	19	4163711	133	0	13	0	631	2	1	1	435.91	1304.71	3	1304.64	0.0653	0	5.06	210	K	SKPSKPSEPMFA	L			Cmpd 588, +MS2(435.9102), 20.0-25.0eV, 41.0 min #2427
10	TTN|XP_012582315.1|protein-17982	37163	19	4163711	133	0	13	0	632	1	1	1	435.91	1304.71	3	1304.64	0.0654	0	8.88	86	K	SKPSKPSEPMFA	L			Cmpd 590, +MS2(435.9102), 20.0-25.0eV, 41.0 min #2430
10	TTN|XP_012582315.1|protein-17982	37163	19	4163711	133	0	13	0	633	3	1	1	435.91	1304.71	3	1304.64	0.0654	0	3.38	300	K	SKPSKPSEPMFA	L			Cmpd 493, +MS2(435.9102), 20.0-25.0eV, 38.7 min #2294
10	TTN|XP_012582315.1|protein-17982	37163	19	4163711	133	0	13	0	634	1	1	1	435.91	1304.71	3	1304.64	0.0654	0	4.55	230	K	SKPSKPSEPMFA	L			Cmpd 727, +MS2(435.9102), 20.0-25.0eV, 44.5 min #2638
10	TTN|XP_012582315.1|protein-17982	37163	19	4163711	133	0	13	0	635	1	1	1	435.91	1304.71	3	1304.64	0.0655	0	13.69	28	K	SKPSKPSEPMFA	L			Cmpd 539, +MS2(435.9103), 20.0-25.0eV, 39.9 min #2362
10	TTN|XP_012582315.1|protein-17982	37163	19	4163711	133	0	13	0	636	2	1	1	435.91	1304.71	3	1304.64	0.0656	0	6.6	150	K	SKPSKPSEPMFA	L			Cmpd 679, +MS2(435.9103), 20.0-25.0eV, 43.4 min #2570
10	TTN|XP_012582315.1|protein-17982	37163	19	4163711	133	0	13	0	637	1	1	1	435.91	1304.71	3	1304.64	0.0657	0	7.01	130	K	SKPSKPSEPMFA	L			Cmpd 643, +MS2(435.9103), 20.0-25.0eV, 42.3 min #2506
10	TTN|XP_012582315.1|protein-17982	37163	19	4163711	133	0	13	0	638	1	1	1	435.91	1304.71	3	1304.64	0.0658	0	4.74	220	K	SKPSKPSEPMFA	L			Cmpd 491, +MS2(435.9104), 20.0-25.0eV, 38.7 min #2291
10	TTN|XP_012582315.1|protein-17982	37163	19	4163711	133	0	13	0	639	1	1	1	435.911	1304.71	3	1304.64	0.0672	0	8.03	100	K	SKPSKPSEPMFA	L			Cmpd 533, +MS2(435.9108), 20.0-25.0eV, 39.7 min #2354
10	TTN|XP_012582315.1|protein-17982	37163	19	4163711	133	0	13	0	729	3	1	1	517.598	1549.77	3	1549.77	0.0055	1	0.43	530	K	GSKELVSGEACTISL	E			Cmpd 178, +MS2(517.5977), 20.3-25.4eV, 23.5 min #1318-1387
10	TTN|XP_012582315.1|protein-17982	37163	19	4163711	133	0	13	0	771	7	0	1	788.893	1575.77	2	1575.79	-0.0228	1	3.31	270	L	EAEPYFTVKLHDK	T			Cmpd 151, +MS2(788.8925), 28.6-35.8eV, 20.3 min #1190-1198
10	TTN|XP_012582315.1|protein-17982	37163	19	4163711	133	0	13	0	777	7	1	1	812.887	1623.76	2	1623.78	-0.0224	1	6.01	140	K	DGFAITPSEKCSIVT	T			Cmpd 300, +MS2(812.8868), 29.0-36.3eV, 30.6 min #1809-1885
10	TTN|XP_012582315.1|protein-17982	37163	19	4163711	133	0	13	0	855	3	1	1	978.485	1954.96	2	1954.93	0.0211	1	9.47	55	G	WLNIGESFLDEETKMK	L	Oxidation (M)	0.0000000000000020.0	Cmpd 227, +MS2(978.4851), 31.7-39.6eV, 26.6 min #1499-1574
11	EEF2|XP_004689401.1|protein-10744	883	19	98586	26	0	1	0	159	10	0	1	395.238	788.46	2	788.464	-0.004	0	12.41	53	N	VLTDITK	G			Cmpd 8, +MS2(395.2375), 24.0-30.0eV, 1.2 min #71
11	EEF2|XP_004689401.1|protein-10744	883	19	98586	26	0	1	0	161	3	0	1	395.238	788.461	2	788.464	-0.0039	0	14.34	34	N	VLTDITK	G			Cmpd 28, +MS2(395.2375), 24.0-30.0eV, 2.2 min #129
11	EEF2|XP_004689401.1|protein-10744	883	19	98586	26	0	1	0	162	1	0	1	395.238	788.461	2	788.464	-0.0038	0	8.34	140	N	VLTDITK	G			Cmpd 11, +MS2(395.2376), 24.0-30.0eV, 1.3 min #78
11	EEF2|XP_004689401.1|protein-10744	883	19	98586	26	0	1	0	163	7	0	1	395.238	788.461	2	788.464	-0.0037	0	6.34	210	N	VLTDITK	G			Cmpd 34, +MS2(395.2376), 24.0-30.0eV, 2.5 min #146
11	EEF2|XP_004689401.1|protein-10744	883	19	98586	26	0	1	0	165	2	0	1	395.238	788.461	2	788.464	-0.0036	0	9.59	100	N	VLTDITK	G			Cmpd 9, +MS2(395.2377), 24.0-30.0eV, 1.2 min #73
11	EEF2|XP_004689401.1|protein-10744	883	19	98586	26	0	1	0	169	4	0	1	395.238	788.461	2	788.464	-0.003	0	8.76	120	N	VLTDITK	G			Cmpd 12, +MS2(395.2379), 24.0-30.0eV, 1.4 min #81
11	EEF2|XP_004689401.1|protein-10744	883	19	98586	26	0	1	0	176	1	0	1	395.238	788.462	2	788.464	-0.0025	0	19.05	11	N	VLTDITK	G			Cmpd 25, +MS2(395.2382), 24.0-30.0eV, 1.9 min #115
11	EEF2|XP_004689401.1|protein-10744	883	19	98586	26	0	1	0	178	1	0	1	395.238	788.462	2	788.464	-0.0025	0	20.51	8.2	N	VLTDITK	G			Cmpd 26, +MS2(395.2382), 24.0-30.0eV, 2.0 min #118
11	EEF2|XP_004689401.1|protein-10744	883	19	98586	26	0	1	0	180	10	0	1	395.238	788.462	2	788.464	-0.0024	0	10.33	85	N	VLTDITK	G			Cmpd 35, +MS2(395.2383), 24.0-30.0eV, 2.5 min #148
11	EEF2|XP_004689401.1|protein-10744	883	19	98586	26	0	1	0	182	3	0	1	395.238	788.462	2	788.464	-0.0022	0	3.05	460	N	VLTDITK	G			Cmpd 20, +MS2(395.2384), 24.0-30.0eV, 1.7 min #100
11	EEF2|XP_004689401.1|protein-10744	883	19	98586	26	0	1	0	184	7	0	1	395.238	788.462	2	788.464	-0.002	0	24.77	3.1	N	VLTDITK	G			Cmpd 74, +MS2(395.2384), 24.0-30.0eV, 15.5-0.9 min #914-52
11	EEF2|XP_004689401.1|protein-10744	883	19	98586	26	0	1	0	188	5	0	1	395.239	788.463	2	788.464	-0.0015	0	12.03	58	N	VLTDITK	G			Cmpd 30, +MS2(395.2387), 24.0-30.0eV, 2.3 min #135
11	EEF2|XP_004689401.1|protein-10744	883	19	98586	26	0	1	0	189	3	0	1	395.239	788.463	2	788.464	-0.0013	0	5.19	280	N	VLTDITK	G			Cmpd 18, +MS2(395.2388), 24.0-30.0eV, 1.6 min #95
11	EEF2|XP_004689401.1|protein-10744	883	19	98586	26	0	1	0	190	10	0	1	395.239	788.463	2	788.464	-0.0013	0	13.71	39	N	VLTDITK	G			Cmpd 400, +MS2(395.2388), 24.0-30.0eV, 36.0 min #2131
11	EEF2|XP_004689401.1|protein-10744	883	19	98586	26	0	1	0	193	3	0	1	395.239	788.463	2	788.464	-0.0012	0	2.29	540	N	VLTDITK	G			Cmpd 24, +MS2(395.2389), 28.0-35.0eV, 1.9 min #111
11	EEF2|XP_004689401.1|protein-10744	883	19	98586	26	0	1	0	196	8	0	1	395.239	788.463	2	788.464	-0.001	0	9.25	110	N	VLTDITK	G			Cmpd 569, +MS2(395.2389), 24.0-30.0eV, 40.6 min #2402
11	EEF2|XP_004689401.1|protein-10744	883	19	98586	26	0	1	0	198	6	0	1	395.239	788.463	2	788.464	-0.001	0	16.06	23	N	VLTDITK	G			Cmpd 475, +MS2(395.2390), 24.0-30.0eV, 38.3 min #2269
11	EEF2|XP_004689401.1|protein-10744	883	19	98586	26	0	1	0	203	3	0	1	395.239	788.463	2	788.464	-0.0008	0	14.6	32	N	VLTDITK	G			Cmpd 571, +MS2(395.2390), 24.0-30.0eV, 40.6 min #2405
11	EEF2|XP_004689401.1|protein-10744	883	19	98586	26	0	1	0	206	5	0	1	395.239	788.464	2	788.464	-0.0008	0	12.44	53	N	VLTDITK	G			Cmpd 706, +MS2(395.2391), 24.0-30.0eV, 44.0 min #2605
11	EEF2|XP_004689401.1|protein-10744	883	19	98586	26	0	1	0	210	6	0	1	395.239	788.464	2	788.464	-0.0007	0	15.75	25	N	VLTDITK	G			Cmpd 405, +MS2(395.2391), 24.0-30.0eV, 36.1 min #2137
11	EEF2|XP_004689401.1|protein-10744	883	19	98586	26	0	1	0	211	4	0	1	395.239	788.464	2	788.464	-0.0007	0	15.47	26	N	VLTDITK	G			Cmpd 403, +MS2(395.2391), 24.0-30.0eV, 36.1 min #2135
11	EEF2|XP_004689401.1|protein-10744	883	19	98586	26	0	1	0	214	6	0	1	395.239	788.464	2	788.464	-0.0006	0	14.71	31	N	VLTDITK	G			Cmpd 477, +MS2(395.2392), 24.0-30.0eV, 38.4 min #2273
11	EEF2|XP_004689401.1|protein-10744	883	19	98586	26	0	1	0	217	3	0	1	395.239	788.464	2	788.464	-0.0004	0	15.22	28	N	VLTDITK	G			Cmpd 574, +MS2(395.2392), 24.0-30.0eV, 40.7 min #2409
11	EEF2|XP_004689401.1|protein-10744	883	19	98586	26	0	1	0	218	9	0	1	395.239	788.464	2	788.464	-0.0004	0	13.29	43	N	VLTDITK	G			Cmpd 436, +MS2(395.2393), 24.0-30.0eV, 37.2 min #2201
11	EEF2|XP_004689401.1|protein-10744	883	19	98586	26	0	1	0	220	9	0	1	395.24	788.465	2	788.464	0.0001	0	10.38	85	N	VLTDITK	G			Cmpd 751, +MS2(395.2395), 24.0-30.0eV, 45.1 min #2674
11	EEF2|XP_004689401.1|protein-10744	883	19	98586	26	0	1	0	223	4	0	1	789.473	788.466	1	788.464	0.0012	0	29.56	1	N	VLTDITK	G			Cmpd 81, +MS2(789.4728), 34.9-43.7eV, 15.8 min #927-934
12	DCP1B|XP_004692595.1|protein-3026	594	16	66224	43	0	1	0	224	1	1	1	789.486	788.479	1	788.41	0.069	0	16.48	21	K	AAPSLLMS	P			Cmpd 832, +MS2(789.4865), 34.9-43.7eV, 47.6 min #2821
12	DCP1B|XP_004692595.1|protein-3026	594	16	66224	43	0	1	0	225	1	1	1	789.487	788.48	1	788.41	0.0694	0	16.63	20	K	AAPSLLMS	P			Cmpd 827, +MS2(789.4869), 34.9-43.7eV, 47.5 min #2814
12	DCP1B|XP_004692595.1|protein-3026	594	16	66224	43	0	1	0	226	1	1	1	789.487	788.48	1	788.41	0.0696	0	14.62	32	K	AAPSLLMS	P			Cmpd 623, +MS2(789.4870), 34.9-43.7eV, 41.8 min #2478
12	DCP1B|XP_004692595.1|protein-3026	594	16	66224	43	0	1	0	227	1	1	1	789.487	788.48	1	788.41	0.0699	0	16.63	20	K	AAPSLLMS	P			Cmpd 829, +MS2(789.4874), 34.9-43.7eV, 47.5 min #2817
12	DCP1B|XP_004692595.1|protein-3026	594	16	66224	43	0	1	0	228	1	1	1	789.487	788.48	1	788.41	0.07	0	15.92	24	K	AAPSLLMS	P			Cmpd 803, +MS2(789.4874), 34.9-43.7eV, 46.4 min #2750
12	DCP1B|XP_004692595.1|protein-3026	594	16	66224	43	0	1	0	229	1	1	1	789.487	788.48	1	788.41	0.07	0	15.21	28	K	AAPSLLMS	P			Cmpd 667, +MS2(789.4874), 34.9-43.7eV, 43.0 min #2546
12	DCP1B|XP_004692595.1|protein-3026	594	16	66224	43	0	1	0	230	1	1	1	789.487	788.48	1	788.41	0.07	0	15.83	24	K	AAPSLLMS	P			Cmpd 713, +MS2(789.4875), 34.9-43.7eV, 44.1 min #2614
12	DCP1B|XP_004692595.1|protein-3026	594	16	66224	43	0	1	0	231	1	1	1	789.488	788.481	1	788.41	0.0703	0	13.53	41	K	AAPSLLMS	P			Cmpd 424, +MS2(789.4877), 34.9-43.7eV, 36.9 min #2183
12	DCP1B|XP_004692595.1|protein-3026	594	16	66224	43	0	1	0	232	1	1	1	789.488	788.481	1	788.41	0.0703	0	16.65	20	K	AAPSLLMS	P			Cmpd 759, +MS2(789.4878), 34.9-43.7eV, 45.3 min #2685
12	DCP1B|XP_004692595.1|protein-3026	594	16	66224	43	0	1	0	233	1	1	1	789.488	788.481	1	788.41	0.0704	0	16.61	20	K	AAPSLLMS	P			Cmpd 807, +MS2(789.4878), 34.9-43.7eV, 46.5 min #2758
12	DCP1B|XP_004692595.1|protein-3026	594	16	66224	43	0	1	0	234	1	1	1	789.488	788.481	1	788.41	0.0704	0	13.71	39	K	AAPSLLMS	P			Cmpd 526, +MS2(789.4879), 34.9-43.7eV, 39.6 min #2345
12	DCP1B|XP_004692595.1|protein-3026	594	16	66224	43	0	1	0	235	1	1	1	789.488	788.481	1	788.41	0.0704	0	14.61	32	K	AAPSLLMS	P			Cmpd 629, +MS2(789.4879), 34.9-43.7eV, 42.0 min #2487
12	DCP1B|XP_004692595.1|protein-3026	594	16	66224	43	0	1	0	236	1	1	1	789.488	788.481	1	788.41	0.0704	0	16.35	21	K	AAPSLLMS	P			Cmpd 757, +MS2(789.4879), 34.9-43.7eV, 45.3 min #2682
12	DCP1B|XP_004692595.1|protein-3026	594	16	66224	43	0	1	0	237	1	1	1	789.488	788.481	1	788.41	0.0705	0	16.43	21	K	AAPSLLMS	P			Cmpd 340, +MS2(789.4880), 34.9-43.7eV, 33.7 min #1991
12	DCP1B|XP_004692595.1|protein-3026	594	16	66224	43	0	1	0	238	1	1	1	789.488	788.481	1	788.41	0.0705	0	13.64	40	K	AAPSLLMS	P			Cmpd 430, +MS2(789.4880), 34.9-43.7eV, 37.0 min #2191
12	DCP1B|XP_004692595.1|protein-3026	594	16	66224	43	0	1	0	239	1	1	1	789.488	788.481	1	788.41	0.0705	0	16.62	20	K	AAPSLLMS	P			Cmpd 764, +MS2(789.4880), 34.9-43.7eV, 45.4 min #2690
12	DCP1B|XP_004692595.1|protein-3026	594	16	66224	43	0	1	0	240	1	1	1	789.488	788.481	1	788.41	0.0707	0	13.76	39	K	AAPSLLMS	P			Cmpd 442, +MS2(789.4881), 34.9-43.7eV, 37.4 min #2215
12	DCP1B|XP_004692595.1|protein-3026	594	16	66224	43	0	1	0	241	1	1	1	789.488	788.481	1	788.41	0.0707	0	16.32	21	K	AAPSLLMS	P			Cmpd 312, +MS2(789.4882), 34.9-43.7eV, 32.5 min #1922-1926
12	DCP1B|XP_004692595.1|protein-3026	594	16	66224	43	0	1	0	242	1	1	1	789.488	788.481	1	788.41	0.0707	0	15.63	25	K	AAPSLLMS	P			Cmpd 346, +MS2(789.4882), 34.9-43.7eV, 33.9 min #2003
12	DCP1B|XP_004692595.1|protein-3026	594	16	66224	43	0	1	0	243	1	1	1	789.488	788.481	1	788.41	0.0707	0	6	230	K	AAPSLLMS	P			Cmpd 438, +MS2(789.4882), 34.9-43.7eV, 37.3 min #2207
12	DCP1B|XP_004692595.1|protein-3026	594	16	66224	43	0	1	0	244	1	1	1	789.488	788.481	1	788.41	0.0707	0	18.78	12	K	AAPSLLMS	P			Cmpd 283, +MS2(789.4882), 34.9-43.7eV, 31.4 min #1751-1861
12	DCP1B|XP_004692595.1|protein-3026	594	16	66224	43	0	1	0	245	1	1	1	789.488	788.481	1	788.41	0.0708	0	15.7	25	K	AAPSLLMS	P			Cmpd 715, +MS2(789.4882), 34.9-43.7eV, 44.2 min #2618
12	DCP1B|XP_004692595.1|protein-3026	594	16	66224	43	0	1	0	246	1	1	1	789.488	788.481	1	788.41	0.0708	0	14.19	35	K	AAPSLLMS	P			Cmpd 575, +MS2(789.4883), 34.9-43.7eV, 40.7 min #2410
12	DCP1B|XP_004692595.1|protein-3026	594	16	66224	43	0	1	0	247	1	1	1	789.488	788.481	1	788.41	0.0709	0	14.13	35	K	AAPSLLMS	P			Cmpd 524, +MS2(789.4884), 34.9-43.7eV, 39.5 min #2342
12	DCP1B|XP_004692595.1|protein-3026	594	16	66224	43	0	1	0	248	1	1	1	789.488	788.481	1	788.41	0.0709	0	16.02	23	K	AAPSLLMS	P			Cmpd 718, +MS2(789.4884), 34.9-43.7eV, 44.3 min #2623
12	DCP1B|XP_004692595.1|protein-3026	594	16	66224	43	0	1	0	249	1	1	1	789.488	788.481	1	788.41	0.0709	0	15.9	24	K	AAPSLLMS	P			Cmpd 348, +MS2(789.4884), 34.9-43.7eV, 33.9 min #2007
12	DCP1B|XP_004692595.1|protein-3026	594	16	66224	43	0	1	0	250	4	1	1	789.489	788.481	1	788.41	0.071	0	8.52	130	K	AAPSLLMS	P			Cmpd 314, +MS2(789.4885), 34.9-43.7eV, 32.6 min #1930
12	DCP1B|XP_004692595.1|protein-3026	594	16	66224	43	0	1	0	251	1	1	1	789.489	788.481	1	788.41	0.071	0	15.04	29	K	AAPSLLMS	P			Cmpd 669, +MS2(789.4885), 34.9-43.7eV, 43.0 min #2550
12	DCP1B|XP_004692595.1|protein-3026	594	16	66224	43	0	1	0	252	1	1	1	789.489	788.481	1	788.41	0.0711	0	14.42	33	K	AAPSLLMS	P			Cmpd 625, +MS2(789.4886), 34.9-43.7eV, 41.9 min #2481
12	DCP1B|XP_004692595.1|protein-3026	594	16	66224	43	0	1	0	253	1	1	1	789.489	788.481	1	788.41	0.0712	0	16.28	22	K	AAPSLLMS	P			Cmpd 341, +MS2(789.4886), 34.9-43.7eV, 33.7 min #1994
12	DCP1B|XP_004692595.1|protein-3026	594	16	66224	43	0	1	0	254	1	1	1	789.489	788.481	1	788.41	0.0712	0	16.87	19	K	AAPSLLMS	P			Cmpd 805, +MS2(789.4887), 34.9-43.7eV, 46.5 min #2753
12	DCP1B|XP_004692595.1|protein-3026	594	16	66224	43	0	1	0	255	1	1	1	789.489	788.481	1	788.41	0.0713	0	13.69	39	K	AAPSLLMS	P			Cmpd 380, +MS2(789.4888), 34.9-43.7eV, 35.0 min #2074
12	DCP1B|XP_004692595.1|protein-3026	594	16	66224	43	0	1	0	256	1	1	1	789.489	788.481	1	788.41	0.0713	0	15.86	24	K	AAPSLLMS	P			Cmpd 349, +MS2(789.4888), 34.9-43.7eV, 34.0 min #2009
12	DCP1B|XP_004692595.1|protein-3026	594	16	66224	43	0	1	0	257	1	1	1	789.489	788.481	1	788.41	0.0713	0	14.15	35	K	AAPSLLMS	P			Cmpd 581, +MS2(789.4888), 34.9-43.7eV, 40.8 min #2418
12	DCP1B|XP_004692595.1|protein-3026	594	16	66224	43	0	1	0	258	1	1	1	789.489	788.481	1	788.41	0.0713	0	5.49	260	K	AAPSLLMS	P			Cmpd 481, +MS2(789.4888), 34.9-43.7eV, 38.5 min #2277
12	DCP1B|XP_004692595.1|protein-3026	594	16	66224	43	0	1	0	259	1	1	1	789.489	788.482	1	788.41	0.0714	0	13.98	37	K	AAPSLLMS	P			Cmpd 577, +MS2(789.4888), 34.9-43.7eV, 40.7 min #2413
12	DCP1B|XP_004692595.1|protein-3026	594	16	66224	43	0	1	0	260	1	1	1	789.489	788.482	1	788.41	0.0714	0	8.07	140	K	AAPSLLMS	P			Cmpd 484, +MS2(789.4888), 34.9-43.7eV, 38.5 min #2282
12	DCP1B|XP_004692595.1|protein-3026	594	16	66224	43	0	1	0	261	1	1	1	789.489	788.482	1	788.41	0.0714	0	7.3	170	K	AAPSLLMS	P			Cmpd 672, +MS2(789.4889), 34.9-43.7eV, 43.1 min #2555
12	DCP1B|XP_004692595.1|protein-3026	594	16	66224	43	0	1	0	262	1	1	1	789.489	788.482	1	788.41	0.0715	0	13.82	38	K	AAPSLLMS	P			Cmpd 478, +MS2(789.4889), 34.9-43.7eV, 38.4 min #2274
12	DCP1B|XP_004692595.1|protein-3026	594	16	66224	43	0	1	0	263	1	1	1	789.489	788.482	1	788.41	0.0715	0	13.21	44	K	AAPSLLMS	P			Cmpd 440, +MS2(789.4890), 34.9-43.7eV, 37.3 min #2211
12	DCP1B|XP_004692595.1|protein-3026	594	16	66224	43	0	1	0	264	1	1	1	789.489	788.482	1	788.41	0.0715	0	5.86	240	K	AAPSLLMS	P			Cmpd 381, +MS2(789.4890), 34.9-43.7eV, 35.1 min #2078
12	DCP1B|XP_004692595.1|protein-3026	594	16	66224	43	0	1	0	265	1	1	1	789.489	788.482	1	788.41	0.0716	0	13.75	39	K	AAPSLLMS	P			Cmpd 377, +MS2(789.4891), 34.9-43.7eV, 35.0 min #2070
12	DCP1B|XP_004692595.1|protein-3026	594	16	66224	43	0	1	0	266	1	1	1	789.489	788.482	1	788.41	0.0718	0	6.15	220	K	AAPSLLMS	P			Cmpd 530, +MS2(789.4893), 34.9-43.7eV, 39.7 min #2350
13	LOC101620471|XP_004683702.1|protein-3684	191	16	21398	43	0	1	0	224	1	0	1	789.486	788.479	1	788.48	-0.0004	0	16.48	21	R	NVLILFA	N			Cmpd 832, +MS2(789.4865), 34.9-43.7eV, 47.6 min #2821
13	LOC101620471|XP_004683702.1|protein-3684	191	16	21398	43	0	1	0	225	1	0	1	789.487	788.48	1	788.48	0	0	16.63	20	R	NVLILFA	N			Cmpd 827, +MS2(789.4869), 34.9-43.7eV, 47.5 min #2814
13	LOC101620471|XP_004683702.1|protein-3684	191	16	21398	43	0	1	0	226	1	0	1	789.487	788.48	1	788.48	0.0001	0	14.62	32	R	NVLILFA	N			Cmpd 623, +MS2(789.4870), 34.9-43.7eV, 41.8 min #2478
13	LOC101620471|XP_004683702.1|protein-3684	191	16	21398	43	0	1	0	227	1	0	1	789.487	788.48	1	788.48	0.0005	0	16.63	20	R	NVLILFA	N			Cmpd 829, +MS2(789.4874), 34.9-43.7eV, 47.5 min #2817
13	LOC101620471|XP_004683702.1|protein-3684	191	16	21398	43	0	1	0	228	1	0	1	789.487	788.48	1	788.48	0.0005	0	15.92	24	R	NVLILFA	N			Cmpd 803, +MS2(789.4874), 34.9-43.7eV, 46.4 min #2750
13	LOC101620471|XP_004683702.1|protein-3684	191	16	21398	43	0	1	0	229	1	0	1	789.487	788.48	1	788.48	0.0006	0	15.21	28	R	NVLILFA	N			Cmpd 667, +MS2(789.4874), 34.9-43.7eV, 43.0 min #2546
13	LOC101620471|XP_004683702.1|protein-3684	191	16	21398	43	0	1	0	230	1	0	1	789.487	788.48	1	788.48	0.0006	0	15.83	24	R	NVLILFA	N			Cmpd 713, +MS2(789.4875), 34.9-43.7eV, 44.1 min #2614
13	LOC101620471|XP_004683702.1|protein-3684	191	16	21398	43	0	1	0	231	1	0	1	789.488	788.481	1	788.48	0.0009	0	13.53	41	R	NVLILFA	N			Cmpd 424, +MS2(789.4877), 34.9-43.7eV, 36.9 min #2183
13	LOC101620471|XP_004683702.1|protein-3684	191	16	21398	43	0	1	0	232	1	0	1	789.488	788.481	1	788.48	0.0009	0	16.65	20	R	NVLILFA	N			Cmpd 759, +MS2(789.4878), 34.9-43.7eV, 45.3 min #2685
13	LOC101620471|XP_004683702.1|protein-3684	191	16	21398	43	0	1	0	233	1	0	1	789.488	788.481	1	788.48	0.001	0	16.61	20	R	NVLILFA	N			Cmpd 807, +MS2(789.4878), 34.9-43.7eV, 46.5 min #2758
13	LOC101620471|XP_004683702.1|protein-3684	191	16	21398	43	0	1	0	234	1	0	1	789.488	788.481	1	788.48	0.001	0	13.71	39	R	NVLILFA	N			Cmpd 526, +MS2(789.4879), 34.9-43.7eV, 39.6 min #2345
13	LOC101620471|XP_004683702.1|protein-3684	191	16	21398	43	0	1	0	235	1	0	1	789.488	788.481	1	788.48	0.001	0	14.61	32	R	NVLILFA	N			Cmpd 629, +MS2(789.4879), 34.9-43.7eV, 42.0 min #2487
13	LOC101620471|XP_004683702.1|protein-3684	191	16	21398	43	0	1	0	236	1	0	1	789.488	788.481	1	788.48	0.001	0	16.35	21	R	NVLILFA	N			Cmpd 757, +MS2(789.4879), 34.9-43.7eV, 45.3 min #2682
13	LOC101620471|XP_004683702.1|protein-3684	191	16	21398	43	0	1	0	237	1	0	1	789.488	788.481	1	788.48	0.0011	0	16.43	21	R	NVLILFA	N			Cmpd 340, +MS2(789.4880), 34.9-43.7eV, 33.7 min #1991
13	LOC101620471|XP_004683702.1|protein-3684	191	16	21398	43	0	1	0	238	1	0	1	789.488	788.481	1	788.48	0.0011	0	13.64	40	R	NVLILFA	N			Cmpd 430, +MS2(789.4880), 34.9-43.7eV, 37.0 min #2191
13	LOC101620471|XP_004683702.1|protein-3684	191	16	21398	43	0	1	0	239	1	0	1	789.488	788.481	1	788.48	0.0011	0	16.62	20	R	NVLILFA	N			Cmpd 764, +MS2(789.4880), 34.9-43.7eV, 45.4 min #2690
13	LOC101620471|XP_004683702.1|protein-3684	191	16	21398	43	0	1	0	240	1	0	1	789.488	788.481	1	788.48	0.0013	0	13.76	39	R	NVLILFA	N			Cmpd 442, +MS2(789.4881), 34.9-43.7eV, 37.4 min #2215
13	LOC101620471|XP_004683702.1|protein-3684	191	16	21398	43	0	1	0	241	1	0	1	789.488	788.481	1	788.48	0.0013	0	16.32	21	R	NVLILFA	N			Cmpd 312, +MS2(789.4882), 34.9-43.7eV, 32.5 min #1922-1926
13	LOC101620471|XP_004683702.1|protein-3684	191	16	21398	43	0	1	0	242	1	0	1	789.488	788.481	1	788.48	0.0013	0	15.63	25	R	NVLILFA	N			Cmpd 346, +MS2(789.4882), 34.9-43.7eV, 33.9 min #2003
13	LOC101620471|XP_004683702.1|protein-3684	191	16	21398	43	0	1	0	243	1	0	1	789.488	788.481	1	788.48	0.0013	0	6	230	R	NVLILFA	N			Cmpd 438, +MS2(789.4882), 34.9-43.7eV, 37.3 min #2207
13	LOC101620471|XP_004683702.1|protein-3684	191	16	21398	43	0	1	0	244	1	0	1	789.488	788.481	1	788.48	0.0013	0	18.78	12	R	NVLILFA	N			Cmpd 283, +MS2(789.4882), 34.9-43.7eV, 31.4 min #1751-1861
13	LOC101620471|XP_004683702.1|protein-3684	191	16	21398	43	0	1	0	245	1	0	1	789.488	788.481	1	788.48	0.0013	0	15.7	25	R	NVLILFA	N			Cmpd 715, +MS2(789.4882), 34.9-43.7eV, 44.2 min #2618
13	LOC101620471|XP_004683702.1|protein-3684	191	16	21398	43	0	1	0	246	1	0	1	789.488	788.481	1	788.48	0.0014	0	14.19	35	R	NVLILFA	N			Cmpd 575, +MS2(789.4883), 34.9-43.7eV, 40.7 min #2410
13	LOC101620471|XP_004683702.1|protein-3684	191	16	21398	43	0	1	0	247	1	0	1	789.488	788.481	1	788.48	0.0015	0	14.13	35	R	NVLILFA	N			Cmpd 524, +MS2(789.4884), 34.9-43.7eV, 39.5 min #2342
13	LOC101620471|XP_004683702.1|protein-3684	191	16	21398	43	0	1	0	248	1	0	1	789.488	788.481	1	788.48	0.0015	0	16.02	23	R	NVLILFA	N			Cmpd 718, +MS2(789.4884), 34.9-43.7eV, 44.3 min #2623
13	LOC101620471|XP_004683702.1|protein-3684	191	16	21398	43	0	1	0	249	1	0	1	789.488	788.481	1	788.48	0.0015	0	15.9	24	R	NVLILFA	N			Cmpd 348, +MS2(789.4884), 34.9-43.7eV, 33.9 min #2007
13	LOC101620471|XP_004683702.1|protein-3684	191	16	21398	43	0	1	0	250	4	0	1	789.489	788.481	1	788.48	0.0016	0	8.52	130	R	NVLILFA	N			Cmpd 314, +MS2(789.4885), 34.9-43.7eV, 32.6 min #1930
13	LOC101620471|XP_004683702.1|protein-3684	191	16	21398	43	0	1	0	251	1	0	1	789.489	788.481	1	788.48	0.0016	0	15.04	29	R	NVLILFA	N			Cmpd 669, +MS2(789.4885), 34.9-43.7eV, 43.0 min #2550
13	LOC101620471|XP_004683702.1|protein-3684	191	16	21398	43	0	1	0	252	1	0	1	789.489	788.481	1	788.48	0.0017	0	14.42	33	R	NVLILFA	N			Cmpd 625, +MS2(789.4886), 34.9-43.7eV, 41.9 min #2481
13	LOC101620471|XP_004683702.1|protein-3684	191	16	21398	43	0	1	0	253	1	0	1	789.489	788.481	1	788.48	0.0017	0	16.28	22	R	NVLILFA	N			Cmpd 341, +MS2(789.4886), 34.9-43.7eV, 33.7 min #1994
13	LOC101620471|XP_004683702.1|protein-3684	191	16	21398	43	0	1	0	254	1	0	1	789.489	788.481	1	788.48	0.0018	0	16.87	19	R	NVLILFA	N			Cmpd 805, +MS2(789.4887), 34.9-43.7eV, 46.5 min #2753
13	LOC101620471|XP_004683702.1|protein-3684	191	16	21398	43	0	1	0	255	1	0	1	789.489	788.481	1	788.48	0.0019	0	13.69	39	R	NVLILFA	N			Cmpd 380, +MS2(789.4888), 34.9-43.7eV, 35.0 min #2074
13	LOC101620471|XP_004683702.1|protein-3684	191	16	21398	43	0	1	0	256	1	0	1	789.489	788.481	1	788.48	0.0019	0	15.86	24	R	NVLILFA	N			Cmpd 349, +MS2(789.4888), 34.9-43.7eV, 34.0 min #2009
13	LOC101620471|XP_004683702.1|protein-3684	191	16	21398	43	0	1	0	257	1	0	1	789.489	788.481	1	788.48	0.0019	0	14.15	35	R	NVLILFA	N			Cmpd 581, +MS2(789.4888), 34.9-43.7eV, 40.8 min #2418
13	LOC101620471|XP_004683702.1|protein-3684	191	16	21398	43	0	1	0	258	1	0	1	789.489	788.481	1	788.48	0.0019	0	5.49	260	R	NVLILFA	N			Cmpd 481, +MS2(789.4888), 34.9-43.7eV, 38.5 min #2277
13	LOC101620471|XP_004683702.1|protein-3684	191	16	21398	43	0	1	0	259	1	0	1	789.489	788.482	1	788.48	0.0019	0	13.98	37	R	NVLILFA	N			Cmpd 577, +MS2(789.4888), 34.9-43.7eV, 40.7 min #2413
13	LOC101620471|XP_004683702.1|protein-3684	191	16	21398	43	0	1	0	260	3	0	1	789.489	788.482	1	788.48	0.0019	0	5.91	240	R	NVLILFA	N			Cmpd 484, +MS2(789.4888), 34.9-43.7eV, 38.5 min #2282
13	LOC101620471|XP_004683702.1|protein-3684	191	16	21398	43	0	1	0	261	1	0	1	789.489	788.482	1	788.48	0.002	0	7.3	170	R	NVLILFA	N			Cmpd 672, +MS2(789.4889), 34.9-43.7eV, 43.1 min #2555
13	LOC101620471|XP_004683702.1|protein-3684	191	16	21398	43	0	1	0	262	1	0	1	789.489	788.482	1	788.48	0.0021	0	13.82	38	R	NVLILFA	N			Cmpd 478, +MS2(789.4889), 34.9-43.7eV, 38.4 min #2274
13	LOC101620471|XP_004683702.1|protein-3684	191	16	21398	43	0	1	0	263	1	0	1	789.489	788.482	1	788.48	0.0021	0	13.21	44	R	NVLILFA	N			Cmpd 440, +MS2(789.4890), 34.9-43.7eV, 37.3 min #2211
13	LOC101620471|XP_004683702.1|protein-3684	191	16	21398	43	0	1	0	264	1	0	1	789.489	788.482	1	788.48	0.0021	0	5.86	240	R	NVLILFA	N			Cmpd 381, +MS2(789.4890), 34.9-43.7eV, 35.1 min #2078
13	LOC101620471|XP_004683702.1|protein-3684	191	16	21398	43	0	1	0	265	1	0	1	789.489	788.482	1	788.48	0.0022	0	13.75	39	R	NVLILFA	N			Cmpd 377, +MS2(789.4891), 34.9-43.7eV, 35.0 min #2070
13	LOC101620471|XP_004683702.1|protein-3684	191	16	21398	43	0	1	0	266	1	0	1	789.489	788.482	1	788.48	0.0024	0	6.15	220	R	NVLILFA	N			Cmpd 530, +MS2(789.4893), 34.9-43.7eV, 39.7 min #2350

## Sheet: I12
Header,"--------------------------------------------------------"
Search title,"170807_150_SolParFull"
Timestamp,"2017-10-21T14:22:54Z"
User,"Julien"
Email,"j.slagboom@vu.nl"
Report URI,"http://pontus.few.vu.nl/cgi/master_results.pl?file=../data/20171021/F005439.dat"
Peak list data path,"JS000150.mgf"
Peak list format,"Mascot generic"
Search type,MIS
Mascot version,"2.3.01"
Database,"SolparFull"
Fasta file,"SolPar_full.fasta"
Total sequences,18112
Total residues,9121415
Sequences after taxonomy filter,18112
Number of queries,517
Fixed modifications,"--------------------------------------------------------"
Identifier,"Name","Delta","Neutral loss"
1,"Carbamidomethyl (C)",57.021464
Variable modifications,"--------------------------------------------------------"
Identifier,"Name","Delta","Neutral loss(es)"
1,"Amidated (Protein C-term)",-0.984016
2,"Oxidation (M)",15.994915,0,63.998285
Search Parameters,"--------------------------------------------------------"
Taxonomy filter,"All entries"
Enzyme,"semiTrypsin"
Maximum Missed Cleavages,1
Fixed modifications,"Carbamidomethyl (C)"
Quantitation method,"None"
Variable modifications,"Amidated (Protein C-term),Oxidation (M)"
Peptide Mass Tolerance,0.2
Peptide Mass Tolerance Units,Da
Fragment Mass Tolerance,0.05
Fragment Mass Tolerance Units,Da
Mass values,Monoisotopic
Instrument type,"ESI-QUAD-TOF"
Isotope error mode,0
Format parameters,"--------------------------------------------------------"
Significance threshold,0.05
Max. number of hits,0
Use MudPIT protein scoring,1
Ions score cut-off,0
Include same-set proteins,0
Include sub-set proteins,0
Include unassigned,0
Require bold red,0
Protein hits,"--------------------------------------------------------"
prot_hit_num	prot_acc	prot_desc	prot_score	prot_mass	prot_matches	prot_matches_sig	prot_sequences	prot_sequences_sig	pep_query	pep_rank	pep_isbold	pep_isunique	pep_exp_mz	pep_exp_mr	pep_exp_z	pep_calc_mr	pep_delta	pep_miss	pep_score	pep_expect	pep_res_before	pep_seq	pep_res_after	pep_var_mod	pep_var_mod_pos	pep_scan_title
1	ALB|XP_004681276.1|protein-1900	609	186	70955	55	8	7	6	124	1	1	1	395.236	788.458	2	788.464	-0.006	0	3.98	370	K	IVTDLTK	I			Cmpd 90, +MS2(395.2364), 24.0-30.0eV, 4.2 min #248
1	ALB|XP_004681276.1|protein-1900	609	186	70955	55	8	7	6	126	1	1	1	395.237	788.459	2	788.464	-0.0051	0	6.31	220	K	IVTDLTK	I			Cmpd 95, +MS2(395.2369), 24.0-30.0eV, 4.4 min #262
1	ALB|XP_004681276.1|protein-1900	609	186	70955	55	8	7	6	137	1	1	1	395.237	788.46	2	788.464	-0.0044	0	24.4	3.3	K	IVTDLTK	I			Cmpd 27, +MS2(395.2373), 24.0-30.0eV, 1.5 min #88
1	ALB|XP_004681276.1|protein-1900	609	186	70955	55	8	7	6	139	1	1	1	395.237	788.46	2	788.464	-0.0042	0	11.86	60	K	IVTDLTK	I			Cmpd 91, +MS2(395.2374), 24.0-30.0eV, 4.2 min #251
1	ALB|XP_004681276.1|protein-1900	609	186	70955	55	8	7	6	141	1	1	1	395.237	788.46	2	788.464	-0.0042	0	9.07	110	K	IVTDLTK	I			Cmpd 11, +MS2(395.2374), 28.0-35.0eV, 0.8 min #45
1	ALB|XP_004681276.1|protein-1900	609	186	70955	55	8	7	6	142	1	1	1	395.237	788.46	2	788.464	-0.0042	0	18.46	13	K	IVTDLTK	I			Cmpd 19, +MS2(395.2374), 24.0-30.0eV, 1.1 min #66
1	ALB|XP_004681276.1|protein-1900	609	186	70955	55	8	7	6	143	1	1	1	395.237	788.46	2	788.464	-0.0041	0	24.89	3	K	IVTDLTK	I			Cmpd 40, +MS2(395.2374), 24.0-30.0eV, 1.9 min #115
1	ALB|XP_004681276.1|protein-1900	609	186	70955	55	8	7	6	144	1	1	1	395.237	788.46	2	788.464	-0.0041	0	10.99	73	K	IVTDLTK	I			Cmpd 67, +MS2(395.2374), 24.0-30.0eV, 3.0 min #178
1	ALB|XP_004681276.1|protein-1900	609	186	70955	55	8	7	6	148	1	1	1	395.238	788.46	2	788.464	-0.004	0	9.18	110	K	IVTDLTK	I			Cmpd 31, +MS2(395.2375), 24.0-30.0eV, 1.6 min #96
1	ALB|XP_004681276.1|protein-1900	609	186	70955	55	8	7	6	149	1	1	1	395.238	788.46	2	788.464	-0.0039	0	18.23	14	K	IVTDLTK	I			Cmpd 81, +MS2(395.2375), 24.0-30.0eV, 3.7 min #221
1	ALB|XP_004681276.1|protein-1900	609	186	70955	55	8	7	6	151	1	1	1	395.238	788.461	2	788.464	-0.0039	0	8.45	130	K	IVTDLTK	I			Cmpd 79, +MS2(395.2375), 24.0-30.0eV, 3.6 min #214
1	ALB|XP_004681276.1|protein-1900	609	186	70955	55	8	7	6	153	1	1	1	395.238	788.461	2	788.464	-0.0039	0	12.36	54	K	IVTDLTK	I			Cmpd 72, +MS2(395.2375), 24.0-30.0eV, 3.2 min #192
1	ALB|XP_004681276.1|protein-1900	609	186	70955	55	8	7	6	154	1	1	1	395.238	788.461	2	788.464	-0.0038	0	2.84	480	K	IVTDLTK	I			Cmpd 88, +MS2(395.2376), 24.0-30.0eV, 4.1 min #242
1	ALB|XP_004681276.1|protein-1900	609	186	70955	55	8	7	6	156	1	1	1	395.238	788.461	2	788.464	-0.0038	0	2.53	520	K	IVTDLTK	I			Cmpd 80, +MS2(395.2376), 24.0-30.0eV, 3.7 min #218
1	ALB|XP_004681276.1|protein-1900	609	186	70955	55	8	7	6	158	1	1	1	395.238	788.461	2	788.464	-0.0037	0	3.28	430	K	IVTDLTK	I			Cmpd 85, +MS2(395.2376), 28.0-35.0eV, 3.9 min #232
1	ALB|XP_004681276.1|protein-1900	609	186	70955	55	8	7	6	163	1	1	1	395.238	788.461	2	788.464	-0.0036	0	1.13	710	K	IVTDLTK	I			Cmpd 65, +MS2(395.2377), 24.0-30.0eV, 2.9 min #174
1	ALB|XP_004681276.1|protein-1900	609	186	70955	55	8	7	6	166	1	1	1	395.238	788.461	2	788.464	-0.0035	0	13.3	43	K	IVTDLTK	I			Cmpd 51, +MS2(395.2377), 24.0-30.0eV, 2.4 min #139
1	ALB|XP_004681276.1|protein-1900	609	186	70955	55	8	7	6	167	1	1	1	395.238	788.461	2	788.464	-0.0034	0	6.61	200	K	IVTDLTK	I			Cmpd 78, +MS2(395.2377), 24.0-30.0eV, 3.5 min #210
1	ALB|XP_004681276.1|protein-1900	609	186	70955	55	8	7	6	169	1	1	1	395.238	788.461	2	788.464	-0.0033	0	15.81	24	K	IVTDLTK	I			Cmpd 34, +MS2(395.2378), 24.0-30.0eV, 1.7 min #102
1	ALB|XP_004681276.1|protein-1900	609	186	70955	55	8	7	6	170	1	1	1	395.238	788.461	2	788.464	-0.0033	0	22.35	5.4	K	IVTDLTK	I			Cmpd 38, +MS2(395.2378), 24.0-30.0eV, 1.9 min #110
1	ALB|XP_004681276.1|protein-1900	609	186	70955	55	8	7	6	174	1	1	1	395.238	788.461	2	788.464	-0.0032	0	29.27	1.1	K	IVTDLTK	I			Cmpd 33, +MS2(395.2379), 24.0-30.0eV, 1.7 min #100
1	ALB|XP_004681276.1|protein-1900	609	186	70955	55	8	7	6	176	1	1	1	395.238	788.461	2	788.464	-0.0032	0	3.16	450	K	IVTDLTK	I			Cmpd 32, +MS2(395.2379), 24.0-30.0eV, 1.7 min #98
1	ALB|XP_004681276.1|protein-1900	609	186	70955	55	8	7	6	179	1	1	1	395.238	788.461	2	788.464	-0.0031	0	4.99	290	K	IVTDLTK	I			Cmpd 54, +MS2(395.2379), 28.0-35.0eV, 2.5 min #150
1	ALB|XP_004681276.1|protein-1900	609	186	70955	55	8	7	6	180	1	1	1	395.238	788.461	2	788.464	-0.003	0	7.33	170	K	IVTDLTK	I			Cmpd 30, +MS2(395.2379), 28.0-35.0eV, 1.6 min #94
1	ALB|XP_004681276.1|protein-1900	609	186	70955	55	8	7	6	181	1	1	1	395.238	788.461	2	788.464	-0.003	0	8.7	120	K	IVTDLTK	I			Cmpd 74, +MS2(395.2380), 24.0-30.0eV, 3.4 min #200
1	ALB|XP_004681276.1|protein-1900	609	186	70955	55	8	7	6	182	1	1	1	395.238	788.461	2	788.464	-0.003	0	53.52	0.0041	K	IVTDLTK	I			Cmpd 148, +MS2(395.2380), 24.0-30.0eV, 15.4-0.2 min #910-12
1	ALB|XP_004681276.1|protein-1900	609	186	70955	55	8	7	6	186	1	1	1	395.238	788.462	2	788.464	-0.0029	0	27.01	1.8	K	IVTDLTK	I			Cmpd 29, +MS2(395.2380), 24.0-30.0eV, 1.6 min #92
1	ALB|XP_004681276.1|protein-1900	609	186	70955	55	8	7	6	187	1	1	1	395.238	788.462	2	788.464	-0.0028	0	6.34	210	K	IVTDLTK	I			Cmpd 82, +MS2(395.2381), 24.0-30.0eV, 3.8 min #224
1	ALB|XP_004681276.1|protein-1900	609	186	70955	55	8	7	6	188	1	1	1	395.238	788.462	2	788.464	-0.0028	0	18.33	14	K	IVTDLTK	I			Cmpd 76, +MS2(395.2381), 24.0-30.0eV, 3.5 min #205
1	ALB|XP_004681276.1|protein-1900	609	186	70955	55	8	7	6	191	1	1	1	395.238	788.462	2	788.464	-0.0027	0	8.4	130	K	IVTDLTK	I			Cmpd 71, +MS2(395.2381), 28.0-35.0eV, 3.2 min #188
1	ALB|XP_004681276.1|protein-1900	609	186	70955	55	8	7	6	194	1	1	1	395.238	788.462	2	788.464	-0.0026	0	19.87	9.5	K	IVTDLTK	I			Cmpd 58, +MS2(395.2382), 24.0-30.0eV, 2.7 min #160
1	ALB|XP_004681276.1|protein-1900	609	186	70955	55	8	7	6	195	1	1	1	395.238	788.462	2	788.464	-0.0025	0	16.76	19	K	IVTDLTK	I			Cmpd 37, +MS2(395.2382), 24.0-30.0eV, 1.8 min #108
1	ALB|XP_004681276.1|protein-1900	609	186	70955	55	8	7	6	196	3	1	1	395.238	788.462	2	788.464	-0.0025	0	5.93	240	K	IVTDLTK	I			Cmpd 44, +MS2(395.2382), 24.0-30.0eV, 2.1 min #125
1	ALB|XP_004681276.1|protein-1900	609	186	70955	55	8	7	6	198	1	1	1	395.238	788.462	2	788.464	-0.0024	0	11.14	71	K	IVTDLTK	I			Cmpd 28, +MS2(395.2382), 24.0-30.0eV, 1.5 min #90
1	ALB|XP_004681276.1|protein-1900	609	186	70955	55	8	7	6	199	1	1	1	395.238	788.462	2	788.464	-0.0024	0	5.61	250	K	IVTDLTK	I			Cmpd 26, +MS2(395.2383), 24.0-30.0eV, 1.5 min #86
1	ALB|XP_004681276.1|protein-1900	609	186	70955	55	8	7	6	200	1	1	1	395.238	788.462	2	788.464	-0.0024	0	5.7	250	K	IVTDLTK	I			Cmpd 35, +MS2(395.2383), 24.0-30.0eV, 1.8 min #104
1	ALB|XP_004681276.1|protein-1900	609	186	70955	55	8	7	6	201	4	1	1	395.238	788.462	2	788.464	-0.0024	0	3.46	420	K	IVTDLTK	I			Cmpd 70, +MS2(395.2383), 24.0-30.0eV, 3.1 min #185
1	ALB|XP_004681276.1|protein-1900	609	186	70955	55	8	7	6	202	1	1	1	395.238	788.462	2	788.464	-0.0023	0	16.37	21	K	IVTDLTK	I			Cmpd 36, +MS2(395.2383), 24.0-30.0eV, 1.8 min #106
1	ALB|XP_004681276.1|protein-1900	609	186	70955	55	8	7	6	203	1	1	1	395.238	788.462	2	788.464	-0.0023	0	40.22	0.088	K	IVTDLTK	I			Cmpd 156, +MS2(395.2383), 28.0-35.0eV, 15.6-0.3 min #920-15
1	ALB|XP_004681276.1|protein-1900	609	186	70955	55	8	7	6	204	1	1	1	395.238	788.462	2	788.464	-0.0023	0	14.28	34	K	IVTDLTK	I			Cmpd 46, +MS2(395.2383), 24.0-30.0eV, 2.2 min #129
1	ALB|XP_004681276.1|protein-1900	609	186	70955	55	8	7	6	207	10	1	1	395.239	788.463	2	788.464	-0.0012	0	0.58	810	K	IVTDLTK	I			Cmpd 59, +MS2(395.2388), 24.0-30.0eV, 2.7 min #162
1	ALB|XP_004681276.1|protein-1900	609	186	70955	55	8	7	6	208	1	1	1	789.472	788.465	1	788.464	0.0002	0	36.71	0.2	K	IVTDLTK	I			Cmpd 154, +MS2(789.4719), 34.9-43.7eV, 15.7 min #916-938
1	ALB|XP_004681276.1|protein-1900	609	186	70955	55	8	7	6	219	1	1	1	449.743	897.471	2	897.474	-0.0037	0	26.44	1.6	R	LCVLHEK	T			Cmpd 134, +MS2(449.7425), 24.0-30.0eV, 14.6 min #860-866
1	ALB|XP_004681276.1|protein-1900	609	186	70955	55	8	7	6	262	1	1	1	507.813	1013.61	2	1013.61	-0.001	0	22.07	4.4	K	QTALVELLK	H			Cmpd 233, +MS2(507.8128), 24.1-30.2eV, 21.1 min #1248-1255
1	ALB|XP_004681276.1|protein-1900	609	186	70955	55	8	7	6	263	1	1	1	507.813	1013.61	2	1013.61	-0.0001	0	52.5	0.004	K	QTALVELLK	H			Cmpd 208, +MS2(507.8132), 24.1-30.2eV, 20.0 min #1111-1186
1	ALB|XP_004681276.1|protein-1900	609	186	70955	55	8	7	6	290	1	1	1	569.751	1137.49	2	1137.49	-0.0031	0	72.4	3.8e-05	K	CCTESLVNR	R			Cmpd 145, +MS2(569.7511), 25.1-31.4eV, 15.3 min #899-906
1	ALB|XP_004681276.1|protein-1900	609	186	70955	55	8	7	6	291	1	1	1	571.86	1141.71	2	1141.71	-0.0019	1	77.08	1.2e-05	K	KQTALVELLK	H			Cmpd 176, +MS2(571.8598), 25.1-31.4eV, 17.4 min #1024-1036
1	ALB|XP_004681276.1|protein-1900	609	186	70955	55	8	7	6	372	1	1	1	751.81	1501.61	2	1501.62	-0.0119	1	45.85	0.013	K	EYEATLERCCAT	A			Cmpd 165, +MS2(751.8102), 28.0-35.0eV, 16.5 min #970-978
1	ALB|XP_004681276.1|protein-1900	609	186	70955	55	8	7	6	411	1	1	1	575.615	1723.82	3	1723.83	-0.0041	0	37.64	0.093	R	MPCTEDFLSLILNR	L	Oxidation (M)	0.20000000000000.0	Cmpd 318, +MS2(575.6150), 21.2-26.5eV, 29.2 min #1727
1	ALB|XP_004681276.1|protein-1900	609	186	70955	55	8	7	6	412	1	1	1	575.615	1723.82	3	1723.83	-0.003	0	42.05	0.034	R	MPCTEDFLSLILNR	L	Oxidation (M)	0.20000000000000.0	Cmpd 317, +MS2(575.6154), 21.2-26.5eV, 29.1 min #1723
1	ALB|XP_004681276.1|protein-1900	609	186	70955	55	8	7	6	413	1	1	1	575.615	1723.82	3	1723.83	-0.0027	0	41.33	0.04	R	MPCTEDFLSLILNR	L	Oxidation (M)	0.20000000000000.0	Cmpd 319, +MS2(575.6155), 21.2-26.5eV, 29.3 min #1731
1	ALB|XP_004681276.1|protein-1900	609	186	70955	55	8	7	6	414	1	1	1	575.615	1723.82	3	1723.83	-0.0026	0	58.33	0.00079	R	MPCTEDFLSLILNR	L	Oxidation (M)	0.20000000000000.0	Cmpd 307, +MS2(575.6155), 21.2-26.5eV, 28.0 min #1653-1662
1	ALB|XP_004681276.1|protein-1900	609	186	70955	55	8	7	6	415	1	1	1	862.922	1723.83	2	1723.83	0.0011	0	11.89	35	R	MPCTEDFLSLILNR	L	Oxidation (M)	0.20000000000000.0	Cmpd 311, +MS2(862.9215), 29.8-37.3eV, 29.9 min #1655-1768
1	ALB|XP_004681276.1|protein-1900	609	186	70955	55	8	7	6	416	1	1	1	862.922	1723.83	2	1723.83	0.0022	0	10.76	45	R	MPCTEDFLSLILNR	L	Oxidation (M)	0.20000000000000.0	Cmpd 324, +MS2(862.9220), 29.8-37.3eV, 29.7 min #1760
1	ALB|XP_004681276.1|protein-1900	609	186	70955	55	8	7	6	417	1	1	1	862.922	1723.83	2	1723.83	0.0023	0	11.04	43	R	MPCTEDFLSLILNR	L	Oxidation (M)	0.20000000000000.0	Cmpd 327, +MS2(862.9221), 29.8-37.3eV, 29.8 min #1763
2	LOC101548172|XM_012935294.1|protein-9643	247	77	27419	1	1	1	1	393	1	1	1	788.893	1575.77	2	1575.77	0.0025	0	77.4	1.1e-05	K	NSQPWQAALFEGTK	I			Cmpd 223, +MS2(788.8926), 28.6-35.8eV, 20.3 min #1195-1203
3	SAMD9|XP_004676740.2|protein-7480	1590	45	185819	1	1	1	1	292	1	1	1	573.79	1145.56	2	1145.58	-0.0111	0	44.53	0.026	K	VSFYLGFSIGG	P			Cmpd 257, +MS2(573.7896), 25.2-31.5eV, 23.4 min #1380-1387
4	GNPDA2|XP_004681375.1|protein-125	255	42	28745	3	1	1	1	109	2	1	1	732.466	731.459	1	731.436	0.0226	1	23.12	4.7	K	LRIAIM	R	Oxidation (M)	0.000002.0	Cmpd 321, +MS2(732.4662), 33.6-42.0eV, 29.5 min #1747
4	GNPDA2|XP_004681375.1|protein-125	255	42	28745	3	1	1	1	110	2	1	1	732.466	731.459	1	731.436	0.0228	1	27.43	1.7	K	LRIAIM	R	Oxidation (M)	0.000002.0	Cmpd 340, +MS2(732.4665), 33.6-42.0eV, 31.1 min #1843
4	GNPDA2|XP_004681375.1|protein-125	255	42	28745	3	1	1	1	111	1	1	1	732.466	731.459	1	731.436	0.0229	1	42.07	0.059	K	LRIAIM	R	Oxidation (M)	0.000002.0	Cmpd 334, +MS2(732.4665), 33.6-42.0eV, 30.3-29.4 min #1743-1839
5	DGKG|XP_012589066.1|protein-10930	123	41	13941	1	1	1	1	245	1	1	1	964.497	963.49	1	963.528	-0.0376	1	41.09	0.059	K	IKDVLTEF	N			Cmpd 240, +MS2(964.4974), 39.1-48.9eV, 22.6 min #1264-1335
6	ABRA|XP_004679714.1|protein-9880	381	40	43842	29	0	2	0	124	1	0	1	395.236	788.458	2	788.464	-0.006	0	3.98	370	N	LVSELTK	G			Cmpd 90, +MS2(395.2364), 24.0-30.0eV, 4.2 min #248
6	ABRA|XP_004679714.1|protein-9880	381	40	43842	29	0	2	0	126	1	0	1	395.237	788.459	2	788.464	-0.0051	0	6.31	220	N	LVSELTK	G			Cmpd 95, +MS2(395.2369), 24.0-30.0eV, 4.4 min #262
6	ABRA|XP_004679714.1|protein-9880	381	40	43842	29	0	2	0	137	1	0	1	395.237	788.46	2	788.464	-0.0044	0	24.4	3.3	N	LVSELTK	G			Cmpd 27, +MS2(395.2373), 24.0-30.0eV, 1.5 min #88
6	ABRA|XP_004679714.1|protein-9880	381	40	43842	29	0	2	0	139	7	0	1	395.237	788.46	2	788.464	-0.0042	0	4.16	350	N	LVSELTK	G			Cmpd 91, +MS2(395.2374), 24.0-30.0eV, 4.2 min #251
6	ABRA|XP_004679714.1|protein-9880	381	40	43842	29	0	2	0	141	1	0	1	395.237	788.46	2	788.464	-0.0041	0	9.07	110	N	LVSELTK	G			Cmpd 11, +MS2(395.2374), 28.0-35.0eV, 0.8 min #45
6	ABRA|XP_004679714.1|protein-9880	381	40	43842	29	0	2	0	148	1	0	1	395.238	788.46	2	788.464	-0.004	0	9.18	110	N	LVSELTK	G			Cmpd 31, +MS2(395.2375), 24.0-30.0eV, 1.6 min #96
6	ABRA|XP_004679714.1|protein-9880	381	40	43842	29	0	2	0	151	1	0	1	395.238	788.461	2	788.464	-0.0039	0	8.45	130	N	LVSELTK	G			Cmpd 79, +MS2(395.2375), 24.0-30.0eV, 3.6 min #214
6	ABRA|XP_004679714.1|protein-9880	381	40	43842	29	0	2	0	154	1	0	1	395.238	788.461	2	788.464	-0.0038	0	2.84	480	N	LVSELTK	G			Cmpd 88, +MS2(395.2376), 24.0-30.0eV, 4.1 min #242
6	ABRA|XP_004679714.1|protein-9880	381	40	43842	29	0	2	0	156	1	0	1	395.238	788.461	2	788.464	-0.0037	0	2.53	520	N	LVSELTK	G			Cmpd 80, +MS2(395.2376), 24.0-30.0eV, 3.7 min #218
6	ABRA|XP_004679714.1|protein-9880	381	40	43842	29	0	2	0	163	1	0	1	395.238	788.461	2	788.464	-0.0036	0	1.13	710	N	LVSELTK	G			Cmpd 65, +MS2(395.2377), 24.0-30.0eV, 2.9 min #174
6	ABRA|XP_004679714.1|protein-9880	381	40	43842	29	0	2	0	166	3	0	1	395.238	788.461	2	788.464	-0.0034	0	5.01	290	N	LVSELTK	G			Cmpd 51, +MS2(395.2377), 24.0-30.0eV, 2.4 min #139
6	ABRA|XP_004679714.1|protein-9880	381	40	43842	29	0	2	0	169	1	0	1	395.238	788.461	2	788.464	-0.0033	0	15.81	24	N	LVSELTK	G			Cmpd 34, +MS2(395.2378), 24.0-30.0eV, 1.7 min #102
6	ABRA|XP_004679714.1|protein-9880	381	40	43842	29	0	2	0	174	2	0	1	395.238	788.461	2	788.464	-0.0032	0	17.16	18	N	LVSELTK	G			Cmpd 33, +MS2(395.2379), 24.0-30.0eV, 1.7 min #100
6	ABRA|XP_004679714.1|protein-9880	381	40	43842	29	0	2	0	180	1	0	1	395.238	788.461	2	788.464	-0.003	0	7.33	170	N	LVSELTK	G			Cmpd 30, +MS2(395.2379), 28.0-35.0eV, 1.6 min #94
6	ABRA|XP_004679714.1|protein-9880	381	40	43842	29	0	2	0	182	2	0	1	395.238	788.461	2	788.464	-0.0029	0	34.36	0.34	N	LVSELTK	G			Cmpd 148, +MS2(395.2380), 24.0-30.0eV, 15.4-0.2 min #910-12
6	ABRA|XP_004679714.1|protein-9880	381	40	43842	29	0	2	0	186	2	0	1	395.238	788.462	2	788.464	-0.0028	0	15.25	28	N	LVSELTK	G			Cmpd 29, +MS2(395.2380), 24.0-30.0eV, 1.6 min #92
6	ABRA|XP_004679714.1|protein-9880	381	40	43842	29	0	2	0	187	1	0	1	395.238	788.462	2	788.464	-0.0027	0	6.34	210	N	LVSELTK	G			Cmpd 82, +MS2(395.2381), 24.0-30.0eV, 3.8 min #224
6	ABRA|XP_004679714.1|protein-9880	381	40	43842	29	0	2	0	188	2	0	1	395.238	788.462	2	788.464	-0.0027	0	8.38	130	N	LVSELTK	G			Cmpd 76, +MS2(395.2381), 24.0-30.0eV, 3.5 min #205
6	ABRA|XP_004679714.1|protein-9880	381	40	43842	29	0	2	0	194	10	0	1	395.238	788.462	2	788.464	-0.0025	0	10	92	N	LVSELTK	G			Cmpd 58, +MS2(395.2382), 24.0-30.0eV, 2.7 min #160
6	ABRA|XP_004679714.1|protein-9880	381	40	43842	29	0	2	0	196	3	0	1	395.238	788.462	2	788.464	-0.0025	0	5.93	240	N	LVSELTK	G			Cmpd 44, +MS2(395.2382), 24.0-30.0eV, 2.1 min #125
6	ABRA|XP_004679714.1|protein-9880	381	40	43842	29	0	2	0	198	4	0	1	395.238	788.462	2	788.464	-0.0024	0	2.7	500	N	LVSELTK	G			Cmpd 28, +MS2(395.2382), 24.0-30.0eV, 1.5 min #90
6	ABRA|XP_004679714.1|protein-9880	381	40	43842	29	0	2	0	199	1	0	1	395.238	788.462	2	788.464	-0.0024	0	5.61	250	N	LVSELTK	G			Cmpd 26, +MS2(395.2383), 24.0-30.0eV, 1.5 min #86
6	ABRA|XP_004679714.1|protein-9880	381	40	43842	29	0	2	0	200	1	0	1	395.238	788.462	2	788.464	-0.0023	0	5.7	250	N	LVSELTK	G			Cmpd 35, +MS2(395.2383), 24.0-30.0eV, 1.8 min #104
6	ABRA|XP_004679714.1|protein-9880	381	40	43842	29	0	2	0	201	4	0	1	395.238	788.462	2	788.464	-0.0023	0	3.46	420	N	LVSELTK	G			Cmpd 70, +MS2(395.2383), 24.0-30.0eV, 3.1 min #185
6	ABRA|XP_004679714.1|protein-9880	381	40	43842	29	0	2	0	202	1	0	1	395.238	788.462	2	788.464	-0.0023	0	16.37	21	N	LVSELTK	G			Cmpd 36, +MS2(395.2383), 24.0-30.0eV, 1.8 min #106
6	ABRA|XP_004679714.1|protein-9880	381	40	43842	29	0	2	0	203	1	0	1	395.238	788.462	2	788.464	-0.0023	0	40.22	0.088	N	LVSELTK	G			Cmpd 156, +MS2(395.2383), 28.0-35.0eV, 15.6-0.3 min #920-15
6	ABRA|XP_004679714.1|protein-9880	381	40	43842	29	0	2	0	204	1	0	1	395.238	788.462	2	788.464	-0.0022	0	14.28	34	N	LVSELTK	G			Cmpd 46, +MS2(395.2383), 24.0-30.0eV, 2.2 min #129
6	ABRA|XP_004679714.1|protein-9880	381	40	43842	29	0	2	0	208	3	0	1	789.472	788.465	1	788.464	0.0003	0	29.56	1	N	LVSELTK	G			Cmpd 154, +MS2(789.4719), 34.9-43.7eV, 15.7 min #916-938
6	ABRA|XP_004679714.1|protein-9880	381	40	43842	29	0	2	0	246	3	1	1	485.781	969.548	2	969.456	0.0929	0	1.97	440	V	TFGDLFDR	Y			Cmpd 204, +MS2(485.7815), 24.0-30.0eV, 19.2 min #1136
7	KXD1|XP_007533268.1|protein-16133	183	39	20528	9	0	1	0	397	1	1	1	812.885	1623.76	2	1623.77	-0.0112	0	23.62	2.4	T	NEMLVNFNNLSSAR	L	Oxidation (M)	0.00200000000000.0	Cmpd 349, +MS2(812.8854), 29.0-36.3eV, 32.0 min #1893
7	KXD1|XP_007533268.1|protein-16133	183	39	20528	9	0	1	0	398	1	1	1	812.886	1623.76	2	1623.77	-0.0105	0	23.73	2.4	T	NEMLVNFNNLSSAR	L	Oxidation (M)	0.00200000000000.0	Cmpd 344, +MS2(812.8857), 29.0-36.3eV, 31.8 min #1881
7	KXD1|XP_007533268.1|protein-16133	183	39	20528	9	0	1	0	399	1	1	1	812.886	1623.76	2	1623.77	-0.0105	0	21.14	4.3	T	NEMLVNFNNLSSAR	L	Oxidation (M)	0.00200000000000.0	Cmpd 348, +MS2(812.8858), 29.0-36.3eV, 32.0 min #1891
7	KXD1|XP_007533268.1|protein-16133	183	39	20528	9	0	1	0	400	1	1	1	812.886	1623.76	2	1623.77	-0.01	0	21.27	4.1	T	NEMLVNFNNLSSAR	L	Oxidation (M)	0.00200000000000.0	Cmpd 345, +MS2(812.8860), 29.0-36.3eV, 31.8 min #1885
7	KXD1|XP_007533268.1|protein-16133	183	39	20528	9	0	1	0	401	1	1	1	812.886	1623.76	2	1623.77	-0.01	0	24.27	2.1	T	NEMLVNFNNLSSAR	L	Oxidation (M)	0.00200000000000.0	Cmpd 341, +MS2(812.8860), 29.0-36.3eV, 31.4 min #1819-1877
7	KXD1|XP_007533268.1|protein-16133	183	39	20528	9	0	1	0	402	1	1	1	812.886	1623.76	2	1623.77	-0.0099	0	21.53	3.9	T	NEMLVNFNNLSSAR	L	Oxidation (M)	0.00200000000000.0	Cmpd 350, +MS2(812.8861), 29.0-36.3eV, 32.0 min #1895
7	KXD1|XP_007533268.1|protein-16133	183	39	20528	9	0	1	0	403	1	1	1	812.886	1623.76	2	1623.77	-0.0093	0	23.53	2.5	T	NEMLVNFNNLSSAR	L	Oxidation (M)	0.00200000000000.0	Cmpd 342, +MS2(812.8863), 29.0-36.3eV, 31.4 min #1858
7	KXD1|XP_007533268.1|protein-16133	183	39	20528	9	0	1	0	404	1	1	1	812.887	1623.76	2	1623.77	-0.0088	0	23.61	2.4	T	NEMLVNFNNLSSAR	L	Oxidation (M)	0.00200000000000.0	Cmpd 347, +MS2(812.8866), 29.0-36.3eV, 31.9 min #1889
7	KXD1|XP_007533268.1|protein-16133	183	39	20528	9	0	1	0	405	1	1	1	812.887	1623.76	2	1623.77	-0.008	0	38.55	0.078	T	NEMLVNFNNLSSAR	L	Oxidation (M)	0.00200000000000.0	Cmpd 346, +MS2(812.8870), 29.0-36.3eV, 31.9 min #1887
8	LOC101628384|XP_012579467.1|protein-14696	556	37	66109	1	0	1	0	305	1	1	1	617.808	1233.6	2	1233.57	0.0347	0	37.03	0.14	L	QEFLYEYSR	R			Cmpd 205, +MS2(617.8079), 25.9-32.4eV, 19.0 min #1119-1126
9	TOE1|XP_004678998.1|protein-8600	489	28	55209	2	0	2	0	250	1	1	1	991.479	990.472	1	990.47	0.0023	0	27.59	1.4	R	FVASYLEY	A			Cmpd 272, +MS2(991.4794), 39.8-49.7eV, 24.1 min #1420-1426
9	TOE1|XP_004678998.1|protein-8600	489	28	55209	2	0	2	0	289	1	1	1	565.94	1129.87	2	1129.7	0.1689	1	1.23	22	T	LFLELIRAR	R			Cmpd 253, +MS2(565.9403), 21.1-26.3eV, 23.7 min #1400-1404
10	STIM1|XP_004683213.1|protein-7654	599	27	66723	1	0	1	0	259	1	1	1	501.793	1001.57	2	1001.54	0.0324	0	27.03	1.6	K	QALSEVTAAL	R			Cmpd 198, +MS2(501.7931), 24.0-30.0eV, 18.6 min #1096-1102
11	MEIOB|XP_004691890.1|protein-4249	521	27	59849	6	0	1	0	296	2	1	1	582.317	1162.62	2	1162.55	0.0684	0	19.86	7.3	P	PDNEIDSFVK	E			Cmpd 226, +MS2(582.3168), 25.3-31.6eV, 20.7 min #1218-1227
11	MEIOB|XP_004691890.1|protein-4249	521	27	59849	6	0	1	0	297	1	1	1	582.318	1162.62	2	1162.55	0.0709	0	19.96	7.2	P	PDNEIDSFVK	E			Cmpd 282, +MS2(582.3180), 25.3-31.6eV, 25.2 min #1488
11	MEIOB|XP_004691890.1|protein-4249	521	27	59849	6	0	1	0	298	1	1	1	582.318	1162.62	2	1162.55	0.0709	0	26.63	1.5	P	PDNEIDSFVK	E			Cmpd 405, +MS2(582.3180), 25.3-31.6eV, 48.0 min #2829-2836
11	MEIOB|XP_004691890.1|protein-4249	521	27	59849	6	0	1	0	299	2	1	1	582.318	1162.62	2	1162.55	0.071	0	19.23	8.5	P	PDNEIDSFVK	E			Cmpd 270, +MS2(582.3181), 25.3-31.6eV, 24.1 min #1428
11	MEIOB|XP_004691890.1|protein-4249	521	27	59849	6	0	1	0	300	1	1	1	582.318	1162.62	2	1162.55	0.0713	0	20.31	6.6	P	PDNEIDSFVK	E			Cmpd 277, +MS2(582.3182), 25.3-31.6eV, 24.6 min #1456-1467
11	MEIOB|XP_004691890.1|protein-4249	521	27	59849	6	0	1	0	302	1	1	1	582.318	1162.62	2	1162.55	0.0719	0	20.3	6.6	P	PDNEIDSFVK	E			Cmpd 195, +MS2(582.3185), 25.3-31.6eV, 19.6 min #1082-1159
12	ITGA10|XP_004689522.1|protein-6074	1034	22	113984	1	0	1	0	354	1	1	1	720.409	1438.8	2	1438.78	0.0248	1	21.63	3.9	S	RNLHLASFTPQR	D			Cmpd 173, +MS2(720.4093), 27.5-34.4eV, 17.1 min #1006-1014

## Sheet: A13
Header,"--------------------------------------------------------"
Search title,"170807_151_SolParFull"
Timestamp,"2017-10-21T14:27:17Z"
User,"Julien"
Email,"j.slagboom@vu.nl"
Report URI,"http://pontus.few.vu.nl/cgi/master_results.pl?file=../data/20171021/F005440.dat"
Peak list data path,"JS000151.mgf"
Peak list format,"Mascot generic"
Search type,MIS
Mascot version,"2.3.01"
Database,"SolparFull"
Fasta file,"SolPar_full.fasta"
Total sequences,18112
Total residues,9121415
Sequences after taxonomy filter,18112
Number of queries,642
Fixed modifications,"--------------------------------------------------------"
Identifier,"Name","Delta","Neutral loss"
1,"Carbamidomethyl (C)",57.021464
Variable modifications,"--------------------------------------------------------"
Identifier,"Name","Delta","Neutral loss(es)"
1,"Amidated (Protein C-term)",-0.984016
2,"Oxidation (M)",15.994915,0,63.998285
Search Parameters,"--------------------------------------------------------"
Taxonomy filter,"All entries"
Enzyme,"semiTrypsin"
Maximum Missed Cleavages,1
Fixed modifications,"Carbamidomethyl (C)"
Quantitation method,"None"
Variable modifications,"Amidated (Protein C-term),Oxidation (M)"
Peptide Mass Tolerance,0.2
Peptide Mass Tolerance Units,Da
Fragment Mass Tolerance,0.05
Fragment Mass Tolerance Units,Da
Mass values,Monoisotopic
Instrument type,"ESI-QUAD-TOF"
Isotope error mode,0
Format parameters,"--------------------------------------------------------"
Significance threshold,0.05
Max. number of hits,0
Use MudPIT protein scoring,1
Ions score cut-off,0
Include same-set proteins,0
Include sub-set proteins,0
Include unassigned,0
Require bold red,0
Protein hits,"--------------------------------------------------------"
prot_hit_num	prot_acc	prot_desc	prot_score	prot_mass	prot_matches	prot_matches_sig	prot_sequences	prot_sequences_sig	pep_query	pep_rank	pep_isbold	pep_isunique	pep_exp_mz	pep_exp_mr	pep_exp_z	pep_calc_mr	pep_delta	pep_miss	pep_score	pep_expect	pep_res_before	pep_seq	pep_res_after	pep_var_mod	pep_var_mod_pos	pep_scan_title
1	ALB|XP_004681276.1|protein-1900	609	183	70955	124	6	7	5	145	1	1	1	395.237	788.46	2	788.464	-0.0044	0	25.14	2.8	K	IVTDLTK	I			Cmpd 79, +MS2(395.2373), 24.0-30.0eV, 4.8 min #285
1	ALB|XP_004681276.1|protein-1900	609	183	70955	124	6	7	5	148	1	1	1	395.237	788.46	2	788.464	-0.0043	0	8.5	130	K	IVTDLTK	I			Cmpd 38, +MS2(395.2373), 24.0-30.0eV, 3.1 min #183
1	ALB|XP_004681276.1|protein-1900	609	183	70955	124	6	7	5	150	1	1	1	395.237	788.46	2	788.464	-0.0043	0	21.43	6.6	K	IVTDLTK	I			Cmpd 105, +MS2(395.2373), 24.0-30.0eV, 6.0 min #354
1	ALB|XP_004681276.1|protein-1900	609	183	70955	124	6	7	5	151	1	1	1	395.237	788.46	2	788.464	-0.0042	0	27.93	1.5	K	IVTDLTK	I			Cmpd 31, +MS2(395.2373), 24.0-30.0eV, 2.8 min #166
1	ALB|XP_004681276.1|protein-1900	609	183	70955	124	6	7	5	152	1	1	1	395.237	788.46	2	788.464	-0.0041	0	24.66	3.2	K	IVTDLTK	I			Cmpd 88, +MS2(395.2374), 24.0-30.0eV, 5.2 min #306
1	ALB|XP_004681276.1|protein-1900	609	183	70955	124	6	7	5	153	5	1	1	395.238	788.46	2	788.464	-0.004	0	7.27	170	K	IVTDLTK	I			Cmpd 51, +MS2(395.2375), 24.0-30.0eV, 3.6 min #210
1	ALB|XP_004681276.1|protein-1900	609	183	70955	124	6	7	5	154	1	1	1	395.238	788.461	2	788.464	-0.0039	0	34.07	0.36	K	IVTDLTK	I			Cmpd 107, +MS2(395.2375), 24.0-30.0eV, 6.1 min #362
1	ALB|XP_004681276.1|protein-1900	609	183	70955	124	6	7	5	155	1	1	1	395.238	788.461	2	788.464	-0.0038	0	14.22	35	K	IVTDLTK	I			Cmpd 11, +MS2(395.2376), 24.0-30.0eV, 2.1 min #124
1	ALB|XP_004681276.1|protein-1900	609	183	70955	124	6	7	5	156	5	1	1	395.238	788.461	2	788.464	-0.0038	0	12.95	47	K	IVTDLTK	I			Cmpd 111, +MS2(395.2376), 24.0-30.0eV, 6.3 min #372
1	ALB|XP_004681276.1|protein-1900	609	183	70955	124	6	7	5	157	1	1	1	395.238	788.461	2	788.464	-0.0038	0	17.51	16	K	IVTDLTK	I			Cmpd 83, +MS2(395.2376), 24.0-30.0eV, 5.0 min #293
1	ALB|XP_004681276.1|protein-1900	609	183	70955	124	6	7	5	158	1	1	1	395.238	788.461	2	788.464	-0.0037	0	29.36	1.1	K	IVTDLTK	I			Cmpd 23, +MS2(395.2376), 24.0-30.0eV, 2.5 min #150
1	ALB|XP_004681276.1|protein-1900	609	183	70955	124	6	7	5	159	1	1	1	395.238	788.461	2	788.464	-0.0037	0	22.23	5.5	K	IVTDLTK	I			Cmpd 99, +MS2(395.2376), 24.0-30.0eV, 5.7 min #336
1	ALB|XP_004681276.1|protein-1900	609	183	70955	124	6	7	5	160	1	1	1	395.238	788.461	2	788.464	-0.0037	0	14.87	30	K	IVTDLTK	I			Cmpd 67, +MS2(395.2376), 24.0-30.0eV, 4.4 min #259
1	ALB|XP_004681276.1|protein-1900	609	183	70955	124	6	7	5	161	1	1	1	395.238	788.461	2	788.464	-0.0036	0	10.3	86	K	IVTDLTK	I			Cmpd 82, +MS2(395.2376), 24.0-30.0eV, 4.9 min #291
1	ALB|XP_004681276.1|protein-1900	609	183	70955	124	6	7	5	163	1	1	1	395.238	788.461	2	788.464	-0.0036	0	24.69	3.1	K	IVTDLTK	I			Cmpd 58, +MS2(395.2377), 24.0-30.0eV, 3.8 min #225
1	ALB|XP_004681276.1|protein-1900	609	183	70955	124	6	7	5	164	1	1	1	395.238	788.461	2	788.464	-0.0036	0	15.79	24	K	IVTDLTK	I			Cmpd 106, +MS2(395.2377), 24.0-30.0eV, 6.1 min #358
1	ALB|XP_004681276.1|protein-1900	609	183	70955	124	6	7	5	165	1	1	1	395.238	788.461	2	788.464	-0.0036	0	4.67	310	K	IVTDLTK	I			Cmpd 97, +MS2(395.2377), 24.0-30.0eV, 5.6 min #329
1	ALB|XP_004681276.1|protein-1900	609	183	70955	124	6	7	5	166	1	1	1	395.238	788.461	2	788.464	-0.0036	0	12.79	49	K	IVTDLTK	I			Cmpd 100, +MS2(395.2377), 24.0-30.0eV, 5.7 min #338
1	ALB|XP_004681276.1|protein-1900	609	183	70955	124	6	7	5	167	1	1	1	395.238	788.461	2	788.464	-0.0035	0	21.85	6	K	IVTDLTK	I			Cmpd 72, +MS2(395.2377), 24.0-30.0eV, 4.6 min #269
1	ALB|XP_004681276.1|protein-1900	609	183	70955	124	6	7	5	168	1	1	1	395.238	788.461	2	788.464	-0.0035	0	12.25	55	K	IVTDLTK	I			Cmpd 57, +MS2(395.2377), 24.0-30.0eV, 3.8 min #223
1	ALB|XP_004681276.1|protein-1900	609	183	70955	124	6	7	5	169	1	1	1	395.238	788.461	2	788.464	-0.0035	0	28.09	1.4	K	IVTDLTK	I			Cmpd 59, +MS2(395.2377), 24.0-30.0eV, 3.8 min #227
1	ALB|XP_004681276.1|protein-1900	609	183	70955	124	6	7	5	170	2	1	1	395.238	788.461	2	788.464	-0.0035	0	14.03	36	K	IVTDLTK	I			Cmpd 81, +MS2(395.2377), 24.0-30.0eV, 4.9 min #289
1	ALB|XP_004681276.1|protein-1900	609	183	70955	124	6	7	5	171	1	1	1	395.238	788.461	2	788.464	-0.0035	0	19.39	11	K	IVTDLTK	I			Cmpd 21, +MS2(395.2377), 24.0-30.0eV, 2.5 min #146
1	ALB|XP_004681276.1|protein-1900	609	183	70955	124	6	7	5	172	1	1	1	395.238	788.461	2	788.464	-0.0034	0	24.96	2.9	K	IVTDLTK	I			Cmpd 68, +MS2(395.2377), 24.0-30.0eV, 4.4 min #261
1	ALB|XP_004681276.1|protein-1900	609	183	70955	124	6	7	5	173	1	1	1	395.238	788.461	2	788.464	-0.0034	0	13.32	43	K	IVTDLTK	I			Cmpd 54, +MS2(395.2378), 24.0-30.0eV, 3.7 min #217
1	ALB|XP_004681276.1|protein-1900	609	183	70955	124	6	7	5	174	1	1	1	395.238	788.461	2	788.464	-0.0034	0	24.79	3.1	K	IVTDLTK	I			Cmpd 104, +MS2(395.2377), 24.0-30.0eV, 5.9 min #351
1	ALB|XP_004681276.1|protein-1900	609	183	70955	124	6	7	5	175	1	1	1	395.238	788.461	2	788.464	-0.0034	0	4.94	300	K	IVTDLTK	I			Cmpd 89, +MS2(395.2377), 24.0-30.0eV, 5.2 min #309
1	ALB|XP_004681276.1|protein-1900	609	183	70955	124	6	7	5	176	1	1	1	395.238	788.461	2	788.464	-0.0034	0	7.72	160	K	IVTDLTK	I			Cmpd 10, +MS2(395.2378), 28.0-35.0eV, 2.1 min #121
1	ALB|XP_004681276.1|protein-1900	609	183	70955	124	6	7	5	177	1	1	1	395.238	788.461	2	788.464	-0.0034	0	13.68	40	K	IVTDLTK	I			Cmpd 98, +MS2(395.2378), 24.0-30.0eV, 5.6 min #333
1	ALB|XP_004681276.1|protein-1900	609	183	70955	124	6	7	5	178	1	1	1	395.238	788.461	2	788.464	-0.0033	0	19.45	10	K	IVTDLTK	I			Cmpd 14, +MS2(395.2378), 24.0-30.0eV, 2.2 min #132
1	ALB|XP_004681276.1|protein-1900	609	183	70955	124	6	7	5	179	1	1	1	395.238	788.461	2	788.464	-0.0033	0	9.05	110	K	IVTDLTK	I			Cmpd 71, +MS2(395.2378), 24.0-30.0eV, 4.5 min #267
1	ALB|XP_004681276.1|protein-1900	609	183	70955	124	6	7	5	180	1	1	1	395.238	788.461	2	788.464	-0.0032	0	26.98	1.8	K	IVTDLTK	I			Cmpd 46, +MS2(395.2378), 24.0-30.0eV, 3.4 min #200
1	ALB|XP_004681276.1|protein-1900	609	183	70955	124	6	7	5	181	1	1	1	395.238	788.461	2	788.464	-0.0032	0	18.97	12	K	IVTDLTK	I			Cmpd 65, +MS2(395.2378), 24.0-30.0eV, 4.3 min #255
1	ALB|XP_004681276.1|protein-1900	609	183	70955	124	6	7	5	183	1	1	1	395.238	788.461	2	788.464	-0.0032	0	14.16	35	K	IVTDLTK	I			Cmpd 94, +MS2(395.2378), 24.0-30.0eV, 5.5 min #323
1	ALB|XP_004681276.1|protein-1900	609	183	70955	124	6	7	5	184	1	1	1	395.238	788.461	2	788.464	-0.0032	0	52.81	0.0048	K	IVTDLTK	I			Cmpd 112, +MS2(395.2379), 24.0-30.0eV, 6.3 min #375
1	ALB|XP_004681276.1|protein-1900	609	183	70955	124	6	7	5	185	1	1	1	395.238	788.461	2	788.464	-0.0032	0	15.3	27	K	IVTDLTK	I			Cmpd 85, +MS2(395.2379), 24.0-30.0eV, 5.0 min #298
1	ALB|XP_004681276.1|protein-1900	609	183	70955	124	6	7	5	186	1	1	1	395.238	788.461	2	788.464	-0.0031	0	30.87	0.75	K	IVTDLTK	I			Cmpd 40, +MS2(395.2379), 24.0-30.0eV, 3.2 min #188
1	ALB|XP_004681276.1|protein-1900	609	183	70955	124	6	7	5	187	1	1	1	395.238	788.461	2	788.464	-0.0031	0	18.26	14	K	IVTDLTK	I			Cmpd 77, +MS2(395.2379), 24.0-30.0eV, 4.8 min #281
1	ALB|XP_004681276.1|protein-1900	609	183	70955	124	6	7	5	188	1	1	1	395.238	788.461	2	788.464	-0.003	0	8.31	140	K	IVTDLTK	I			Cmpd 41, +MS2(395.2379), 28.0-35.0eV, 3.2 min #190
1	ALB|XP_004681276.1|protein-1900	609	183	70955	124	6	7	5	189	1	1	1	395.238	788.461	2	788.464	-0.003	0	24.72	3.1	K	IVTDLTK	I			Cmpd 25, +MS2(395.2379), 24.0-30.0eV, 2.6 min #154
1	ALB|XP_004681276.1|protein-1900	609	183	70955	124	6	7	5	190	2	1	1	395.238	788.461	2	788.464	-0.003	0	0.5	820	K	IVTDLTK	I			Cmpd 4, +MS2(395.2380), 24.0-30.0eV, 1.8 min #104
1	ALB|XP_004681276.1|protein-1900	609	183	70955	124	6	7	5	191	1	1	1	395.238	788.461	2	788.464	-0.003	0	19.67	10	K	IVTDLTK	I			Cmpd 75, +MS2(395.2379), 24.0-30.0eV, 4.7 min #277
1	ALB|XP_004681276.1|protein-1900	609	183	70955	124	6	7	5	192	1	1	1	395.238	788.461	2	788.464	-0.003	0	28.93	1.2	K	IVTDLTK	I			Cmpd 70, +MS2(395.2379), 24.0-30.0eV, 4.5 min #265
1	ALB|XP_004681276.1|protein-1900	609	183	70955	124	6	7	5	193	1	1	1	395.238	788.461	2	788.464	-0.003	0	32.22	0.55	K	IVTDLTK	I			Cmpd 78, +MS2(395.2380), 24.0-30.0eV, 4.8 min #283
1	ALB|XP_004681276.1|protein-1900	609	183	70955	124	6	7	5	194	1	1	1	395.238	788.461	2	788.464	-0.0029	0	40.18	0.088	K	IVTDLTK	I			Cmpd 110, +MS2(395.2380), 24.0-30.0eV, 6.3 min #370
1	ALB|XP_004681276.1|protein-1900	609	183	70955	124	6	7	5	196	1	1	1	395.238	788.461	2	788.464	-0.0029	0	24.51	3.3	K	IVTDLTK	I			Cmpd 56, +MS2(395.2380), 24.0-30.0eV, 3.7 min #221
1	ALB|XP_004681276.1|protein-1900	609	183	70955	124	6	7	5	197	1	1	1	395.238	788.462	2	788.464	-0.0029	0	25.21	2.8	K	IVTDLTK	I			Cmpd 109, +MS2(395.2380), 24.0-30.0eV, 6.2 min #368
1	ALB|XP_004681276.1|protein-1900	609	183	70955	124	6	7	5	198	1	1	1	395.238	788.462	2	788.464	-0.0029	0	30.34	0.85	K	IVTDLTK	I			Cmpd 52, +MS2(395.2380), 24.0-30.0eV, 3.6 min #212
1	ALB|XP_004681276.1|protein-1900	609	183	70955	124	6	7	5	200	1	1	1	395.238	788.462	2	788.464	-0.0029	0	16.85	19	K	IVTDLTK	I			Cmpd 20, +MS2(395.2380), 24.0-30.0eV, 2.4 min #144
1	ALB|XP_004681276.1|protein-1900	609	183	70955	124	6	7	5	201	4	1	1	395.238	788.462	2	788.464	-0.0028	0	10.94	74	K	IVTDLTK	I			Cmpd 15, +MS2(395.2380), 24.0-30.0eV, 2.3 min #134
1	ALB|XP_004681276.1|protein-1900	609	183	70955	124	6	7	5	202	1	1	1	395.238	788.462	2	788.464	-0.0028	0	17.46	17	K	IVTDLTK	I			Cmpd 32, +MS2(395.2380), 24.0-30.0eV, 2.8 min #168
1	ALB|XP_004681276.1|protein-1900	609	183	70955	124	6	7	5	204	1	1	1	395.238	788.462	2	788.464	-0.0028	0	19.43	11	K	IVTDLTK	I			Cmpd 33, +MS2(395.2380), 24.0-30.0eV, 2.9 min #170
1	ALB|XP_004681276.1|protein-1900	609	183	70955	124	6	7	5	205	1	1	1	395.238	788.462	2	788.464	-0.0028	0	24.53	3.3	K	IVTDLTK	I			Cmpd 34, +MS2(395.2380), 24.0-30.0eV, 2.9 min #172
1	ALB|XP_004681276.1|protein-1900	609	183	70955	124	6	7	5	206	1	1	1	395.238	788.462	2	788.464	-0.0028	0	14.49	33	K	IVTDLTK	I			Cmpd 92, +MS2(395.2381), 24.0-30.0eV, 5.4 min #317
1	ALB|XP_004681276.1|protein-1900	609	183	70955	124	6	7	5	208	1	1	1	395.238	788.462	2	788.464	-0.0028	0	14.98	29	K	IVTDLTK	I			Cmpd 28, +MS2(395.2381), 24.0-30.0eV, 2.7 min #160
1	ALB|XP_004681276.1|protein-1900	609	183	70955	124	6	7	5	209	1	1	1	395.238	788.462	2	788.464	-0.0028	0	22.14	5.6	K	IVTDLTK	I			Cmpd 60, +MS2(395.2381), 24.0-30.0eV, 3.9 min #229
1	ALB|XP_004681276.1|protein-1900	609	183	70955	124	6	7	5	210	1	1	1	395.238	788.462	2	788.464	-0.0028	0	18.82	12	K	IVTDLTK	I			Cmpd 93, +MS2(395.2381), 24.0-30.0eV, 5.4 min #321
1	ALB|XP_004681276.1|protein-1900	609	183	70955	124	6	7	5	211	1	1	1	395.238	788.462	2	788.464	-0.0027	0	25.79	2.4	K	IVTDLTK	I			Cmpd 80, +MS2(395.2381), 24.0-30.0eV, 4.9 min #287
1	ALB|XP_004681276.1|protein-1900	609	183	70955	124	6	7	5	212	1	1	1	395.238	788.462	2	788.464	-0.0027	0	26.81	1.9	K	IVTDLTK	I			Cmpd 73, +MS2(395.2381), 24.0-30.0eV, 4.6 min #272
1	ALB|XP_004681276.1|protein-1900	609	183	70955	124	6	7	5	213	1	1	1	395.238	788.462	2	788.464	-0.0027	0	14.88	30	K	IVTDLTK	I			Cmpd 42, +MS2(395.2381), 24.0-30.0eV, 3.3 min #192
1	ALB|XP_004681276.1|protein-1900	609	183	70955	124	6	7	5	214	1	1	1	395.238	788.462	2	788.464	-0.0027	0	10.95	74	K	IVTDLTK	I			Cmpd 19, +MS2(395.2381), 24.0-30.0eV, 2.4 min #142
1	ALB|XP_004681276.1|protein-1900	609	183	70955	124	6	7	5	215	1	1	1	395.238	788.462	2	788.464	-0.0027	0	28.72	1.2	K	IVTDLTK	I			Cmpd 61, +MS2(395.2381), 24.0-30.0eV, 3.9 min #232
1	ALB|XP_004681276.1|protein-1900	609	183	70955	124	6	7	5	216	1	1	1	395.238	788.462	2	788.464	-0.0027	0	15.47	26	K	IVTDLTK	I			Cmpd 27, +MS2(395.2381), 24.0-30.0eV, 2.7 min #158
1	ALB|XP_004681276.1|protein-1900	609	183	70955	124	6	7	5	217	1	1	1	395.238	788.462	2	788.464	-0.0027	0	15.69	25	K	IVTDLTK	I			Cmpd 76, +MS2(395.2381), 24.0-30.0eV, 4.7 min #279
1	ALB|XP_004681276.1|protein-1900	609	183	70955	124	6	7	5	218	1	1	1	395.238	788.462	2	788.464	-0.0026	0	38.53	0.13	K	IVTDLTK	I			Cmpd 63, +MS2(395.2381), 24.0-30.0eV, 4.0-1.3 min #81-251
1	ALB|XP_004681276.1|protein-1900	609	183	70955	124	6	7	5	219	2	1	1	395.238	788.462	2	788.464	-0.0026	0	10.53	82	K	IVTDLTK	I			Cmpd 50, +MS2(395.2381), 24.0-30.0eV, 3.5 min #208
1	ALB|XP_004681276.1|protein-1900	609	183	70955	124	6	7	5	220	1	1	1	395.238	788.462	2	788.464	-0.0026	0	21.91	5.9	K	IVTDLTK	I			Cmpd 16, +MS2(395.2382), 24.0-30.0eV, 2.3 min #136
1	ALB|XP_004681276.1|protein-1900	609	183	70955	124	6	7	5	221	1	1	1	395.238	788.462	2	788.464	-0.0025	0	16.16	22	K	IVTDLTK	I			Cmpd 95, +MS2(395.2382), 24.0-30.0eV, 5.5 min #325
1	ALB|XP_004681276.1|protein-1900	609	183	70955	124	6	7	5	223	1	1	1	395.238	788.462	2	788.464	-0.0025	0	11.3	68	K	IVTDLTK	I			Cmpd 86, +MS2(395.2382), 24.0-30.0eV, 5.1 min #301
1	ALB|XP_004681276.1|protein-1900	609	183	70955	124	6	7	5	224	1	1	1	395.238	788.462	2	788.464	-0.0024	0	7.95	150	K	IVTDLTK	I			Cmpd 74, +MS2(395.2382), 24.0-30.0eV, 4.7 min #275
1	ALB|XP_004681276.1|protein-1900	609	183	70955	124	6	7	5	225	1	1	1	395.238	788.462	2	788.464	-0.0024	0	20.41	8.4	K	IVTDLTK	I			Cmpd 43, +MS2(395.2383), 24.0-30.0eV, 3.3 min #194
1	ALB|XP_004681276.1|protein-1900	609	183	70955	124	6	7	5	226	1	1	1	395.238	788.462	2	788.464	-0.0024	0	11.28	69	K	IVTDLTK	I			Cmpd 53, +MS2(395.2383), 24.0-30.0eV, 3.6 min #214
1	ALB|XP_004681276.1|protein-1900	609	183	70955	124	6	7	5	227	1	1	1	395.238	788.462	2	788.464	-0.0024	0	18.63	13	K	IVTDLTK	I			Cmpd 44, +MS2(395.2383), 24.0-30.0eV, 3.3 min #196
1	ALB|XP_004681276.1|protein-1900	609	183	70955	124	6	7	5	230	1	1	1	395.238	788.462	2	788.464	-0.0023	0	11.59	64	K	IVTDLTK	I			Cmpd 91, +MS2(395.2383), 24.0-30.0eV, 5.3 min #315
1	ALB|XP_004681276.1|protein-1900	609	183	70955	124	6	7	5	231	1	1	1	395.238	788.462	2	788.464	-0.0023	0	14.61	32	K	IVTDLTK	I			Cmpd 12, +MS2(395.2383), 24.0-30.0eV, 2.2 min #127
1	ALB|XP_004681276.1|protein-1900	609	183	70955	124	6	7	5	232	1	1	1	395.238	788.462	2	788.464	-0.0022	0	9.52	100	K	IVTDLTK	I			Cmpd 18, +MS2(395.2383), 24.0-30.0eV, 2.4 min #140
1	ALB|XP_004681276.1|protein-1900	609	183	70955	124	6	7	5	233	1	1	1	395.238	788.462	2	788.464	-0.0022	0	27.39	1.7	K	IVTDLTK	I			Cmpd 45, +MS2(395.2384), 24.0-30.0eV, 3.4 min #198
1	ALB|XP_004681276.1|protein-1900	609	183	70955	124	6	7	5	234	1	1	1	395.238	788.462	2	788.464	-0.0022	0	12.63	50	K	IVTDLTK	I			Cmpd 66, +MS2(395.2384), 24.0-30.0eV, 4.3 min #257
1	ALB|XP_004681276.1|protein-1900	609	183	70955	124	6	7	5	236	1	1	1	395.238	788.462	2	788.464	-0.0021	0	14.81	30	K	IVTDLTK	I			Cmpd 35, +MS2(395.2384), 24.0-30.0eV, 2.9 min #174
1	ALB|XP_004681276.1|protein-1900	609	183	70955	124	6	7	5	237	2	1	1	395.238	788.462	2	788.464	-0.0021	0	14.41	33	K	IVTDLTK	I			Cmpd 6, +MS2(395.2384), 24.0-30.0eV, 1.8 min #109
1	ALB|XP_004681276.1|protein-1900	609	183	70955	124	6	7	5	238	9	1	1	395.238	788.462	2	788.464	-0.0021	0	6.42	210	K	IVTDLTK	I			Cmpd 108, +MS2(395.2384), 24.0-30.0eV, 6.2 min #365
1	ALB|XP_004681276.1|protein-1900	609	183	70955	124	6	7	5	239	2	1	1	395.238	788.462	2	788.464	-0.002	0	5.65	250	K	IVTDLTK	I			Cmpd 24, +MS2(395.2384), 24.0-30.0eV, 2.6 min #152
1	ALB|XP_004681276.1|protein-1900	609	183	70955	124	6	7	5	240	1	1	1	395.238	788.462	2	788.464	-0.002	0	31.78	0.61	K	IVTDLTK	I			Cmpd 30, +MS2(395.2384), 24.0-30.0eV, 2.8 min #164
1	ALB|XP_004681276.1|protein-1900	609	183	70955	124	6	7	5	241	1	1	1	395.238	788.462	2	788.464	-0.002	0	18.54	13	K	IVTDLTK	I			Cmpd 13, +MS2(395.2384), 24.0-30.0eV, 2.2 min #130
1	ALB|XP_004681276.1|protein-1900	609	183	70955	124	6	7	5	242	1	1	1	395.238	788.462	2	788.464	-0.002	0	4.51	330	K	IVTDLTK	I			Cmpd 96, +MS2(395.2385), 24.0-30.0eV, 5.5 min #327
1	ALB|XP_004681276.1|protein-1900	609	183	70955	124	6	7	5	243	1	1	1	395.238	788.462	2	788.464	-0.0019	0	47.77	0.015	K	IVTDLTK	I			Cmpd 200, +MS2(395.2385), 24.0-30.0eV, 15.5-1.4 min #917-85
1	ALB|XP_004681276.1|protein-1900	609	183	70955	124	6	7	5	244	1	1	1	395.239	788.463	2	788.464	-0.0018	0	27.85	1.5	K	IVTDLTK	I			Cmpd 84, +MS2(395.2386), 24.0-30.0eV, 5.0 min #295
1	ALB|XP_004681276.1|protein-1900	609	183	70955	124	6	7	5	245	1	1	1	395.239	788.463	2	788.464	-0.0018	0	10.14	89	K	IVTDLTK	I			Cmpd 48, +MS2(395.2386), 24.0-30.0eV, 3.5 min #204
1	ALB|XP_004681276.1|protein-1900	609	183	70955	124	6	7	5	246	1	1	1	395.239	788.463	2	788.464	-0.0017	0	16.69	20	K	IVTDLTK	I			Cmpd 17, +MS2(395.2386), 24.0-30.0eV, 2.3 min #138
1	ALB|XP_004681276.1|protein-1900	609	183	70955	124	6	7	5	248	1	1	1	395.239	788.463	2	788.464	-0.0016	0	18.07	14	K	IVTDLTK	I			Cmpd 55, +MS2(395.2386), 24.0-30.0eV, 3.7 min #219
1	ALB|XP_004681276.1|protein-1900	609	183	70955	124	6	7	5	249	1	1	1	395.239	788.463	2	788.464	-0.0016	0	16.89	19	K	IVTDLTK	I			Cmpd 29, +MS2(395.2387), 24.0-30.0eV, 2.7 min #162
1	ALB|XP_004681276.1|protein-1900	609	183	70955	124	6	7	5	250	1	1	1	395.239	788.463	2	788.464	-0.0014	0	19.98	9.3	K	IVTDLTK	I			Cmpd 504, +MS2(395.2388), 24.0-30.0eV, 34.9 min #2066
1	ALB|XP_004681276.1|protein-1900	609	183	70955	124	6	7	5	251	1	1	1	395.239	788.463	2	788.464	-0.0012	0	31.84	0.6	K	IVTDLTK	I			Cmpd 47, +MS2(395.2389), 24.0-30.0eV, 3.4 min #202
1	ALB|XP_004681276.1|protein-1900	609	183	70955	124	6	7	5	252	1	1	1	395.239	788.463	2	788.464	-0.0012	0	20.47	8.3	K	IVTDLTK	I			Cmpd 62, +MS2(395.2389), 24.0-30.0eV, 4.0 min #235
1	ALB|XP_004681276.1|protein-1900	609	183	70955	124	6	7	5	253	1	1	1	395.239	788.463	2	788.464	-0.0011	0	24.17	3.5	K	IVTDLTK	I			Cmpd 367, +MS2(395.2389), 24.0-30.0eV, 27.1 min #1607
1	ALB|XP_004681276.1|protein-1900	609	183	70955	124	6	7	5	254	1	1	1	395.239	788.463	2	788.464	-0.0011	0	25.82	2.4	K	IVTDLTK	I			Cmpd 379, +MS2(395.2389), 28.0-35.0eV, 27.7-1.5 min #1639-89
1	ALB|XP_004681276.1|protein-1900	609	183	70955	124	6	7	5	255	1	1	1	395.239	788.463	2	788.464	-0.001	0	3.73	390	K	IVTDLTK	I			Cmpd 36, +MS2(395.2390), 24.0-30.0eV, 3.0 min #177
1	ALB|XP_004681276.1|protein-1900	609	183	70955	124	6	7	5	257	1	1	1	395.239	788.464	2	788.464	-0.0008	0	26.62	2	K	IVTDLTK	I			Cmpd 508, +MS2(395.2391), 24.0-30.0eV, 34.9 min #2070
1	ALB|XP_004681276.1|protein-1900	609	183	70955	124	6	7	5	258	1	1	1	395.239	788.464	2	788.464	-0.0007	0	29.09	1.1	K	IVTDLTK	I			Cmpd 440, +MS2(395.2391), 28.0-35.0eV, 32.5-1.6 min #1927-95
1	ALB|XP_004681276.1|protein-1900	609	183	70955	124	6	7	5	259	1	1	1	395.239	788.464	2	788.464	-0.0007	0	27.32	1.7	K	IVTDLTK	I			Cmpd 447, +MS2(395.2391), 24.0-30.0eV, 32.7 min #1934
1	ALB|XP_004681276.1|protein-1900	609	183	70955	124	6	7	5	260	1	1	1	395.239	788.464	2	788.464	-0.0007	0	24.23	3.5	K	IVTDLTK	I			Cmpd 417, +MS2(395.2391), 24.0-30.0eV, 31.2-1.5 min #1847-91
1	ALB|XP_004681276.1|protein-1900	609	183	70955	124	6	7	5	261	1	1	1	395.239	788.464	2	788.464	-0.0007	0	24.05	3.6	K	IVTDLTK	I			Cmpd 502, +MS2(395.2391), 24.0-30.0eV, 34.8 min #2063
1	ALB|XP_004681276.1|protein-1900	609	183	70955	124	6	7	5	262	1	1	1	395.239	788.464	2	788.464	-0.0006	0	27.3	1.7	K	IVTDLTK	I			Cmpd 376, +MS2(395.2392), 24.0-30.0eV, 27.5-1.5 min #1631-87
1	ALB|XP_004681276.1|protein-1900	609	183	70955	124	6	7	5	263	1	1	1	395.239	788.464	2	788.464	-0.0004	0	20.31	8.6	K	IVTDLTK	I			Cmpd 476, +MS2(395.2392), 24.0-30.0eV, 33.8 min #1999
1	ALB|XP_004681276.1|protein-1900	609	183	70955	124	6	7	5	264	1	1	1	395.239	788.464	2	788.464	-0.0004	0	17.9	15	K	IVTDLTK	I			Cmpd 446, +MS2(395.2393), 24.0-30.0eV, 32.6 min #1931
1	ALB|XP_004681276.1|protein-1900	609	183	70955	124	6	7	5	266	1	1	1	395.239	788.464	2	788.464	-0.0002	0	27.2	1.8	K	IVTDLTK	I			Cmpd 473, +MS2(395.2393), 24.0-30.0eV, 33.7 min #1995
1	ALB|XP_004681276.1|protein-1900	609	183	70955	124	6	7	5	267	1	1	1	395.24	788.465	2	788.464	0.0001	0	25.63	2.5	K	IVTDLTK	I			Cmpd 478, +MS2(395.2395), 24.0-30.0eV, 33.8 min #2001
1	ALB|XP_004681276.1|protein-1900	609	183	70955	124	6	7	5	268	1	1	1	789.473	788.465	1	788.464	0.001	0	35.66	0.25	K	IVTDLTK	I			Cmpd 199, +MS2(789.4727), 34.9-43.7eV, 15.7 min #923-931
1	ALB|XP_004681276.1|protein-1900	609	183	70955	124	6	7	5	279	1	1	1	449.743	897.472	2	897.474	-0.0025	0	25.04	2.2	R	LCVLHEK	T			Cmpd 176, +MS2(449.7431), 24.0-30.0eV, 14.8 min #867-878
1	ALB|XP_004681276.1|protein-1900	609	183	70955	124	6	7	5	343	1	1	1	507.813	1013.61	2	1013.61	-0.0013	0	26.28	1.7	K	QTALVELLK	H			Cmpd 429, +MS2(507.8126), 24.1-30.2eV, 31.7 min #1879
1	ALB|XP_004681276.1|protein-1900	609	183	70955	124	6	7	5	344	1	1	1	507.813	1013.61	2	1013.61	-0.0005	0	30.67	0.6	K	QTALVELLK	H			Cmpd 496, +MS2(507.8131), 24.1-30.2eV, 34.6 min #2047
1	ALB|XP_004681276.1|protein-1900	609	183	70955	124	6	7	5	345	1	1	1	507.813	1013.61	2	1013.61	-0.0004	0	22.44	4	K	QTALVELLK	H			Cmpd 280, +MS2(507.8131), 24.1-30.2eV, 21.3 min #1259
1	ALB|XP_004681276.1|protein-1900	609	183	70955	124	6	7	5	346	1	1	1	507.813	1013.61	2	1013.61	-0.0004	0	37.17	0.14	K	QTALVELLK	H			Cmpd 491, +MS2(507.8131), 24.1-30.2eV, 34.4 min #2038
1	ALB|XP_004681276.1|protein-1900	609	183	70955	124	6	7	5	347	1	1	1	507.813	1013.61	2	1013.61	-0.0002	0	22.58	3.9	K	QTALVELLK	H			Cmpd 278, +MS2(507.8132), 24.1-30.2eV, 21.1 min #1250
1	ALB|XP_004681276.1|protein-1900	609	183	70955	124	6	7	5	348	1	1	1	507.813	1013.61	2	1013.61	-0.0001	0	37.14	0.14	K	QTALVELLK	H			Cmpd 493, +MS2(507.8133), 24.1-30.2eV, 34.5 min #2041
1	ALB|XP_004681276.1|protein-1900	609	183	70955	124	6	7	5	349	1	1	1	507.813	1013.61	2	1013.61	0	0	23.95	2.8	K	QTALVELLK	H			Cmpd 279, +MS2(507.8133), 24.1-30.2eV, 21.2 min #1255
1	ALB|XP_004681276.1|protein-1900	609	183	70955	124	6	7	5	350	1	1	1	507.813	1013.61	2	1013.61	0.0003	0	24.47	2.5	K	QTALVELLK	H			Cmpd 427, +MS2(507.8135), 24.1-30.2eV, 31.7 min #1875
1	ALB|XP_004681276.1|protein-1900	609	183	70955	124	6	7	5	351	1	1	1	507.814	1013.61	2	1013.61	0.0007	0	40.47	0.063	K	QTALVELLK	H			Cmpd 432, +MS2(507.8136), 24.1-30.2eV, 31.8 min #1883
1	ALB|XP_004681276.1|protein-1900	609	183	70955	124	6	7	5	352	1	1	1	507.814	1013.61	2	1013.61	0.001	0	39.47	0.079	K	QTALVELLK	H			Cmpd 253, +MS2(507.8138), 24.1-30.2eV, 20.1 min #1114-1189
1	ALB|XP_004681276.1|protein-1900	609	183	70955	124	6	7	5	374	1	1	1	569.752	1137.49	2	1137.49	-0.0016	0	64.56	0.00023	K	CCTESLVNR	R			Cmpd 192, +MS2(569.7518), 25.1-31.4eV, 15.4 min #902-909
1	ALB|XP_004681276.1|protein-1900	609	183	70955	124	6	7	5	375	1	1	1	571.858	1141.7	2	1141.71	-0.0052	1	80.81	5e-06	K	KQTALVELLK	H			Cmpd 221, +MS2(571.8582), 25.1-31.4eV, 17.5 min #1026-1039
1	ALB|XP_004681276.1|protein-1900	609	183	70955	124	6	7	5	481	1	1	1	751.811	1501.61	2	1501.62	-0.01	1	43.56	0.022	K	EYEATLERCCAT	A			Cmpd 210, +MS2(751.8111), 28.0-35.0eV, 16.6 min #975-981
1	ALB|XP_004681276.1|protein-1900	609	183	70955	124	6	7	5	525	1	1	1	575.616	1723.83	3	1723.83	-0.0021	0	41.48	0.038	R	MPCTEDFLSLILNR	L	Oxidation (M)	0.20000000000000.0	Cmpd 391, +MS2(575.6157), 21.2-26.5eV, 28.6 min #1650-1766
1	ALB|XP_004681276.1|protein-1900	609	183	70955	124	6	7	5	526	1	1	1	862.923	1723.83	2	1723.83	0.0043	0	17.43	9.8	R	MPCTEDFLSLILNR	L	Oxidation (M)	0.20000000000000.0	Cmpd 388, +MS2(862.9231), 29.8-37.3eV, 29.4 min #1667-1741
2	LOC101548172|XM_012935294.1|protein-9643	247	59	27419	1	1	1	1	501	1	1	1	788.893	1575.77	2	1575.77	0.0041	0	59.25	0.0007	K	NSQPWQAALFEGTK	I			Cmpd 271, +MS2(788.8934), 28.6-35.8eV, 20.4 min #1198-1206
3	TTN|XP_012582315.1|protein-17982	37163	32	4163711	121	0	14	0	132	1	1	1	350.26	698.505	2	698.312	0.1929	0	10.86	50	K	EEEVPP	A			Cmpd 595, +MS2(350.2599), 28.0-35.0eV, 52.6 min #3111
3	TTN|XP_012582315.1|protein-17982	37163	32	4163711	121	0	14	0	145	3	0	1	395.237	788.46	2	788.464	-0.0044	0	14.38	34	P	IVTEVTK	D			Cmpd 79, +MS2(395.2373), 24.0-30.0eV, 4.8 min #285
3	TTN|XP_012582315.1|protein-17982	37163	32	4163711	121	0	14	0	148	1	0	1	395.237	788.46	2	788.464	-0.0043	0	8.5	130	P	IVTEVTK	D			Cmpd 38, +MS2(395.2373), 24.0-30.0eV, 3.1 min #183
3	TTN|XP_012582315.1|protein-17982	37163	32	4163711	121	0	14	0	150	2	0	1	395.237	788.46	2	788.464	-0.0043	0	12.84	48	P	IVTEVTK	D			Cmpd 105, +MS2(395.2373), 24.0-30.0eV, 6.0 min #354
3	TTN|XP_012582315.1|protein-17982	37163	32	4163711	121	0	14	0	151	6	0	1	395.237	788.46	2	788.464	-0.0042	0	15.43	26	P	IVTEVTK	D			Cmpd 31, +MS2(395.2373), 24.0-30.0eV, 2.8 min #166
3	TTN|XP_012582315.1|protein-17982	37163	32	4163711	121	0	14	0	152	7	0	1	395.237	788.46	2	788.464	-0.0041	0	10.73	78	P	IVTEVTK	D			Cmpd 88, +MS2(395.2374), 24.0-30.0eV, 5.2 min #306
3	TTN|XP_012582315.1|protein-17982	37163	32	4163711	121	0	14	0	154	5	0	1	395.238	788.461	2	788.464	-0.0039	0	19.97	9.3	P	IVTEVTK	D			Cmpd 107, +MS2(395.2375), 24.0-30.0eV, 6.1 min #362
3	TTN|XP_012582315.1|protein-17982	37163	32	4163711	121	0	14	0	155	4	0	1	395.238	788.461	2	788.464	-0.0038	0	5.29	270	P	IVTEVTK	D			Cmpd 11, +MS2(395.2376), 24.0-30.0eV, 2.1 min #124
3	TTN|XP_012582315.1|protein-17982	37163	32	4163711	121	0	14	0	156	5	0	1	395.238	788.461	2	788.464	-0.0038	0	12.95	47	P	IVTEVTK	D			Cmpd 111, +MS2(395.2376), 24.0-30.0eV, 6.3 min #372
3	TTN|XP_012582315.1|protein-17982	37163	32	4163711	121	0	14	0	157	2	0	1	395.238	788.461	2	788.464	-0.0038	0	14.88	30	P	IVTEVTK	D			Cmpd 83, +MS2(395.2376), 24.0-30.0eV, 5.0 min #293
3	TTN|XP_012582315.1|protein-17982	37163	32	4163711	121	0	14	0	158	2	0	1	395.238	788.461	2	788.464	-0.0037	0	23.56	4.1	P	IVTEVTK	D			Cmpd 23, +MS2(395.2376), 24.0-30.0eV, 2.5 min #150
3	TTN|XP_012582315.1|protein-17982	37163	32	4163711	121	0	14	0	159	6	0	1	395.238	788.461	2	788.464	-0.0037	0	9.73	98	P	IVTEVTK	D			Cmpd 99, +MS2(395.2376), 24.0-30.0eV, 5.7 min #336
3	TTN|XP_012582315.1|protein-17982	37163	32	4163711	121	0	14	0	160	2	0	1	395.238	788.461	2	788.464	-0.0037	0	11.69	63	P	IVTEVTK	D			Cmpd 67, +MS2(395.2376), 24.0-30.0eV, 4.4 min #259
3	TTN|XP_012582315.1|protein-17982	37163	32	4163711	121	0	14	0	163	3	0	1	395.238	788.461	2	788.464	-0.0036	0	15.88	24	P	IVTEVTK	D			Cmpd 58, +MS2(395.2377), 24.0-30.0eV, 3.8 min #225
3	TTN|XP_012582315.1|protein-17982	37163	32	4163711	121	0	14	0	166	1	0	1	395.238	788.461	2	788.464	-0.0036	0	12.79	49	P	IVTEVTK	D			Cmpd 100, +MS2(395.2377), 24.0-30.0eV, 5.7 min #338
3	TTN|XP_012582315.1|protein-17982	37163	32	4163711	121	0	14	0	167	4	0	1	395.238	788.461	2	788.464	-0.0035	0	8.61	130	P	IVTEVTK	D			Cmpd 72, +MS2(395.2377), 24.0-30.0eV, 4.6 min #269
3	TTN|XP_012582315.1|protein-17982	37163	32	4163711	121	0	14	0	168	4	0	1	395.238	788.461	2	788.464	-0.0035	0	4.06	360	P	IVTEVTK	D			Cmpd 57, +MS2(395.2377), 24.0-30.0eV, 3.8 min #223
3	TTN|XP_012582315.1|protein-17982	37163	32	4163711	121	0	14	0	169	3	0	1	395.238	788.461	2	788.464	-0.0035	0	16.04	23	P	IVTEVTK	D			Cmpd 59, +MS2(395.2377), 24.0-30.0eV, 3.8 min #227
3	TTN|XP_012582315.1|protein-17982	37163	32	4163711	121	0	14	0	170	2	0	1	395.238	788.461	2	788.464	-0.0035	0	14.03	36	P	IVTEVTK	D			Cmpd 81, +MS2(395.2377), 24.0-30.0eV, 4.9 min #289
3	TTN|XP_012582315.1|protein-17982	37163	32	4163711	121	0	14	0	171	2	0	1	395.238	788.461	2	788.464	-0.0035	0	10	92	P	IVTEVTK	D			Cmpd 21, +MS2(395.2377), 24.0-30.0eV, 2.5 min #146
3	TTN|XP_012582315.1|protein-17982	37163	32	4163711	121	0	14	0	172	2	0	1	395.238	788.461	2	788.464	-0.0034	0	15.99	23	P	IVTEVTK	D			Cmpd 68, +MS2(395.2377), 24.0-30.0eV, 4.4 min #261
3	TTN|XP_012582315.1|protein-17982	37163	32	4163711	121	0	14	0	173	5	0	1	395.238	788.461	2	788.464	-0.0034	0	4.47	330	P	IVTEVTK	D			Cmpd 54, +MS2(395.2378), 24.0-30.0eV, 3.7 min #217
3	TTN|XP_012582315.1|protein-17982	37163	32	4163711	121	0	14	0	174	6	0	1	395.238	788.461	2	788.464	-0.0034	0	12.48	52	P	IVTEVTK	D			Cmpd 104, +MS2(395.2377), 24.0-30.0eV, 5.9 min #351
3	TTN|XP_012582315.1|protein-17982	37163	32	4163711	121	0	14	0	177	1	0	1	395.238	788.461	2	788.464	-0.0034	0	13.68	40	P	IVTEVTK	D			Cmpd 98, +MS2(395.2378), 24.0-30.0eV, 5.6 min #333
3	TTN|XP_012582315.1|protein-17982	37163	32	4163711	121	0	14	0	178	4	0	1	395.238	788.461	2	788.464	-0.0033	0	10.9	75	P	IVTEVTK	D			Cmpd 14, +MS2(395.2378), 24.0-30.0eV, 2.2 min #132
3	TTN|XP_012582315.1|protein-17982	37163	32	4163711	121	0	14	0	180	3	0	1	395.238	788.461	2	788.464	-0.0032	0	17.72	16	P	IVTEVTK	D			Cmpd 46, +MS2(395.2378), 24.0-30.0eV, 3.4 min #200
3	TTN|XP_012582315.1|protein-17982	37163	32	4163711	121	0	14	0	181	4	0	1	395.238	788.461	2	788.464	-0.0032	0	8.25	140	P	IVTEVTK	D			Cmpd 65, +MS2(395.2378), 24.0-30.0eV, 4.3 min #255
3	TTN|XP_012582315.1|protein-17982	37163	32	4163711	121	0	14	0	183	5	0	1	395.238	788.461	2	788.464	-0.0032	0	4.81	300	P	IVTEVTK	D			Cmpd 94, +MS2(395.2378), 24.0-30.0eV, 5.5 min #323
3	TTN|XP_012582315.1|protein-17982	37163	32	4163711	121	0	14	0	184	6	0	1	395.238	788.461	2	788.464	-0.0032	0	32.98	0.46	P	IVTEVTK	D			Cmpd 112, +MS2(395.2379), 24.0-30.0eV, 6.3 min #375
3	TTN|XP_012582315.1|protein-17982	37163	32	4163711	121	0	14	0	186	1	0	1	395.238	788.461	2	788.464	-0.0031	0	30.87	0.75	P	IVTEVTK	D			Cmpd 40, +MS2(395.2379), 24.0-30.0eV, 3.2 min #188
3	TTN|XP_012582315.1|protein-17982	37163	32	4163711	121	0	14	0	187	7	0	1	395.238	788.461	2	788.464	-0.0031	0	6.79	190	P	IVTEVTK	D			Cmpd 77, +MS2(395.2379), 24.0-30.0eV, 4.8 min #281
3	TTN|XP_012582315.1|protein-17982	37163	32	4163711	121	0	14	0	188	1	0	1	395.238	788.461	2	788.464	-0.003	0	8.31	140	P	IVTEVTK	D			Cmpd 41, +MS2(395.2379), 28.0-35.0eV, 3.2 min #190
3	TTN|XP_012582315.1|protein-17982	37163	32	4163711	121	0	14	0	189	3	0	1	395.238	788.461	2	788.464	-0.003	0	11.5	65	P	IVTEVTK	D			Cmpd 25, +MS2(395.2379), 24.0-30.0eV, 2.6 min #154
3	TTN|XP_012582315.1|protein-17982	37163	32	4163711	121	0	14	0	190	2	0	1	395.238	788.461	2	788.464	-0.003	0	0.5	820	P	IVTEVTK	D			Cmpd 4, +MS2(395.2380), 24.0-30.0eV, 1.8 min #104
3	TTN|XP_012582315.1|protein-17982	37163	32	4163711	121	0	14	0	191	2	0	1	395.238	788.461	2	788.464	-0.003	0	15.58	26	P	IVTEVTK	D			Cmpd 75, +MS2(395.2379), 24.0-30.0eV, 4.7 min #277
3	TTN|XP_012582315.1|protein-17982	37163	32	4163711	121	0	14	0	192	2	0	1	395.238	788.461	2	788.464	-0.003	0	23.1	4.5	P	IVTEVTK	D			Cmpd 70, +MS2(395.2379), 24.0-30.0eV, 4.5 min #265
3	TTN|XP_012582315.1|protein-17982	37163	32	4163711	121	0	14	0	193	1	0	1	395.238	788.461	2	788.464	-0.003	0	32.22	0.55	P	IVTEVTK	D			Cmpd 78, +MS2(395.2380), 24.0-30.0eV, 4.8 min #283
3	TTN|XP_012582315.1|protein-17982	37163	32	4163711	121	0	14	0	194	3	0	1	395.238	788.461	2	788.464	-0.0029	0	25.38	2.7	P	IVTEVTK	D			Cmpd 110, +MS2(395.2380), 24.0-30.0eV, 6.3 min #370
3	TTN|XP_012582315.1|protein-17982	37163	32	4163711	121	0	14	0	196	2	0	1	395.238	788.461	2	788.464	-0.0029	0	14.88	30	P	IVTEVTK	D			Cmpd 56, +MS2(395.2380), 24.0-30.0eV, 3.7 min #221
3	TTN|XP_012582315.1|protein-17982	37163	32	4163711	121	0	14	0	198	4	0	1	395.238	788.462	2	788.464	-0.0029	0	17.4	17	P	IVTEVTK	D			Cmpd 52, +MS2(395.2380), 24.0-30.0eV, 3.6 min #212
3	TTN|XP_012582315.1|protein-17982	37163	32	4163711	121	0	14	0	200	2	0	1	395.238	788.462	2	788.464	-0.0029	0	13.83	38	P	IVTEVTK	D			Cmpd 20, +MS2(395.2380), 24.0-30.0eV, 2.4 min #144
3	TTN|XP_012582315.1|protein-17982	37163	32	4163711	121	0	14	0	202	3	0	1	395.238	788.462	2	788.464	-0.0028	0	8.13	140	P	IVTEVTK	D			Cmpd 32, +MS2(395.2380), 24.0-30.0eV, 2.8 min #168
3	TTN|XP_012582315.1|protein-17982	37163	32	4163711	121	0	14	0	204	3	0	1	395.238	788.462	2	788.464	-0.0028	0	12.59	51	P	IVTEVTK	D			Cmpd 33, +MS2(395.2380), 24.0-30.0eV, 2.9 min #170
3	TTN|XP_012582315.1|protein-17982	37163	32	4163711	121	0	14	0	205	2	0	1	395.238	788.462	2	788.464	-0.0028	0	15.18	28	P	IVTEVTK	D			Cmpd 34, +MS2(395.2380), 24.0-30.0eV, 2.9 min #172
3	TTN|XP_012582315.1|protein-17982	37163	32	4163711	121	0	14	0	206	1	0	1	395.238	788.462	2	788.464	-0.0028	0	14.49	33	P	IVTEVTK	D			Cmpd 92, +MS2(395.2381), 24.0-30.0eV, 5.4 min #317
3	TTN|XP_012582315.1|protein-17982	37163	32	4163711	121	0	14	0	208	1	0	1	395.238	788.462	2	788.464	-0.0028	0	14.98	29	P	IVTEVTK	D			Cmpd 28, +MS2(395.2381), 24.0-30.0eV, 2.7 min #160
3	TTN|XP_012582315.1|protein-17982	37163	32	4163711	121	0	14	0	209	3	0	1	395.238	788.462	2	788.464	-0.0028	0	11.89	60	P	IVTEVTK	D			Cmpd 60, +MS2(395.2381), 24.0-30.0eV, 3.9 min #229
3	TTN|XP_012582315.1|protein-17982	37163	32	4163711	121	0	14	0	210	2	0	1	395.238	788.462	2	788.464	-0.0028	0	13.57	41	P	IVTEVTK	D			Cmpd 93, +MS2(395.2381), 24.0-30.0eV, 5.4 min #321
3	TTN|XP_012582315.1|protein-17982	37163	32	4163711	121	0	14	0	211	2	0	1	395.238	788.462	2	788.464	-0.0027	0	15.19	28	P	IVTEVTK	D			Cmpd 80, +MS2(395.2381), 24.0-30.0eV, 4.9 min #287
3	TTN|XP_012582315.1|protein-17982	37163	32	4163711	121	0	14	0	212	4	0	1	395.238	788.462	2	788.464	-0.0027	0	14.8	31	P	IVTEVTK	D			Cmpd 73, +MS2(395.2381), 24.0-30.0eV, 4.6 min #272
3	TTN|XP_012582315.1|protein-17982	37163	32	4163711	121	0	14	0	213	7	0	1	395.238	788.462	2	788.464	-0.0027	0	4.92	300	P	IVTEVTK	D			Cmpd 42, +MS2(395.2381), 24.0-30.0eV, 3.3 min #192
3	TTN|XP_012582315.1|protein-17982	37163	32	4163711	121	0	14	0	215	3	0	1	395.238	788.462	2	788.464	-0.0027	0	16.33	21	P	IVTEVTK	D			Cmpd 61, +MS2(395.2381), 24.0-30.0eV, 3.9 min #232
3	TTN|XP_012582315.1|protein-17982	37163	32	4163711	121	0	14	0	216	1	0	1	395.238	788.462	2	788.464	-0.0027	0	15.47	26	P	IVTEVTK	D			Cmpd 27, +MS2(395.2381), 24.0-30.0eV, 2.7 min #158
3	TTN|XP_012582315.1|protein-17982	37163	32	4163711	121	0	14	0	217	1	0	1	395.238	788.462	2	788.464	-0.0027	0	15.69	25	P	IVTEVTK	D			Cmpd 76, +MS2(395.2381), 24.0-30.0eV, 4.7 min #279
3	TTN|XP_012582315.1|protein-17982	37163	32	4163711	121	0	14	0	218	4	0	1	395.238	788.462	2	788.464	-0.0026	0	23.17	4.4	P	IVTEVTK	D			Cmpd 63, +MS2(395.2381), 24.0-30.0eV, 4.0-1.3 min #81-251
3	TTN|XP_012582315.1|protein-17982	37163	32	4163711	121	0	14	0	220	4	0	1	395.238	788.462	2	788.464	-0.0026	0	10.93	74	P	IVTEVTK	D			Cmpd 16, +MS2(395.2382), 24.0-30.0eV, 2.3 min #136
3	TTN|XP_012582315.1|protein-17982	37163	32	4163711	121	0	14	0	221	2	0	1	395.238	788.462	2	788.464	-0.0025	0	13.49	41	P	IVTEVTK	D			Cmpd 95, +MS2(395.2382), 24.0-30.0eV, 5.5 min #325
3	TTN|XP_012582315.1|protein-17982	37163	32	4163711	121	0	14	0	223	3	0	1	395.238	788.462	2	788.464	-0.0025	0	5.86	240	P	IVTEVTK	D			Cmpd 86, +MS2(395.2382), 24.0-30.0eV, 5.1 min #301
3	TTN|XP_012582315.1|protein-17982	37163	32	4163711	121	0	14	0	225	2	0	1	395.238	788.462	2	788.464	-0.0024	0	12.29	54	P	IVTEVTK	D			Cmpd 43, +MS2(395.2383), 24.0-30.0eV, 3.3 min #194
3	TTN|XP_012582315.1|protein-17982	37163	32	4163711	121	0	14	0	231	5	0	1	395.238	788.462	2	788.464	-0.0023	0	4.95	300	P	IVTEVTK	D			Cmpd 12, +MS2(395.2383), 24.0-30.0eV, 2.2 min #127
3	TTN|XP_012582315.1|protein-17982	37163	32	4163711	121	0	14	0	233	4	0	1	395.238	788.462	2	788.464	-0.0022	0	14.87	30	P	IVTEVTK	D			Cmpd 45, +MS2(395.2384), 24.0-30.0eV, 3.4 min #198
3	TTN|XP_012582315.1|protein-17982	37163	32	4163711	121	0	14	0	234	1	0	1	395.238	788.462	2	788.464	-0.0022	0	12.63	50	P	IVTEVTK	D			Cmpd 66, +MS2(395.2384), 24.0-30.0eV, 4.3 min #257
3	TTN|XP_012582315.1|protein-17982	37163	32	4163711	121	0	14	0	236	1	0	1	395.238	788.462	2	788.464	-0.0021	0	14.81	30	P	IVTEVTK	D			Cmpd 35, +MS2(395.2384), 24.0-30.0eV, 2.9 min #174
3	TTN|XP_012582315.1|protein-17982	37163	32	4163711	121	0	14	0	237	4	0	1	395.238	788.462	2	788.464	-0.0021	0	13.86	38	P	IVTEVTK	D			Cmpd 6, +MS2(395.2384), 24.0-30.0eV, 1.8 min #109
3	TTN|XP_012582315.1|protein-17982	37163	32	4163711	121	0	14	0	239	2	0	1	395.238	788.462	2	788.464	-0.002	0	5.65	250	P	IVTEVTK	D			Cmpd 24, +MS2(395.2384), 24.0-30.0eV, 2.6 min #152
3	TTN|XP_012582315.1|protein-17982	37163	32	4163711	121	0	14	0	240	7	0	1	395.238	788.462	2	788.464	-0.002	0	15.79	24	P	IVTEVTK	D			Cmpd 30, +MS2(395.2384), 24.0-30.0eV, 2.8 min #164
3	TTN|XP_012582315.1|protein-17982	37163	32	4163711	121	0	14	0	241	3	0	1	395.238	788.462	2	788.464	-0.002	0	9.41	110	P	IVTEVTK	D			Cmpd 13, +MS2(395.2384), 24.0-30.0eV, 2.2 min #130
3	TTN|XP_012582315.1|protein-17982	37163	32	4163711	121	0	14	0	243	4	0	1	395.238	788.462	2	788.464	-0.0019	0	30.27	0.87	P	IVTEVTK	D			Cmpd 200, +MS2(395.2385), 24.0-30.0eV, 15.5-1.4 min #917-85
3	TTN|XP_012582315.1|protein-17982	37163	32	4163711	121	0	14	0	244	3	0	1	395.239	788.463	2	788.464	-0.0018	0	15.78	24	P	IVTEVTK	D			Cmpd 84, +MS2(395.2386), 24.0-30.0eV, 5.0 min #295
3	TTN|XP_012582315.1|protein-17982	37163	32	4163711	121	0	14	0	245	3	0	1	395.239	788.463	2	788.464	-0.0018	0	6.37	210	P	IVTEVTK	D			Cmpd 48, +MS2(395.2386), 24.0-30.0eV, 3.5 min #204
3	TTN|XP_012582315.1|protein-17982	37163	32	4163711	121	0	14	0	246	7	0	1	395.239	788.463	2	788.464	-0.0017	0	6.47	210	P	IVTEVTK	D			Cmpd 17, +MS2(395.2386), 24.0-30.0eV, 2.3 min #138
3	TTN|XP_012582315.1|protein-17982	37163	32	4163711	121	0	14	0	248	4	0	1	395.239	788.463	2	788.464	-0.0016	0	8.04	140	P	IVTEVTK	D			Cmpd 55, +MS2(395.2386), 24.0-30.0eV, 3.7 min #219
3	TTN|XP_012582315.1|protein-17982	37163	32	4163711	121	0	14	0	250	5	0	1	395.239	788.463	2	788.464	-0.0014	0	13.16	45	P	IVTEVTK	D			Cmpd 504, +MS2(395.2388), 24.0-30.0eV, 34.9 min #2066
3	TTN|XP_012582315.1|protein-17982	37163	32	4163711	121	0	14	0	251	8	0	1	395.239	788.463	2	788.464	-0.0012	0	15.16	28	P	IVTEVTK	D			Cmpd 47, +MS2(395.2389), 24.0-30.0eV, 3.4 min #202
3	TTN|XP_012582315.1|protein-17982	37163	32	4163711	121	0	14	0	252	8	0	1	395.239	788.463	2	788.464	-0.0012	0	7.37	170	P	IVTEVTK	D			Cmpd 62, +MS2(395.2389), 24.0-30.0eV, 4.0 min #235
3	TTN|XP_012582315.1|protein-17982	37163	32	4163711	121	0	14	0	253	2	0	1	395.239	788.463	2	788.464	-0.0011	0	17.95	15	P	IVTEVTK	D			Cmpd 367, +MS2(395.2389), 24.0-30.0eV, 27.1 min #1607
3	TTN|XP_012582315.1|protein-17982	37163	32	4163711	121	0	14	0	254	6	0	1	395.239	788.463	2	788.464	-0.0011	0	13.71	39	P	IVTEVTK	D			Cmpd 379, +MS2(395.2389), 28.0-35.0eV, 27.7-1.5 min #1639-89
3	TTN|XP_012582315.1|protein-17982	37163	32	4163711	121	0	14	0	257	1	0	1	395.239	788.464	2	788.464	-0.0008	0	26.62	2	P	IVTEVTK	D			Cmpd 508, +MS2(395.2391), 24.0-30.0eV, 34.9 min #2070
3	TTN|XP_012582315.1|protein-17982	37163	32	4163711	121	0	14	0	258	2	0	1	395.239	788.464	2	788.464	-0.0007	0	20.26	8.7	P	IVTEVTK	D			Cmpd 440, +MS2(395.2391), 28.0-35.0eV, 32.5-1.6 min #1927-95
3	TTN|XP_012582315.1|protein-17982	37163	32	4163711	121	0	14	0	259	1	0	1	395.239	788.464	2	788.464	-0.0007	0	27.32	1.7	P	IVTEVTK	D			Cmpd 447, +MS2(395.2391), 24.0-30.0eV, 32.7 min #1934
3	TTN|XP_012582315.1|protein-17982	37163	32	4163711	121	0	14	0	260	4	0	1	395.239	788.464	2	788.464	-0.0007	0	13.82	38	P	IVTEVTK	D			Cmpd 417, +MS2(395.2391), 24.0-30.0eV, 31.2-1.5 min #1847-91
3	TTN|XP_012582315.1|protein-17982	37163	32	4163711	121	0	14	0	261	6	0	1	395.239	788.464	2	788.464	-0.0007	0	11.92	59	P	IVTEVTK	D			Cmpd 502, +MS2(395.2391), 24.0-30.0eV, 34.8 min #2063
3	TTN|XP_012582315.1|protein-17982	37163	32	4163711	121	0	14	0	262	1	0	1	395.239	788.464	2	788.464	-0.0006	0	27.3	1.7	P	IVTEVTK	D			Cmpd 376, +MS2(395.2392), 24.0-30.0eV, 27.5-1.5 min #1631-87
3	TTN|XP_012582315.1|protein-17982	37163	32	4163711	121	0	14	0	263	4	0	1	395.239	788.464	2	788.464	-0.0004	0	13.18	44	P	IVTEVTK	D			Cmpd 476, +MS2(395.2392), 24.0-30.0eV, 33.8 min #1999
3	TTN|XP_012582315.1|protein-17982	37163	32	4163711	121	0	14	0	264	3	0	1	395.239	788.464	2	788.464	-0.0004	0	12.71	49	P	IVTEVTK	D			Cmpd 446, +MS2(395.2393), 24.0-30.0eV, 32.6 min #1931
3	TTN|XP_012582315.1|protein-17982	37163	32	4163711	121	0	14	0	266	1	0	1	395.239	788.464	2	788.464	-0.0002	0	27.2	1.8	P	IVTEVTK	D			Cmpd 473, +MS2(395.2393), 24.0-30.0eV, 33.7 min #1995
3	TTN|XP_012582315.1|protein-17982	37163	32	4163711	121	0	14	0	267	6	0	1	395.24	788.465	2	788.464	0.0001	0	12.74	49	P	IVTEVTK	D			Cmpd 478, +MS2(395.2395), 24.0-30.0eV, 33.8 min #2001
3	TTN|XP_012582315.1|protein-17982	37163	32	4163711	121	0	14	0	268	5	0	1	789.473	788.465	1	788.464	0.001	0	28.05	1.4	P	IVTEVTK	D			Cmpd 199, +MS2(789.4727), 34.9-43.7eV, 15.7 min #923-931
3	TTN|XP_012582315.1|protein-17982	37163	32	4163711	121	0	14	0	291	2	1	1	461.746	921.477	2	921.477	0.0008	0	13.28	35	E	LSATSSTQK	I			Cmpd 470, +MS2(461.7460), 24.0-30.0eV, 33.6 min #1991
3	TTN|XP_012582315.1|protein-17982	37163	32	4163711	121	0	14	0	292	2	1	1	461.746	921.478	2	921.477	0.0009	0	13.65	32	E	LSATSSTQK	I			Cmpd 503, +MS2(461.7461), 24.0-30.0eV, 34.9 min #2065
3	TTN|XP_012582315.1|protein-17982	37163	32	4163711	121	0	14	0	293	2	1	1	461.746	921.478	2	921.477	0.0009	0	13.2	36	E	LSATSSTQK	I			Cmpd 472, +MS2(461.7461), 24.0-30.0eV, 33.7 min #1994
3	TTN|XP_012582315.1|protein-17982	37163	32	4163711	121	0	14	0	294	2	1	1	461.746	921.478	2	921.477	0.0012	0	13.42	34	E	LSATSSTQK	I			Cmpd 444, +MS2(461.7462), 24.0-30.0eV, 32.6 min #1929
3	TTN|XP_012582315.1|protein-17982	37163	32	4163711	121	0	14	0	295	2	1	1	461.746	921.478	2	921.477	0.0012	0	13.41	34	E	LSATSSTQK	I			Cmpd 501, +MS2(461.7462), 24.0-30.0eV, 34.8 min #2062
3	TTN|XP_012582315.1|protein-17982	37163	32	4163711	121	0	14	0	296	4	1	1	461.746	921.478	2	921.477	0.0013	0	12.99	38	E	LSATSSTQK	I			Cmpd 443, +MS2(461.7463), 24.0-30.0eV, 32.5 min #1926
3	TTN|XP_012582315.1|protein-17982	37163	32	4163711	121	0	14	0	297	3	1	1	461.746	921.478	2	921.477	0.0015	0	13.18	36	E	LSATSSTQK	I			Cmpd 423, +MS2(461.7464), 24.0-30.0eV, 30.9-4.2 min #1831-248
3	TTN|XP_012582315.1|protein-17982	37163	32	4163711	121	0	14	0	298	3	1	1	461.747	921.479	2	921.477	0.0019	0	12.84	39	E	LSATSSTQK	I			Cmpd 374, +MS2(461.7466), 24.0-30.0eV, 27.6-4.1 min #1635-245
3	TTN|XP_012582315.1|protein-17982	37163	32	4163711	121	0	14	0	299	4	1	1	461.747	921.479	2	921.477	0.002	0	13.29	35	E	LSATSSTQK	I			Cmpd 474, +MS2(461.7466), 24.0-30.0eV, 33.7 min #1997
3	TTN|XP_012582315.1|protein-17982	37163	32	4163711	121	0	14	0	300	4	1	1	461.747	921.479	2	921.477	0.002	0	13.01	37	E	LSATSSTQK	I			Cmpd 442, +MS2(461.7466), 24.0-30.0eV, 32.5 min #1923
3	TTN|XP_012582315.1|protein-17982	37163	32	4163711	121	0	14	0	302	2	1	1	461.747	921.479	2	921.477	0.0021	0	13.28	35	E	LSATSSTQK	I			Cmpd 500, +MS2(461.7467), 24.0-30.0eV, 34.8 min #2059
3	TTN|XP_012582315.1|protein-17982	37163	32	4163711	121	0	14	0	316	7	1	1	464.25	926.485	2	926.544	-0.0586	0	9.03	86	P	VLSEPAIAK	N			Cmpd 356, +MS2(464.2498), 24.0-30.0eV, 26.1-20.5 min #1546-1213
3	TTN|XP_012582315.1|protein-17982	37163	32	4163711	121	0	14	0	319	7	1	1	464.25	926.486	2	926.544	-0.0582	0	11.59	47	P	VLSEPAIAK	N			Cmpd 344, +MS2(464.2500), 24.0-30.0eV, 26.1-20.4 min #1543-1209
3	TTN|XP_012582315.1|protein-17982	37163	32	4163711	121	0	14	0	340	4	1	1	1002.58	1001.58	1	1001.58	0.0011	1	13.71	34	K	TTAKLIVEGA	V			Cmpd 242, +MS2(1002.5841), 40.0-50.1eV, 18.4 min #1086-1093
3	TTN|XP_012582315.1|protein-17982	37163	32	4163711	121	0	14	0	367	1	1	1	358.173	1071.5	3	1071.63	-0.1306	1	10.91	60	K	TLRLAEILSG	T			Cmpd 134, +MS2(358.1733), 20.0-25.0eV, 12.2 min #721
3	TTN|XP_012582315.1|protein-17982	37163	32	4163711	121	0	14	0	395	4	1	1	610.83	1219.65	2	1219.62	0.022	0	7.69	120	R	VAGSTPISVGWF	Q			Cmpd 255, +MS2(610.8302), 25.8-32.2eV, 19.3 min #1133-1202
3	TTN|XP_012582315.1|protein-17982	37163	32	4163711	121	0	14	0	404	5	1	1	435.91	1304.71	3	1304.64	0.0644	0	2.21	400	K	SKPSKPSEPMFA	L			Cmpd 450, +MS2(435.9099), 20.0-25.0eV, 32.9 min #1947
3	TTN|XP_012582315.1|protein-17982	37163	32	4163711	121	0	14	0	406	8	1	1	435.91	1304.71	3	1304.64	0.0647	0	0.91	540	K	SKPSKPSEPMFA	L			Cmpd 453, +MS2(435.9100), 20.0-25.0eV, 32.9 min #1951
3	TTN|XP_012582315.1|protein-17982	37163	32	4163711	121	0	14	0	407	7	1	1	435.91	1304.71	3	1304.64	0.0648	0	0.45	600	K	SKPSKPSEPMFA	L			Cmpd 420, +MS2(435.9100), 20.0-25.0eV, 31.5 min #1862-1869
3	TTN|XP_012582315.1|protein-17982	37163	32	4163711	121	0	14	0	408	1	1	1	435.91	1304.71	3	1304.64	0.065	0	3.49	300	K	SKPSKPSEPMFA	L			Cmpd 377, +MS2(435.9101), 20.0-25.0eV, 27.4 min #1623-1630
3	TTN|XP_012582315.1|protein-17982	37163	32	4163711	121	0	14	0	412	8	1	1	435.91	1304.71	3	1304.64	0.0653	0	1.5	470	K	SKPSKPSEPMFA	L			Cmpd 482, +MS2(435.9102), 20.0-25.0eV, 33.9 min #2010
3	TTN|XP_012582315.1|protein-17982	37163	32	4163711	121	0	14	0	414	1	1	1	435.91	1304.71	3	1304.64	0.0654	0	7.17	130	K	SKPSKPSEPMFA	L			Cmpd 499, +MS2(435.9102), 20.0-25.0eV, 35.1-32.8 min #2079-1943
3	TTN|XP_012582315.1|protein-17982	37163	32	4163711	121	0	14	0	415	2	1	1	435.911	1304.71	3	1304.64	0.0668	0	5.88	170	K	SKPSKPSEPMFA	L			Cmpd 485, +MS2(435.9107), 20.0-25.0eV, 34.1 min #2019
3	TTN|XP_012582315.1|protein-17982	37163	32	4163711	121	0	14	0	420	10	1	1	681.873	1361.73	2	1361.65	0.0856	1	6.06	160	K	ESREVFQPEEL	E			Cmpd 229, +MS2(681.8732), 26.9-33.6eV, 17.8 min #1055
3	TTN|XP_012582315.1|protein-17982	37163	32	4163711	121	0	14	0	423	6	1	1	700.351	1398.69	2	1398.66	0.0254	1	7.16	120	K	YTLTVENNSGSKS	I			Cmpd 313, +MS2(700.3513), 27.2-34.0eV, 24.4 min #1437-1445
3	TTN|XP_012582315.1|protein-17982	37163	32	4163711	121	0	14	0	548	3	1	1	630.314	1887.92	3	1887.99	-0.0701	1	6.86	110	L	KCLLSGEPQPVVTWFK	N			Cmpd 346, +MS2(630.3145), 22.1-27.6eV, 26.1-24.4 min #1545-1446
3	TTN|XP_012582315.1|protein-17982	37163	32	4163711	121	0	14	0	549	4	1	1	630.314	1887.92	3	1887.99	-0.0701	1	2.1	320	L	KCLLSGEPQPVVTWFK	N			Cmpd 365, +MS2(630.3145), 22.1-27.6eV, 27.1 min #1605
3	TTN|XP_012582315.1|protein-17982	37163	32	4163711	121	0	14	0	550	5	1	1	630.314	1887.92	3	1887.99	-0.07	1	0.65	440	L	KCLLSGEPQPVVTWFK	N			Cmpd 362, +MS2(630.3145), 22.1-27.6eV, 26.6 min #1569-1574
3	TTN|XP_012582315.1|protein-17982	37163	32	4163711	121	0	14	0	551	4	1	1	630.315	1887.92	3	1887.99	-0.0696	1	2.06	320	L	KCLLSGEPQPVVTWFK	N			Cmpd 355, +MS2(630.3146), 22.1-27.6eV, 26.3-24.5 min #1557-1450
3	TTN|XP_012582315.1|protein-17982	37163	32	4163711	121	0	14	0	561	1	1	1	642.971	1925.89	3	1926.08	-0.1914	1	7.47	87	R	IGHNVHLELPYKGKPKP	S			Cmpd 285, +MS2(642.9715), 22.3-27.9eV, 22.6 min #1267-1337
3	TTN|XP_012582315.1|protein-17982	37163	32	4163711	121	0	14	0	562	2	1	1	642.972	1925.89	3	1926.08	-0.1907	1	7.68	83	R	IGHNVHLELPYKGKPKP	S			Cmpd 296, +MS2(642.9717), 22.3-27.9eV, 22.7 min #1342
3	TTN|XP_012582315.1|protein-17982	37163	32	4163711	121	0	14	0	567	3	1	1	978.486	1954.96	2	1954.93	0.0231	1	10.8	40	G	WLNIGESFLDEETKMK	L	Oxidation (M)	0.0000000000000020.0	Cmpd 353, +MS2(978.4861), 31.7-39.6eV, 26.8 min #1502-1585
3	TTN|XP_012582315.1|protein-17982	37163	32	4163711	121	0	14	0	610	2	1	1	1324.61	2647.21	2	2647.29	-0.0803	1	4.86	97	K	VCEGDIVQLEVKVSLENVEGVWM	K	Oxidation (M)	0.00000000000000000000002.0	Cmpd 513, +MS2(1324.6108), 45.2-56.5eV, 35.3 min #2087-2089
4	ABRA|XP_004679714.1|protein-9880	381	32	43842	96	0	1	0	145	2	0	1	395.237	788.46	2	788.464	-0.0043	0	14.58	32	N	LVSELTK	G			Cmpd 79, +MS2(395.2373), 24.0-30.0eV, 4.8 min #285
4	ABRA|XP_004679714.1|protein-9880	381	32	43842	96	0	1	0	148	1	0	1	395.237	788.46	2	788.464	-0.0043	0	8.5	130	N	LVSELTK	G			Cmpd 38, +MS2(395.2373), 24.0-30.0eV, 3.1 min #183
4	ABRA|XP_004679714.1|protein-9880	381	32	43842	96	0	1	0	150	10	0	1	395.237	788.46	2	788.464	-0.0042	0	10.93	74	N	LVSELTK	G			Cmpd 105, +MS2(395.2373), 24.0-30.0eV, 6.0 min #354
4	ABRA|XP_004679714.1|protein-9880	381	32	43842	96	0	1	0	151	2	0	1	395.237	788.46	2	788.464	-0.0042	0	22.21	5.5	N	LVSELTK	G			Cmpd 31, +MS2(395.2373), 24.0-30.0eV, 2.8 min #166
4	ABRA|XP_004679714.1|protein-9880	381	32	43842	96	0	1	0	152	2	0	1	395.237	788.46	2	788.464	-0.0041	0	16.11	23	N	LVSELTK	G			Cmpd 88, +MS2(395.2374), 24.0-30.0eV, 5.2 min #306
4	ABRA|XP_004679714.1|protein-9880	381	32	43842	96	0	1	0	153	5	0	1	395.238	788.46	2	788.464	-0.0039	0	7.27	170	N	LVSELTK	G			Cmpd 51, +MS2(395.2375), 24.0-30.0eV, 3.6 min #210
4	ABRA|XP_004679714.1|protein-9880	381	32	43842	96	0	1	0	154	2	0	1	395.238	788.461	2	788.464	-0.0039	0	20.67	7.9	N	LVSELTK	G			Cmpd 107, +MS2(395.2375), 24.0-30.0eV, 6.1 min #362
4	ABRA|XP_004679714.1|protein-9880	381	32	43842	96	0	1	0	155	3	0	1	395.238	788.461	2	788.464	-0.0038	0	5.38	270	N	LVSELTK	G			Cmpd 11, +MS2(395.2376), 24.0-30.0eV, 2.1 min #124
4	ABRA|XP_004679714.1|protein-9880	381	32	43842	96	0	1	0	156	5	0	1	395.238	788.461	2	788.464	-0.0038	0	12.95	47	N	LVSELTK	G			Cmpd 111, +MS2(395.2376), 24.0-30.0eV, 6.3 min #372
4	ABRA|XP_004679714.1|protein-9880	381	32	43842	96	0	1	0	158	3	0	1	395.238	788.461	2	788.464	-0.0037	0	17.21	18	N	LVSELTK	G			Cmpd 23, +MS2(395.2376), 24.0-30.0eV, 2.5 min #150
4	ABRA|XP_004679714.1|protein-9880	381	32	43842	96	0	1	0	159	2	0	1	395.238	788.461	2	788.464	-0.0036	0	10.93	74	N	LVSELTK	G			Cmpd 99, +MS2(395.2376), 24.0-30.0eV, 5.7 min #336
4	ABRA|XP_004679714.1|protein-9880	381	32	43842	96	0	1	0	160	10	0	1	395.238	788.461	2	788.464	-0.0036	0	6.62	200	N	LVSELTK	G			Cmpd 67, +MS2(395.2376), 24.0-30.0eV, 4.4 min #259
4	ABRA|XP_004679714.1|protein-9880	381	32	43842	96	0	1	0	161	1	0	1	395.238	788.461	2	788.464	-0.0036	0	10.3	86	N	LVSELTK	G			Cmpd 82, +MS2(395.2376), 24.0-30.0eV, 4.9 min #291
4	ABRA|XP_004679714.1|protein-9880	381	32	43842	96	0	1	0	163	1	0	1	395.238	788.461	2	788.464	-0.0036	0	24.69	3.1	N	LVSELTK	G			Cmpd 58, +MS2(395.2377), 24.0-30.0eV, 3.8 min #225
4	ABRA|XP_004679714.1|protein-9880	381	32	43842	96	0	1	0	164	1	0	1	395.238	788.461	2	788.464	-0.0035	0	15.79	24	N	LVSELTK	G			Cmpd 106, +MS2(395.2377), 24.0-30.0eV, 6.1 min #358
4	ABRA|XP_004679714.1|protein-9880	381	32	43842	96	0	1	0	165	1	0	1	395.238	788.461	2	788.464	-0.0035	0	4.67	310	N	LVSELTK	G			Cmpd 97, +MS2(395.2377), 24.0-30.0eV, 5.6 min #329
4	ABRA|XP_004679714.1|protein-9880	381	32	43842	96	0	1	0	167	2	0	1	395.238	788.461	2	788.464	-0.0035	0	9.28	110	N	LVSELTK	G			Cmpd 72, +MS2(395.2377), 24.0-30.0eV, 4.6 min #269
4	ABRA|XP_004679714.1|protein-9880	381	32	43842	96	0	1	0	168	3	0	1	395.238	788.461	2	788.464	-0.0035	0	4.15	350	N	LVSELTK	G			Cmpd 57, +MS2(395.2377), 24.0-30.0eV, 3.8 min #223
4	ABRA|XP_004679714.1|protein-9880	381	32	43842	96	0	1	0	169	2	0	1	395.238	788.461	2	788.464	-0.0035	0	16.4	21	N	LVSELTK	G			Cmpd 59, +MS2(395.2377), 24.0-30.0eV, 3.8 min #227
4	ABRA|XP_004679714.1|protein-9880	381	32	43842	96	0	1	0	170	2	0	1	395.238	788.461	2	788.464	-0.0035	0	14.03	36	N	LVSELTK	G			Cmpd 81, +MS2(395.2377), 24.0-30.0eV, 4.9 min #289
4	ABRA|XP_004679714.1|protein-9880	381	32	43842	96	0	1	0	171	10	0	1	395.238	788.461	2	788.464	-0.0034	0	9.96	93	N	LVSELTK	G			Cmpd 21, +MS2(395.2377), 24.0-30.0eV, 2.5 min #146
4	ABRA|XP_004679714.1|protein-9880	381	32	43842	96	0	1	0	172	3	0	1	395.238	788.461	2	788.464	-0.0034	0	13.99	37	N	LVSELTK	G			Cmpd 68, +MS2(395.2377), 24.0-30.0eV, 4.4 min #261
4	ABRA|XP_004679714.1|protein-9880	381	32	43842	96	0	1	0	173	1	0	1	395.238	788.461	2	788.464	-0.0034	0	13.32	43	N	LVSELTK	G			Cmpd 54, +MS2(395.2378), 24.0-30.0eV, 3.7 min #217
4	ABRA|XP_004679714.1|protein-9880	381	32	43842	96	0	1	0	174	2	0	1	395.238	788.461	2	788.464	-0.0034	0	13.45	42	N	LVSELTK	G			Cmpd 104, +MS2(395.2377), 24.0-30.0eV, 5.9 min #351
4	ABRA|XP_004679714.1|protein-9880	381	32	43842	96	0	1	0	175	1	0	1	395.238	788.461	2	788.464	-0.0034	0	4.94	300	N	LVSELTK	G			Cmpd 89, +MS2(395.2377), 24.0-30.0eV, 5.2 min #309
4	ABRA|XP_004679714.1|protein-9880	381	32	43842	96	0	1	0	176	1	0	1	395.238	788.461	2	788.464	-0.0034	0	7.72	160	N	LVSELTK	G			Cmpd 10, +MS2(395.2378), 28.0-35.0eV, 2.1 min #121
4	ABRA|XP_004679714.1|protein-9880	381	32	43842	96	0	1	0	178	1	0	1	395.238	788.461	2	788.464	-0.0033	0	19.45	10	N	LVSELTK	G			Cmpd 14, +MS2(395.2378), 24.0-30.0eV, 2.2 min #132
4	ABRA|XP_004679714.1|protein-9880	381	32	43842	96	0	1	0	179	1	0	1	395.238	788.461	2	788.464	-0.0032	0	9.05	110	N	LVSELTK	G			Cmpd 71, +MS2(395.2378), 24.0-30.0eV, 4.5 min #267
4	ABRA|XP_004679714.1|protein-9880	381	32	43842	96	0	1	0	180	1	0	1	395.238	788.461	2	788.464	-0.0032	0	26.98	1.8	N	LVSELTK	G			Cmpd 46, +MS2(395.2378), 24.0-30.0eV, 3.4 min #200
4	ABRA|XP_004679714.1|protein-9880	381	32	43842	96	0	1	0	181	3	0	1	395.238	788.461	2	788.464	-0.0032	0	8.71	120	N	LVSELTK	G			Cmpd 65, +MS2(395.2378), 24.0-30.0eV, 4.3 min #255
4	ABRA|XP_004679714.1|protein-9880	381	32	43842	96	0	1	0	183	4	0	1	395.238	788.461	2	788.464	-0.0032	0	5.15	280	N	LVSELTK	G			Cmpd 94, +MS2(395.2378), 24.0-30.0eV, 5.5 min #323
4	ABRA|XP_004679714.1|protein-9880	381	32	43842	96	0	1	0	184	2	0	1	395.238	788.461	2	788.464	-0.0031	0	33.55	0.41	N	LVSELTK	G			Cmpd 112, +MS2(395.2379), 24.0-30.0eV, 6.3 min #375
4	ABRA|XP_004679714.1|protein-9880	381	32	43842	96	0	1	0	185	1	0	1	395.238	788.461	2	788.464	-0.0031	0	15.3	27	N	LVSELTK	G			Cmpd 85, +MS2(395.2379), 24.0-30.0eV, 5.0 min #298
4	ABRA|XP_004679714.1|protein-9880	381	32	43842	96	0	1	0	186	3	0	1	395.238	788.461	2	788.464	-0.0031	0	17.21	18	N	LVSELTK	G			Cmpd 40, +MS2(395.2379), 24.0-30.0eV, 3.2 min #188
4	ABRA|XP_004679714.1|protein-9880	381	32	43842	96	0	1	0	187	4	0	1	395.238	788.461	2	788.464	-0.003	0	7.5	160	N	LVSELTK	G			Cmpd 77, +MS2(395.2379), 24.0-30.0eV, 4.8 min #281
4	ABRA|XP_004679714.1|protein-9880	381	32	43842	96	0	1	0	188	1	0	1	395.238	788.461	2	788.464	-0.003	0	8.31	140	N	LVSELTK	G			Cmpd 41, +MS2(395.2379), 28.0-35.0eV, 3.2 min #190
4	ABRA|XP_004679714.1|protein-9880	381	32	43842	96	0	1	0	189	1	0	1	395.238	788.461	2	788.464	-0.003	0	24.72	3.1	N	LVSELTK	G			Cmpd 25, +MS2(395.2379), 24.0-30.0eV, 2.6 min #154
4	ABRA|XP_004679714.1|protein-9880	381	32	43842	96	0	1	0	191	4	0	1	395.238	788.461	2	788.464	-0.003	0	9.76	97	N	LVSELTK	G			Cmpd 75, +MS2(395.2379), 24.0-30.0eV, 4.7 min #277
4	ABRA|XP_004679714.1|protein-9880	381	32	43842	96	0	1	0	192	3	0	1	395.238	788.461	2	788.464	-0.003	0	16.78	19	N	LVSELTK	G			Cmpd 70, +MS2(395.2379), 24.0-30.0eV, 4.5 min #265
4	ABRA|XP_004679714.1|protein-9880	381	32	43842	96	0	1	0	193	4	0	1	395.238	788.461	2	788.464	-0.003	0	16.63	20	N	LVSELTK	G			Cmpd 78, +MS2(395.2380), 24.0-30.0eV, 4.8 min #283
4	ABRA|XP_004679714.1|protein-9880	381	32	43842	96	0	1	0	194	2	0	1	395.238	788.461	2	788.464	-0.0029	0	25.67	2.5	N	LVSELTK	G			Cmpd 110, +MS2(395.2380), 24.0-30.0eV, 6.3 min #370
4	ABRA|XP_004679714.1|protein-9880	381	32	43842	96	0	1	0	196	10	0	1	395.238	788.461	2	788.464	-0.0029	0	13.84	38	N	LVSELTK	G			Cmpd 56, +MS2(395.2380), 24.0-30.0eV, 3.7 min #221
4	ABRA|XP_004679714.1|protein-9880	381	32	43842	96	0	1	0	197	1	0	1	395.238	788.462	2	788.464	-0.0029	0	25.21	2.8	N	LVSELTK	G			Cmpd 109, +MS2(395.2380), 24.0-30.0eV, 6.2 min #368
4	ABRA|XP_004679714.1|protein-9880	381	32	43842	96	0	1	0	198	2	0	1	395.238	788.462	2	788.464	-0.0029	0	17.68	16	N	LVSELTK	G			Cmpd 52, +MS2(395.2380), 24.0-30.0eV, 3.6 min #212
4	ABRA|XP_004679714.1|protein-9880	381	32	43842	96	0	1	0	201	4	0	1	395.238	788.462	2	788.464	-0.0028	0	10.94	74	N	LVSELTK	G			Cmpd 15, +MS2(395.2380), 24.0-30.0eV, 2.3 min #134
4	ABRA|XP_004679714.1|protein-9880	381	32	43842	96	0	1	0	202	2	0	1	395.238	788.462	2	788.464	-0.0028	0	8.33	140	N	LVSELTK	G			Cmpd 32, +MS2(395.2380), 24.0-30.0eV, 2.8 min #168
4	ABRA|XP_004679714.1|protein-9880	381	32	43842	96	0	1	0	204	7	0	1	395.238	788.462	2	788.464	-0.0028	0	8.69	120	N	LVSELTK	G			Cmpd 33, +MS2(395.2380), 24.0-30.0eV, 2.9 min #170
4	ABRA|XP_004679714.1|protein-9880	381	32	43842	96	0	1	0	205	10	0	1	395.238	788.462	2	788.464	-0.0028	0	13.61	40	N	LVSELTK	G			Cmpd 34, +MS2(395.2380), 24.0-30.0eV, 2.9 min #172
4	ABRA|XP_004679714.1|protein-9880	381	32	43842	96	0	1	0	209	2	0	1	395.238	788.462	2	788.464	-0.0028	0	12.23	55	N	LVSELTK	G			Cmpd 60, +MS2(395.2381), 24.0-30.0eV, 3.9 min #229
4	ABRA|XP_004679714.1|protein-9880	381	32	43842	96	0	1	0	210	10	0	1	395.238	788.462	2	788.464	-0.0028	0	7.85	150	N	LVSELTK	G			Cmpd 93, +MS2(395.2381), 24.0-30.0eV, 5.4 min #321
4	ABRA|XP_004679714.1|protein-9880	381	32	43842	96	0	1	0	211	10	0	1	395.238	788.462	2	788.464	-0.0027	0	14.37	34	N	LVSELTK	G			Cmpd 80, +MS2(395.2381), 24.0-30.0eV, 4.9 min #287
4	ABRA|XP_004679714.1|protein-9880	381	32	43842	96	0	1	0	212	2	0	1	395.238	788.462	2	788.464	-0.0027	0	15.2	28	N	LVSELTK	G			Cmpd 73, +MS2(395.2381), 24.0-30.0eV, 4.6 min #272
4	ABRA|XP_004679714.1|protein-9880	381	32	43842	96	0	1	0	213	4	0	1	395.238	788.462	2	788.464	-0.0027	0	5.83	240	N	LVSELTK	G			Cmpd 42, +MS2(395.2381), 24.0-30.0eV, 3.3 min #192
4	ABRA|XP_004679714.1|protein-9880	381	32	43842	96	0	1	0	214	1	0	1	395.238	788.462	2	788.464	-0.0027	0	10.95	74	N	LVSELTK	G			Cmpd 19, +MS2(395.2381), 24.0-30.0eV, 2.4 min #142
4	ABRA|XP_004679714.1|protein-9880	381	32	43842	96	0	1	0	215	2	0	1	395.238	788.462	2	788.464	-0.0027	0	17.09	18	N	LVSELTK	G			Cmpd 61, +MS2(395.2381), 24.0-30.0eV, 3.9 min #232
4	ABRA|XP_004679714.1|protein-9880	381	32	43842	96	0	1	0	218	2	0	1	395.238	788.462	2	788.464	-0.0026	0	23.77	3.9	N	LVSELTK	G			Cmpd 63, +MS2(395.2381), 24.0-30.0eV, 4.0-1.3 min #81-251
4	ABRA|XP_004679714.1|protein-9880	381	32	43842	96	0	1	0	219	2	0	1	395.238	788.462	2	788.464	-0.0026	0	10.53	82	N	LVSELTK	G			Cmpd 50, +MS2(395.2381), 24.0-30.0eV, 3.5 min #208
4	ABRA|XP_004679714.1|protein-9880	381	32	43842	96	0	1	0	220	6	0	1	395.238	788.462	2	788.464	-0.0025	0	9.5	100	N	LVSELTK	G			Cmpd 16, +MS2(395.2382), 24.0-30.0eV, 2.3 min #136
4	ABRA|XP_004679714.1|protein-9880	381	32	43842	96	0	1	0	223	4	0	1	395.238	788.462	2	788.464	-0.0024	0	3.64	400	N	LVSELTK	G			Cmpd 86, +MS2(395.2382), 24.0-30.0eV, 5.1 min #301
4	ABRA|XP_004679714.1|protein-9880	381	32	43842	96	0	1	0	224	6	0	1	395.238	788.462	2	788.464	-0.0024	0	0.71	780	N	LVSELTK	G			Cmpd 74, +MS2(395.2382), 24.0-30.0eV, 4.7 min #275
4	ABRA|XP_004679714.1|protein-9880	381	32	43842	96	0	1	0	225	3	0	1	395.238	788.462	2	788.464	-0.0024	0	10.9	75	N	LVSELTK	G			Cmpd 43, +MS2(395.2383), 24.0-30.0eV, 3.3 min #194
4	ABRA|XP_004679714.1|protein-9880	381	32	43842	96	0	1	0	226	1	0	1	395.238	788.462	2	788.464	-0.0024	0	11.28	69	N	LVSELTK	G			Cmpd 53, +MS2(395.2383), 24.0-30.0eV, 3.6 min #214
4	ABRA|XP_004679714.1|protein-9880	381	32	43842	96	0	1	0	227	1	0	1	395.238	788.462	2	788.464	-0.0024	0	18.63	13	N	LVSELTK	G			Cmpd 44, +MS2(395.2383), 24.0-30.0eV, 3.3 min #196
4	ABRA|XP_004679714.1|protein-9880	381	32	43842	96	0	1	0	230	1	0	1	395.238	788.462	2	788.464	-0.0023	0	11.59	64	N	LVSELTK	G			Cmpd 91, +MS2(395.2383), 24.0-30.0eV, 5.3 min #315
4	ABRA|XP_004679714.1|protein-9880	381	32	43842	96	0	1	0	231	4	0	1	395.238	788.462	2	788.464	-0.0023	0	5.62	250	N	LVSELTK	G			Cmpd 12, +MS2(395.2383), 24.0-30.0eV, 2.2 min #127
4	ABRA|XP_004679714.1|protein-9880	381	32	43842	96	0	1	0	232	1	0	1	395.238	788.462	2	788.464	-0.0022	0	9.52	100	N	LVSELTK	G			Cmpd 18, +MS2(395.2383), 24.0-30.0eV, 2.4 min #140
4	ABRA|XP_004679714.1|protein-9880	381	32	43842	96	0	1	0	233	2	0	1	395.238	788.462	2	788.464	-0.0022	0	15.12	28	N	LVSELTK	G			Cmpd 45, +MS2(395.2384), 24.0-30.0eV, 3.4 min #198
4	ABRA|XP_004679714.1|protein-9880	381	32	43842	96	0	1	0	234	4	0	1	395.238	788.462	2	788.464	-0.0021	0	7.98	150	N	LVSELTK	G			Cmpd 66, +MS2(395.2384), 24.0-30.0eV, 4.3 min #257
4	ABRA|XP_004679714.1|protein-9880	381	32	43842	96	0	1	0	237	2	0	1	395.238	788.462	2	788.464	-0.0021	0	14.41	33	N	LVSELTK	G			Cmpd 6, +MS2(395.2384), 24.0-30.0eV, 1.8 min #109
4	ABRA|XP_004679714.1|protein-9880	381	32	43842	96	0	1	0	239	2	0	1	395.238	788.462	2	788.464	-0.002	0	5.65	250	N	LVSELTK	G			Cmpd 24, +MS2(395.2384), 24.0-30.0eV, 2.6 min #152
4	ABRA|XP_004679714.1|protein-9880	381	32	43842	96	0	1	0	240	1	0	1	395.238	788.462	2	788.464	-0.002	0	31.78	0.61	N	LVSELTK	G			Cmpd 30, +MS2(395.2384), 24.0-30.0eV, 2.8 min #164
4	ABRA|XP_004679714.1|protein-9880	381	32	43842	96	0	1	0	241	1	0	1	395.238	788.462	2	788.464	-0.002	0	18.54	13	N	LVSELTK	G			Cmpd 13, +MS2(395.2384), 24.0-30.0eV, 2.2 min #130
4	ABRA|XP_004679714.1|protein-9880	381	32	43842	96	0	1	0	242	1	0	1	395.238	788.462	2	788.464	-0.002	0	4.51	330	N	LVSELTK	G			Cmpd 96, +MS2(395.2385), 24.0-30.0eV, 5.5 min #327
4	ABRA|XP_004679714.1|protein-9880	381	32	43842	96	0	1	0	243	2	0	1	395.238	788.462	2	788.464	-0.0019	0	30.74	0.78	N	LVSELTK	G			Cmpd 200, +MS2(395.2385), 24.0-30.0eV, 15.5-1.4 min #917-85
4	ABRA|XP_004679714.1|protein-9880	381	32	43842	96	0	1	0	244	2	0	1	395.239	788.463	2	788.464	-0.0018	0	15.96	23	N	LVSELTK	G			Cmpd 84, +MS2(395.2386), 24.0-30.0eV, 5.0 min #295
4	ABRA|XP_004679714.1|protein-9880	381	32	43842	96	0	1	0	245	6	0	1	395.239	788.463	2	788.464	-0.0017	0	2.8	480	N	LVSELTK	G			Cmpd 48, +MS2(395.2386), 24.0-30.0eV, 3.5 min #204
4	ABRA|XP_004679714.1|protein-9880	381	32	43842	96	0	1	0	246	4	0	1	395.239	788.463	2	788.464	-0.0017	0	7.04	180	N	LVSELTK	G			Cmpd 17, +MS2(395.2386), 24.0-30.0eV, 2.3 min #138
4	ABRA|XP_004679714.1|protein-9880	381	32	43842	96	0	1	0	248	5	0	1	395.239	788.463	2	788.464	-0.0016	0	7.88	150	N	LVSELTK	G			Cmpd 55, +MS2(395.2386), 24.0-30.0eV, 3.7 min #219
4	ABRA|XP_004679714.1|protein-9880	381	32	43842	96	0	1	0	249	1	0	1	395.239	788.463	2	788.464	-0.0016	0	16.89	19	N	LVSELTK	G			Cmpd 29, +MS2(395.2387), 24.0-30.0eV, 2.7 min #162
4	ABRA|XP_004679714.1|protein-9880	381	32	43842	96	0	1	0	250	2	0	1	395.239	788.463	2	788.464	-0.0013	0	15.33	27	N	LVSELTK	G			Cmpd 504, +MS2(395.2388), 24.0-30.0eV, 34.9 min #2066
4	ABRA|XP_004679714.1|protein-9880	381	32	43842	96	0	1	0	251	4	0	1	395.239	788.463	2	788.464	-0.0012	0	16.35	21	N	LVSELTK	G			Cmpd 47, +MS2(395.2389), 24.0-30.0eV, 3.4 min #202
4	ABRA|XP_004679714.1|protein-9880	381	32	43842	96	0	1	0	252	2	0	1	395.239	788.463	2	788.464	-0.0012	0	10.83	76	N	LVSELTK	G			Cmpd 62, +MS2(395.2389), 24.0-30.0eV, 4.0 min #235
4	ABRA|XP_004679714.1|protein-9880	381	32	43842	96	0	1	0	253	4	0	1	395.239	788.463	2	788.464	-0.0011	0	13.65	40	N	LVSELTK	G			Cmpd 367, +MS2(395.2389), 24.0-30.0eV, 27.1 min #1607
4	ABRA|XP_004679714.1|protein-9880	381	32	43842	96	0	1	0	254	2	0	1	395.239	788.463	2	788.464	-0.0011	0	17.04	18	N	LVSELTK	G			Cmpd 379, +MS2(395.2389), 28.0-35.0eV, 27.7-1.5 min #1639-89
4	ABRA|XP_004679714.1|protein-9880	381	32	43842	96	0	1	0	255	1	0	1	395.239	788.463	2	788.464	-0.001	0	3.73	390	N	LVSELTK	G			Cmpd 36, +MS2(395.2390), 24.0-30.0eV, 3.0 min #177
4	ABRA|XP_004679714.1|protein-9880	381	32	43842	96	0	1	0	257	5	0	1	395.239	788.464	2	788.464	-0.0007	0	12.5	52	N	LVSELTK	G			Cmpd 508, +MS2(395.2391), 24.0-30.0eV, 34.9 min #2070
4	ABRA|XP_004679714.1|protein-9880	381	32	43842	96	0	1	0	258	3	0	1	395.239	788.464	2	788.464	-0.0007	0	17.3	17	N	LVSELTK	G			Cmpd 440, +MS2(395.2391), 28.0-35.0eV, 32.5-1.6 min #1927-95
4	ABRA|XP_004679714.1|protein-9880	381	32	43842	96	0	1	0	259	4	0	1	395.239	788.464	2	788.464	-0.0007	0	13.24	44	N	LVSELTK	G			Cmpd 447, +MS2(395.2391), 24.0-30.0eV, 32.7 min #1934
4	ABRA|XP_004679714.1|protein-9880	381	32	43842	96	0	1	0	260	2	0	1	395.239	788.464	2	788.464	-0.0007	0	15.37	27	N	LVSELTK	G			Cmpd 417, +MS2(395.2391), 24.0-30.0eV, 31.2-1.5 min #1847-91
4	ABRA|XP_004679714.1|protein-9880	381	32	43842	96	0	1	0	261	2	0	1	395.239	788.464	2	788.464	-0.0007	0	14.07	36	N	LVSELTK	G			Cmpd 502, +MS2(395.2391), 24.0-30.0eV, 34.8 min #2063
4	ABRA|XP_004679714.1|protein-9880	381	32	43842	96	0	1	0	262	4	0	1	395.239	788.464	2	788.464	-0.0006	0	13.21	44	N	LVSELTK	G			Cmpd 376, +MS2(395.2392), 24.0-30.0eV, 27.5-1.5 min #1631-87
4	ABRA|XP_004679714.1|protein-9880	381	32	43842	96	0	1	0	263	2	0	1	395.239	788.464	2	788.464	-0.0004	0	15.19	28	N	LVSELTK	G			Cmpd 476, +MS2(395.2392), 24.0-30.0eV, 33.8 min #1999
4	ABRA|XP_004679714.1|protein-9880	381	32	43842	96	0	1	0	264	1	0	1	395.239	788.464	2	788.464	-0.0004	0	17.9	15	N	LVSELTK	G			Cmpd 446, +MS2(395.2393), 24.0-30.0eV, 32.6 min #1931
4	ABRA|XP_004679714.1|protein-9880	381	32	43842	96	0	1	0	266	4	0	1	395.239	788.464	2	788.464	-0.0002	0	13.49	41	N	LVSELTK	G			Cmpd 473, +MS2(395.2393), 24.0-30.0eV, 33.7 min #1995
4	ABRA|XP_004679714.1|protein-9880	381	32	43842	96	0	1	0	267	2	0	1	395.24	788.465	2	788.464	0.0002	0	17.95	15	N	LVSELTK	G			Cmpd 478, +MS2(395.2395), 24.0-30.0eV, 33.8 min #2001
4	ABRA|XP_004679714.1|protein-9880	381	32	43842	96	0	1	0	268	3	0	1	789.473	788.465	1	788.464	0.001	0	29.6	1	N	LVSELTK	G			Cmpd 199, +MS2(789.4727), 34.9-43.7eV, 15.7 min #923-931
5	HBS1L|XP_004673934.1|protein-3733	617	31	67979	3	0	1	0	364	1	1	1	358.173	1071.5	3	1071.56	-0.059	0	24.18	2.8	K	GQNALVELQT	Q			Cmpd 136, +MS2(358.1729), 20.0-25.0eV, 12.3 min #729
5	HBS1L|XP_004673934.1|protein-3733	617	31	67979	3	0	1	0	365	1	1	1	358.173	1071.5	3	1071.56	-0.0582	0	31.37	0.54	K	GQNALVELQT	Q			Cmpd 128, +MS2(358.1732), 20.0-25.0eV, 11.4 min #672
5	HBS1L|XP_004673934.1|protein-3733	617	31	67979	3	0	1	0	368	4	1	1	358.173	1071.5	3	1071.56	-0.0575	0	16.52	16	K	GQNALVELQT	Q			Cmpd 135, +MS2(358.1734), 20.0-25.0eV, 12.3 min #725
6	STARD3|XP_012581914.1|protein-12437	442	29	50544	1	0	1	0	534	1	1	1	880.921	1759.83	2	1759.94	-0.116	1	29.17	0.64	R	LPRYLIHQSLAATMF	E			Cmpd 368, +MS2(880.9214), 30.1-37.6eV, 26.7 min #1571-1590
7	TOE1|XP_004678998.1|protein-8600	489	27	55209	1	0	1	0	335	1	1	1	991.479	990.472	1	990.47	0.0022	0	27.34	1.5	R	FVASYLEY	A			Cmpd 315, +MS2(991.4793), 39.8-49.7eV, 24.1 min #1419-1426
8	STIM1|XP_004683213.1|protein-7654	599	27	66723	1	0	1	0	339	1	1	1	501.794	1001.57	2	1001.54	0.0336	0	27.01	1.6	K	QALSEVTAAL	R			Cmpd 243, +MS2(501.7937), 24.0-30.0eV, 18.6 min #1098-1105
9	C5|XP_004677441.1|protein-8888	1749	24	198010	1	0	1	0	360	1	1	1	1051.42	1050.41	1	1050.41	-0.0027	0	23.57	2.9	N	PADCGQMEK	E	Oxidation (M)	0.000000200.0	Cmpd 202, +MS2(1051.4156), 40.8-51.0eV, 16.4 min #962-970

## Sheet: P14
Header,"--------------------------------------------------------"
Search title,"170807_152_SolParFull"
Timestamp,"2017-10-21T14:28:17Z"
User,"Julien"
Email,"j.slagboom@vu.nl"
Report URI,"http://pontus.few.vu.nl/cgi/master_results.pl?file=../data/20171021/F005441.dat"
Peak list data path,"JS000152.mgf"
Peak list format,"Mascot generic"
Search type,MIS
Mascot version,"2.3.01"
Database,"SolparFull"
Fasta file,"SolPar_full.fasta"
Total sequences,18112
Total residues,9121415
Sequences after taxonomy filter,18112
Number of queries,650
Fixed modifications,"--------------------------------------------------------"
Identifier,"Name","Delta","Neutral loss"
1,"Carbamidomethyl (C)",57.021464
Variable modifications,"--------------------------------------------------------"
Identifier,"Name","Delta","Neutral loss(es)"
1,"Amidated (Protein C-term)",-0.984016
2,"Oxidation (M)",15.994915,0,63.998285
Search Parameters,"--------------------------------------------------------"
Taxonomy filter,"All entries"
Enzyme,"semiTrypsin"
Maximum Missed Cleavages,1
Fixed modifications,"Carbamidomethyl (C)"
Quantitation method,"None"
Variable modifications,"Amidated (Protein C-term),Oxidation (M)"
Peptide Mass Tolerance,0.2
Peptide Mass Tolerance Units,Da
Fragment Mass Tolerance,0.05
Fragment Mass Tolerance Units,Da
Mass values,Monoisotopic
Instrument type,"ESI-QUAD-TOF"
Isotope error mode,0
Format parameters,"--------------------------------------------------------"
Significance threshold,0.05
Max. number of hits,0
Use MudPIT protein scoring,1
Ions score cut-off,0
Include same-set proteins,0
Include sub-set proteins,0
Include unassigned,0
Require bold red,0
Protein hits,"--------------------------------------------------------"
prot_hit_num	prot_acc	prot_desc	prot_score	prot_mass	prot_matches	prot_matches_sig	prot_sequences	prot_sequences_sig	pep_query	pep_rank	pep_isbold	pep_isunique	pep_exp_mz	pep_exp_mr	pep_exp_z	pep_calc_mr	pep_delta	pep_miss	pep_score	pep_expect	pep_res_before	pep_seq	pep_res_after	pep_var_mod	pep_var_mod_pos	pep_scan_title
1	ALB|XP_004681276.1|protein-1900	609	166	70955	60	7	7	5	175	1	1	1	395.237	788.46	2	788.464	-0.0048	0	10.35	85	K	IVTDLTK	I			Cmpd 88, +MS2(395.2371), 24.0-30.0eV, 5.2 min #309
1	ALB|XP_004681276.1|protein-1900	609	166	70955	60	7	7	5	176	1	1	1	395.237	788.46	2	788.464	-0.0048	0	2.84	480	K	IVTDLTK	I			Cmpd 95, +MS2(395.2371), 28.0-35.0eV, 5.4 min #322
1	ALB|XP_004681276.1|protein-1900	609	166	70955	60	7	7	5	177	1	1	1	395.237	788.46	2	788.464	-0.0046	0	8.78	120	K	IVTDLTK	I			Cmpd 107, +MS2(395.2372), 24.0-30.0eV, 5.9 min #349
1	ALB|XP_004681276.1|protein-1900	609	166	70955	60	7	7	5	178	2	1	1	395.237	788.46	2	788.464	-0.0046	0	7.42	170	K	IVTDLTK	I			Cmpd 56, +MS2(395.2372), 24.0-30.0eV, 4.0 min #237
1	ALB|XP_004681276.1|protein-1900	609	166	70955	60	7	7	5	179	1	1	1	395.237	788.46	2	788.464	-0.0046	0	6.64	200	K	IVTDLTK	I			Cmpd 51, +MS2(395.2372), 24.0-30.0eV, 3.7 min #220
1	ALB|XP_004681276.1|protein-1900	609	166	70955	60	7	7	5	185	1	1	1	395.237	788.46	2	788.464	-0.0043	0	25.63	2.5	K	IVTDLTK	I			Cmpd 81, +MS2(395.2373), 24.0-30.0eV, 5.0 min #295
1	ALB|XP_004681276.1|protein-1900	609	166	70955	60	7	7	5	192	1	1	1	395.237	788.46	2	788.464	-0.0041	0	4.77	310	K	IVTDLTK	I			Cmpd 68, +MS2(395.2374), 24.0-30.0eV, 4.5 min #268
1	ALB|XP_004681276.1|protein-1900	609	166	70955	60	7	7	5	194	1	1	1	395.237	788.46	2	788.464	-0.0041	0	14.3	34	K	IVTDLTK	I			Cmpd 96, +MS2(395.2374), 24.0-30.0eV, 5.5 min #324
1	ALB|XP_004681276.1|protein-1900	609	166	70955	60	7	7	5	195	1	1	1	395.237	788.46	2	788.464	-0.0041	0	8.77	120	K	IVTDLTK	I			Cmpd 59, +MS2(395.2374), 24.0-30.0eV, 4.2 min #246
1	ALB|XP_004681276.1|protein-1900	609	166	70955	60	7	7	5	196	1	1	1	395.237	788.46	2	788.464	-0.0041	0	31.25	0.69	K	IVTDLTK	I			Cmpd 57, +MS2(395.2374), 24.0-30.0eV, 4.1 min #240
1	ALB|XP_004681276.1|protein-1900	609	166	70955	60	7	7	5	197	1	1	1	395.238	788.46	2	788.464	-0.004	0	6.36	210	K	IVTDLTK	I			Cmpd 13, +MS2(395.2374), 28.0-35.0eV, 2.0 min #118
1	ALB|XP_004681276.1|protein-1900	609	166	70955	60	7	7	5	199	1	1	1	395.238	788.46	2	788.464	-0.004	0	21.78	6.1	K	IVTDLTK	I			Cmpd 109, +MS2(395.2375), 24.0-30.0eV, 6.0 min #353
1	ALB|XP_004681276.1|protein-1900	609	166	70955	60	7	7	5	200	1	1	1	395.238	788.46	2	788.464	-0.004	0	26.13	2.2	K	IVTDLTK	I			Cmpd 55, +MS2(395.2375), 24.0-30.0eV, 3.9 min #230
1	ALB|XP_004681276.1|protein-1900	609	166	70955	60	7	7	5	202	1	1	1	395.238	788.46	2	788.464	-0.0039	0	3.18	440	K	IVTDLTK	I			Cmpd 53, +MS2(395.2375), 24.0-30.0eV, 3.8 min #224
1	ALB|XP_004681276.1|protein-1900	609	166	70955	60	7	7	5	204	1	1	1	395.238	788.46	2	788.464	-0.0039	0	3.64	400	K	IVTDLTK	I			Cmpd 104, +MS2(395.2375), 24.0-30.0eV, 5.8 min #341
1	ALB|XP_004681276.1|protein-1900	609	166	70955	60	7	7	5	212	1	1	1	395.238	788.461	2	788.464	-0.0037	0	12.71	49	K	IVTDLTK	I			Cmpd 66, +MS2(395.2376), 24.0-30.0eV, 4.5 min #264
1	ALB|XP_004681276.1|protein-1900	609	166	70955	60	7	7	5	215	1	1	1	395.238	788.461	2	788.464	-0.0037	0	13.48	41	K	IVTDLTK	I			Cmpd 52, +MS2(395.2376), 24.0-30.0eV, 3.8 min #222
1	ALB|XP_004681276.1|protein-1900	609	166	70955	60	7	7	5	218	1	1	1	395.238	788.461	2	788.464	-0.0036	0	10.78	77	K	IVTDLTK	I			Cmpd 106, +MS2(395.2376), 24.0-30.0eV, 5.9 min #347
1	ALB|XP_004681276.1|protein-1900	609	166	70955	60	7	7	5	220	1	1	1	395.238	788.461	2	788.464	-0.0036	0	31.16	0.71	K	IVTDLTK	I			Cmpd 111, +MS2(395.2377), 24.0-30.0eV, 6.1 min #359
1	ALB|XP_004681276.1|protein-1900	609	166	70955	60	7	7	5	221	1	1	1	395.238	788.461	2	788.464	-0.0036	0	19.71	9.9	K	IVTDLTK	I			Cmpd 113, +MS2(395.2377), 24.0-30.0eV, 6.1 min #363
1	ALB|XP_004681276.1|protein-1900	609	166	70955	60	7	7	5	224	2	1	1	395.238	788.461	2	788.464	-0.0036	0	26.54	2	K	IVTDLTK	I			Cmpd 114, +MS2(395.2377), 24.0-30.0eV, 6.2 min #365
1	ALB|XP_004681276.1|protein-1900	609	166	70955	60	7	7	5	225	1	1	1	395.238	788.461	2	788.464	-0.0036	0	12.64	50	K	IVTDLTK	I			Cmpd 99, +MS2(395.2377), 24.0-30.0eV, 5.6 min #330
1	ALB|XP_004681276.1|protein-1900	609	166	70955	60	7	7	5	227	1	1	1	395.238	788.461	2	788.464	-0.0035	0	23.01	4.6	K	IVTDLTK	I			Cmpd 80, +MS2(395.2377), 24.0-30.0eV, 4.9 min #293
1	ALB|XP_004681276.1|protein-1900	609	166	70955	60	7	7	5	230	1	1	1	395.238	788.461	2	788.464	-0.0035	0	36.66	0.2	K	IVTDLTK	I			Cmpd 116, +MS2(395.2377), 24.0-30.0eV, 6.2 min #369
1	ALB|XP_004681276.1|protein-1900	609	166	70955	60	7	7	5	232	1	1	1	395.238	788.461	2	788.464	-0.0034	0	27.35	1.7	K	IVTDLTK	I			Cmpd 60, +MS2(395.2378), 24.0-30.0eV, 4.2 min #249
1	ALB|XP_004681276.1|protein-1900	609	166	70955	60	7	7	5	233	1	1	1	395.238	788.461	2	788.464	-0.0034	0	10.49	82	K	IVTDLTK	I			Cmpd 77, +MS2(395.2378), 24.0-30.0eV, 4.8 min #287
1	ALB|XP_004681276.1|protein-1900	609	166	70955	60	7	7	5	241	1	1	1	395.238	788.461	2	788.464	-0.0032	0	16.4	21	K	IVTDLTK	I			Cmpd 62, +MS2(395.2379), 24.0-30.0eV, 4.3 min #255
1	ALB|XP_004681276.1|protein-1900	609	166	70955	60	7	7	5	242	1	1	1	395.238	788.461	2	788.464	-0.0032	0	41.35	0.068	K	IVTDLTK	I			Cmpd 112, +MS2(395.2378), 24.0-30.0eV, 6.1 min #361
1	ALB|XP_004681276.1|protein-1900	609	166	70955	60	7	7	5	245	1	1	1	395.238	788.461	2	788.464	-0.0032	0	25.31	2.7	K	IVTDLTK	I			Cmpd 87, +MS2(395.2379), 24.0-30.0eV, 5.2 min #307
1	ALB|XP_004681276.1|protein-1900	609	166	70955	60	7	7	5	246	1	1	1	395.238	788.461	2	788.464	-0.0031	0	7.78	150	K	IVTDLTK	I			Cmpd 64, +MS2(395.2379), 28.0-35.0eV, 4.4 min #260
1	ALB|XP_004681276.1|protein-1900	609	166	70955	60	7	7	5	247	2	1	1	395.238	788.461	2	788.464	-0.0031	0	5.62	250	K	IVTDLTK	I			Cmpd 103, +MS2(395.2379), 24.0-30.0eV, 5.7 min #338
1	ALB|XP_004681276.1|protein-1900	609	166	70955	60	7	7	5	248	1	1	1	395.238	788.461	2	788.464	-0.0031	0	6.26	220	K	IVTDLTK	I			Cmpd 84, +MS2(395.2379), 24.0-30.0eV, 5.1 min #301
1	ALB|XP_004681276.1|protein-1900	609	166	70955	60	7	7	5	249	1	1	1	395.238	788.461	2	788.464	-0.0031	0	34.75	0.31	K	IVTDLTK	I			Cmpd 115, +MS2(395.2379), 24.0-30.0eV, 6.2 min #367
1	ALB|XP_004681276.1|protein-1900	609	166	70955	60	7	7	5	251	1	1	1	395.238	788.461	2	788.464	-0.003	0	4.59	320	K	IVTDLTK	I			Cmpd 105, +MS2(395.2379), 28.0-35.0eV, 5.8 min #344
1	ALB|XP_004681276.1|protein-1900	609	166	70955	60	7	7	5	252	1	1	1	395.238	788.461	2	788.464	-0.003	0	0.12	900	K	IVTDLTK	I			Cmpd 93, +MS2(395.2379), 28.0-35.0eV, 5.4 min #318
1	ALB|XP_004681276.1|protein-1900	609	166	70955	60	7	7	5	254	1	1	1	395.238	788.461	2	788.464	-0.003	0	16.43	21	K	IVTDLTK	I			Cmpd 89, +MS2(395.2380), 24.0-30.0eV, 5.3 min #312
1	ALB|XP_004681276.1|protein-1900	609	166	70955	60	7	7	5	255	1	1	1	395.238	788.461	2	788.464	-0.003	0	5.17	280	K	IVTDLTK	I			Cmpd 75, +MS2(395.2380), 24.0-30.0eV, 4.8 min #283
1	ALB|XP_004681276.1|protein-1900	609	166	70955	60	7	7	5	256	1	1	1	395.238	788.461	2	788.464	-0.0029	0	9.73	98	K	IVTDLTK	I			Cmpd 86, +MS2(395.2380), 24.0-30.0eV, 5.2 min #305
1	ALB|XP_004681276.1|protein-1900	609	166	70955	60	7	7	5	260	1	1	1	395.238	788.462	2	788.464	-0.0028	0	6.83	190	K	IVTDLTK	I			Cmpd 108, +MS2(395.2380), 24.0-30.0eV, 5.9 min #351
1	ALB|XP_004681276.1|protein-1900	609	166	70955	60	7	7	5	261	1	1	1	395.238	788.462	2	788.464	-0.0028	0	10.21	88	K	IVTDLTK	I			Cmpd 58, +MS2(395.2380), 24.0-30.0eV, 4.1 min #243
1	ALB|XP_004681276.1|protein-1900	609	166	70955	60	7	7	5	262	1	1	1	395.238	788.462	2	788.464	-0.0028	0	12.26	55	K	IVTDLTK	I			Cmpd 97, +MS2(395.2381), 24.0-30.0eV, 5.5 min #326
1	ALB|XP_004681276.1|protein-1900	609	166	70955	60	7	7	5	264	1	1	1	395.238	788.462	2	788.464	-0.0027	0	14.75	31	K	IVTDLTK	I			Cmpd 71, +MS2(395.2381), 24.0-30.0eV, 4.6 min #274
1	ALB|XP_004681276.1|protein-1900	609	166	70955	60	7	7	5	266	1	1	1	395.238	788.462	2	788.464	-0.0025	0	10.4	84	K	IVTDLTK	I			Cmpd 54, +MS2(395.2382), 24.0-30.0eV, 3.8 min #227
1	ALB|XP_004681276.1|protein-1900	609	166	70955	60	7	7	5	267	1	1	1	395.238	788.462	2	788.464	-0.0025	0	53.12	0.0045	K	IVTDLTK	I			Cmpd 190, +MS2(395.2382), 24.0-30.0eV, 15.5-1.8 min #917-107
1	ALB|XP_004681276.1|protein-1900	609	166	70955	60	7	7	5	268	1	1	1	395.238	788.462	2	788.464	-0.0025	0	29.86	0.95	K	IVTDLTK	I			Cmpd 100, +MS2(395.2382), 24.0-30.0eV, 5.6 min #332
1	ALB|XP_004681276.1|protein-1900	609	166	70955	60	7	7	5	270	10	1	1	395.238	788.462	2	788.464	-0.0024	0	3.91	370	K	IVTDLTK	I			Cmpd 50, +MS2(395.2383), 24.0-30.0eV, 3.7 min #217
1	ALB|XP_004681276.1|protein-1900	609	166	70955	60	7	7	5	271	1	1	1	395.238	788.462	2	788.464	-0.0023	0	3.98	370	K	IVTDLTK	I			Cmpd 110, +MS2(395.2383), 24.0-30.0eV, 6.0 min #356
1	ALB|XP_004681276.1|protein-1900	609	166	70955	60	7	7	5	274	1	1	1	395.238	788.462	2	788.464	-0.0022	0	47.63	0.016	K	IVTDLTK	I			Cmpd 199, +MS2(395.2384), 24.0-30.0eV, 15.6-1.9 min #922-110
1	ALB|XP_004681276.1|protein-1900	609	166	70955	60	7	7	5	277	1	1	1	395.239	788.463	2	788.464	-0.0013	0	12.6	51	K	IVTDLTK	I			Cmpd 73, +MS2(395.2388), 24.0-30.0eV, 4.7 min #278
1	ALB|XP_004681276.1|protein-1900	609	166	70955	60	7	7	5	278	1	1	1	789.472	788.465	1	788.464	0.0005	0	45.82	0.024	K	IVTDLTK	I			Cmpd 194, +MS2(789.4722), 34.9-43.7eV, 15.6 min #923-931
1	ALB|XP_004681276.1|protein-1900	609	166	70955	60	7	7	5	289	1	1	1	449.743	897.471	2	897.474	-0.0033	0	22.22	4.1	R	LCVLHEK	T			Cmpd 173, +MS2(449.7427), 24.0-30.0eV, 14.6 min #862-869
1	ALB|XP_004681276.1|protein-1900	609	166	70955	60	7	7	5	323	4	1	1	507.813	1013.61	2	1013.61	-0.0013	0	20.81	5.9	K	QTALVELLK	H			Cmpd 281, +MS2(507.8126), 24.1-30.2eV, 21.3 min #1259
1	ALB|XP_004681276.1|protein-1900	609	166	70955	60	7	7	5	324	1	1	1	507.813	1013.61	2	1013.61	-0.0011	0	21.93	4.5	K	QTALVELLK	H			Cmpd 280, +MS2(507.8127), 24.1-30.2eV, 21.2 min #1255
1	ALB|XP_004681276.1|protein-1900	609	166	70955	60	7	7	5	325	1	1	1	507.813	1013.61	2	1013.61	-0.001	0	20.93	5.7	K	QTALVELLK	H			Cmpd 279, +MS2(507.8128), 24.1-30.2eV, 21.1 min #1251
1	ALB|XP_004681276.1|protein-1900	609	166	70955	60	7	7	5	326	1	1	1	507.813	1013.61	2	1013.61	-0.0004	0	40.74	0.059	K	QTALVELLK	H			Cmpd 257, +MS2(507.8131), 24.1-30.2eV, 20.1 min #1114-1189
1	ALB|XP_004681276.1|protein-1900	609	166	70955	60	7	7	5	368	1	1	1	569.752	1137.49	2	1137.49	-0.0021	0	64.49	0.00023	K	CCTESLVNR	R			Cmpd 189, +MS2(569.7516), 25.1-31.4eV, 15.1 min #891-899
1	ALB|XP_004681276.1|protein-1900	609	166	70955	60	7	7	5	369	1	1	1	571.858	1141.7	2	1141.71	-0.0059	1	85.74	1.6e-06	K	KQTALVELLK	H			Cmpd 226, +MS2(571.8578), 25.1-31.4eV, 17.4 min #1027
1	ALB|XP_004681276.1|protein-1900	609	166	70955	60	7	7	5	480	1	1	1	751.811	1501.61	2	1501.62	-0.0107	1	45.25	0.015	K	EYEATLERCCAT	A			Cmpd 211, +MS2(751.8108), 28.0-35.0eV, 16.6 min #977-985
1	ALB|XP_004681276.1|protein-1900	609	166	70955	60	7	7	5	555	1	1	1	575.616	1723.83	3	1723.83	-0.0017	0	41.36	0.04	R	MPCTEDFLSLILNR	L	Oxidation (M)	0.20000000000000.0	Cmpd 392, +MS2(575.6158), 21.2-26.5eV, 28.1 min #1650-1750
1	ALB|XP_004681276.1|protein-1900	609	166	70955	60	7	7	5	556	1	1	1	862.922	1723.83	2	1723.83	0.0028	0	20.49	4.8	R	MPCTEDFLSLILNR	L	Oxidation (M)	0.20000000000000.0	Cmpd 398, +MS2(862.9223), 29.8-37.3eV, 29.3 min #1662-1737
2	KLK1|XP_004694095.1|protein-490	283	102	31322	1	1	1	1	636	1	1	1	1283.61	2565.21	2	2565.21	0.0002	0	102.47	1.9e-08	K	DVSYPDVLQCVDLTLLANSVCAN	T			Cmpd 522, +MS2(1283.6119), 34.3-42.8eV, 42.2 min #2496
3	LOC101548172|XM_012935294.1|protein-9643	247	97	27419	2	2	2	2	530	1	1	1	788.893	1575.77	2	1575.77	0.0032	0	62.53	0.00033	K	NSQPWQAALFEGTK	I			Cmpd 274, +MS2(788.8929), 28.6-35.8eV, 20.4 min #1199-1206
3	LOC101548172|XM_012935294.1|protein-9643	247	97	27419	2	2	2	2	637	1	1	1	892.095	2673.26	3	2673.26	-0.001	0	59.45	0.00037	K	ATCLGDSGGPLTCNGVLQGITSWGPR	L			Cmpd 376, +MS2(892.0949), 26.3-32.8eV, 27.6 min #1635
4	GNPDA2|XP_004681375.1|protein-125	255	43	28745	5	1	1	1	140	1	1	1	732.466	731.458	1	731.436	0.022	1	42.93	0.049	K	LRIAIM	R	Oxidation (M)	0.000002.0	Cmpd 438, +MS2(732.4657), 33.6-42.0eV, 32.0 min #1893
4	GNPDA2|XP_004681375.1|protein-125	255	43	28745	5	1	1	1	141	1	1	1	732.466	731.459	1	731.436	0.0226	1	36.64	0.21	K	LRIAIM	R	Oxidation (M)	0.000002.0	Cmpd 419, +MS2(732.4663), 33.6-42.0eV, 30.2 min #1785-1830
4	GNPDA2|XP_004681375.1|protein-125	255	43	28745	5	1	1	1	142	1	1	1	732.466	731.459	1	731.436	0.0228	1	41.5	0.068	K	LRIAIM	R	Oxidation (M)	0.000002.0	Cmpd 443, +MS2(732.4665), 33.6-42.0eV, 32.1 min #1901
4	GNPDA2|XP_004681375.1|protein-125	255	43	28745	5	1	1	1	143	1	1	1	732.466	731.459	1	731.436	0.0229	1	22.32	5.6	K	LRIAIM	R	Oxidation (M)	0.000002.0	Cmpd 401, +MS2(732.4665), 33.6-42.0eV, 29.1 min #1719-1725
4	GNPDA2|XP_004681375.1|protein-125	255	43	28745	5	1	1	1	144	1	1	1	732.467	731.459	1	731.436	0.023	1	37.17	0.18	K	LRIAIM	R	Oxidation (M)	0.000002.0	Cmpd 440, +MS2(732.4666), 33.6-42.0eV, 32.0 min #1897
5	SAMD9|XP_004676740.2|protein-7480	1590	41	185819	2	0	2	0	131	10	1	1	689.371	688.364	1	688.375	-0.0115	0	16.86	22	S	ASEGVVK	V			Cmpd 191, +MS2(689.3713), 32.5-40.7eV, 15.4 min #907-921
5	SAMD9|XP_004676740.2|protein-7480	1590	41	185819	2	0	2	0	370	1	1	1	573.789	1145.56	2	1145.58	-0.0123	0	40.54	0.065	K	VSFYLGFSIGG	P			Cmpd 304, +MS2(573.7890), 25.2-31.5eV, 23.4 min #1379-1385
6	LOC101628384|XP_012579467.1|protein-14696	556	37	66109	1	0	1	0	386	1	1	1	617.808	1233.6	2	1233.57	0.0355	0	36.97	0.14	L	QEFLYEYSR	R			Cmpd 255, +MS2(617.8083), 25.9-32.4eV, 19.1 min #1123-1130
7	KXD1|XP_007533268.1|protein-16133	183	36	20528	16	0	1	0	534	1	1	1	812.885	1623.76	2	1623.77	-0.0118	0	21.05	4.3	T	NEMLVNFNNLSSAR	L	Oxidation (M)	0.00200000000000.0	Cmpd 430, +MS2(812.8851), 29.0-36.3eV, 31.6 min #1870
7	KXD1|XP_007533268.1|protein-16133	183	36	20528	16	0	1	0	535	1	1	1	812.885	1623.76	2	1623.77	-0.011	0	23.61	2.4	T	NEMLVNFNNLSSAR	L	Oxidation (M)	0.00200000000000.0	Cmpd 426, +MS2(812.8855), 29.0-36.3eV, 31.4 min #1862
7	KXD1|XP_007533268.1|protein-16133	183	36	20528	16	0	1	0	536	1	1	1	812.886	1623.76	2	1623.77	-0.0107	0	23.67	2.4	T	NEMLVNFNNLSSAR	L	Oxidation (M)	0.00200000000000.0	Cmpd 425, +MS2(812.8857), 29.0-36.3eV, 31.4 min #1860
7	KXD1|XP_007533268.1|protein-16133	183	36	20528	16	0	1	0	537	1	1	1	812.886	1623.76	2	1623.77	-0.0105	0	23.91	2.3	T	NEMLVNFNNLSSAR	L	Oxidation (M)	0.00200000000000.0	Cmpd 431, +MS2(812.8858), 29.0-36.3eV, 31.6 min #1873
7	KXD1|XP_007533268.1|protein-16133	183	36	20528	16	0	1	0	538	1	1	1	812.886	1623.76	2	1623.77	-0.0104	0	21.36	4.1	T	NEMLVNFNNLSSAR	L	Oxidation (M)	0.00200000000000.0	Cmpd 441, +MS2(812.8858), 29.0-36.3eV, 31.9-31.3 min #1820-1855
7	KXD1|XP_007533268.1|protein-16133	183	36	20528	16	0	1	0	539	1	1	1	812.886	1623.76	2	1623.77	-0.0102	0	23.66	2.4	T	NEMLVNFNNLSSAR	L	Oxidation (M)	0.00200000000000.0	Cmpd 427, +MS2(812.8859), 29.0-36.3eV, 31.5 min #1864
7	KXD1|XP_007533268.1|protein-16133	183	36	20528	16	0	1	0	540	1	1	1	812.886	1623.76	2	1623.77	-0.0101	0	21.11	4.3	T	NEMLVNFNNLSSAR	L	Oxidation (M)	0.00200000000000.0	Cmpd 435, +MS2(812.8860), 29.0-36.3eV, 31.8 min #1884
7	KXD1|XP_007533268.1|protein-16133	183	36	20528	16	0	1	0	541	1	1	1	812.886	1623.76	2	1623.77	-0.0101	0	19.05	6.9	T	NEMLVNFNNLSSAR	L	Oxidation (M)	0.00200000000000.0	Cmpd 437, +MS2(812.8860), 29.0-36.3eV, 31.9 min #1888
7	KXD1|XP_007533268.1|protein-16133	183	36	20528	16	0	1	0	542	1	1	1	812.886	1623.76	2	1623.77	-0.01	0	23.46	2.5	T	NEMLVNFNNLSSAR	L	Oxidation (M)	0.00200000000000.0	Cmpd 445, +MS2(812.8860), 29.0-36.3eV, 32.2-31.3 min #1905-1852
7	KXD1|XP_007533268.1|protein-16133	183	36	20528	16	0	1	0	543	1	1	1	812.886	1623.76	2	1623.77	-0.01	0	23.65	2.4	T	NEMLVNFNNLSSAR	L	Oxidation (M)	0.00200000000000.0	Cmpd 429, +MS2(812.8860), 29.0-36.3eV, 31.5 min #1868
7	KXD1|XP_007533268.1|protein-16133	183	36	20528	16	0	1	0	544	1	1	1	812.886	1623.76	2	1623.77	-0.0099	0	21.98	3.5	T	NEMLVNFNNLSSAR	L	Oxidation (M)	0.00200000000000.0	Cmpd 434, +MS2(812.8861), 29.0-36.3eV, 31.8 min #1882
7	KXD1|XP_007533268.1|protein-16133	183	36	20528	16	0	1	0	545	1	1	1	812.886	1623.76	2	1623.77	-0.0096	0	23.85	2.3	T	NEMLVNFNNLSSAR	L	Oxidation (M)	0.00200000000000.0	Cmpd 428, +MS2(812.8862), 29.0-36.3eV, 31.5 min #1866
7	KXD1|XP_007533268.1|protein-16133	183	36	20528	16	0	1	0	546	1	1	1	812.886	1623.76	2	1623.77	-0.0095	0	35.68	0.15	T	NEMLVNFNNLSSAR	L	Oxidation (M)	0.00200000000000.0	Cmpd 424, +MS2(812.8863), 29.0-36.3eV, 31.4 min #1858
7	KXD1|XP_007533268.1|protein-16133	183	36	20528	16	0	1	0	547	1	1	1	812.886	1623.76	2	1623.77	-0.0095	0	21.42	4	T	NEMLVNFNNLSSAR	L	Oxidation (M)	0.00200000000000.0	Cmpd 436, +MS2(812.8863), 29.0-36.3eV, 31.8 min #1886
7	KXD1|XP_007533268.1|protein-16133	183	36	20528	16	0	1	0	548	1	1	1	812.886	1623.76	2	1623.77	-0.0092	0	23.62	2.4	T	NEMLVNFNNLSSAR	L	Oxidation (M)	0.00200000000000.0	Cmpd 433, +MS2(812.8864), 29.0-36.3eV, 31.7 min #1880
7	KXD1|XP_007533268.1|protein-16133	183	36	20528	16	0	1	0	549	1	1	1	812.886	1623.76	2	1623.77	-0.009	0	23.69	2.4	T	NEMLVNFNNLSSAR	L	Oxidation (M)	0.00200000000000.0	Cmpd 432, +MS2(812.8865), 29.0-36.3eV, 31.7 min #1876
8	STIM1|XP_004683213.1|protein-7654	599	27	66723	1	0	1	0	320	1	1	1	501.793	1001.57	2	1001.54	0.0327	0	27.06	1.6	K	QALSEVTAAL	R			Cmpd 246, +MS2(501.7933), 24.0-30.0eV, 18.6 min #1095-1101
9	TTC39B|XP_012577051.1|protein-15017	600	26	69860	1	0	1	0	372	1	1	1	579.24	1156.46	2	1156.54	-0.0785	1	26.07	1.6	K	KCTVVETFSS	L			Cmpd 200, +MS2(579.2397), 25.3-31.6eV, 16.3 min #959-963
10	STARD3|XP_012581914.1|protein-12437	442	25	50544	1	0	1	0	566	1	1	1	880.92	1759.83	2	1759.94	-0.1182	1	25.02	1.7	R	LPRYLIHQSLAATMF	E			Cmpd 363, +MS2(880.9203), 30.1-37.6eV, 27.6 min #1562-1638
11	ITGA10|XP_004689522.1|protein-6074	1034	22	113984	1	0	1	0	446	1	1	1	720.407	1438.8	2	1438.78	0.0207	1	21.84	3.8	S	RNLHLASFTPQR	D			Cmpd 221, +MS2(720.4073), 27.5-34.4eV, 17.1 min #1010-1017
12	SRCIN1|XP_004684328.1|protein-12136	1306	21	140063	12	0	1	0	455	1	1	1	740.4	1478.79	2	1478.81	-0.0238	0	9.47	67	V	LEGAQPALTGPGLQK	A			Cmpd 381, +MS2(740.4000), 27.8-34.8eV, 28.0 min #1658
12	SRCIN1|XP_004684328.1|protein-12136	1306	21	140063	12	0	1	0	457	2	1	1	740.4	1478.79	2	1478.81	-0.0231	0	4.06	230	V	LEGAQPALTGPGLQK	A			Cmpd 528, +MS2(740.4004), 27.8-34.8eV, 43.1 min #2551
12	SRCIN1|XP_004684328.1|protein-12136	1306	21	140063	12	0	1	0	458	1	1	1	740.401	1478.79	2	1478.81	-0.0221	0	10.68	50	V	LEGAQPALTGPGLQK	A			Cmpd 527, +MS2(740.4008), 27.8-34.8eV, 43.0 min #2547
12	SRCIN1|XP_004684328.1|protein-12136	1306	21	140063	12	0	1	0	459	2	1	1	740.401	1478.79	2	1478.81	-0.0216	0	9.4	68	V	LEGAQPALTGPGLQK	A			Cmpd 384, +MS2(740.4011), 27.8-34.8eV, 28.1-25.8 min #1667-1526
12	SRCIN1|XP_004684328.1|protein-12136	1306	21	140063	12	0	1	0	460	1	1	1	740.401	1478.79	2	1478.81	-0.0213	0	21.2	4.5	V	LEGAQPALTGPGLQK	A			Cmpd 519, +MS2(740.4012), 27.8-34.8eV, 41.9-25.8 min #2480-1529
12	SRCIN1|XP_004684328.1|protein-12136	1306	21	140063	12	0	1	0	461	1	1	1	740.401	1478.79	2	1478.81	-0.0213	0	18.47	8.4	V	LEGAQPALTGPGLQK	A			Cmpd 362, +MS2(740.4013), 27.8-34.8eV, 27.0-25.7 min #1597-1522
12	SRCIN1|XP_004684328.1|protein-12136	1306	21	140063	12	0	1	0	462	2	1	1	740.402	1478.79	2	1478.81	-0.0208	0	9.49	66	V	LEGAQPALTGPGLQK	A			Cmpd 382, +MS2(740.4015), 27.8-34.8eV, 28.1 min #1663
12	SRCIN1|XP_004684328.1|protein-12136	1306	21	140063	12	0	1	0	463	1	1	1	740.402	1478.79	2	1478.81	-0.0208	0	9.15	72	V	LEGAQPALTGPGLQK	A			Cmpd 358, +MS2(740.4015), 27.8-34.8eV, 26.8 min #1590
12	SRCIN1|XP_004684328.1|protein-12136	1306	21	140063	12	0	1	0	464	1	1	1	740.402	1478.79	2	1478.81	-0.0205	0	9	74	V	LEGAQPALTGPGLQK	A			Cmpd 360, +MS2(740.4017), 27.8-34.8eV, 26.9 min #1594
12	SRCIN1|XP_004684328.1|protein-12136	1306	21	140063	12	0	1	0	465	1	1	1	740.402	1478.79	2	1478.81	-0.02	0	13.35	27	V	LEGAQPALTGPGLQK	A			Cmpd 322, +MS2(740.4019), 27.8-34.8eV, 24.7 min #1461
12	SRCIN1|XP_004684328.1|protein-12136	1306	21	140063	12	0	1	0	466	1	1	1	740.402	1478.79	2	1478.81	-0.0197	0	13.24	28	V	LEGAQPALTGPGLQK	A			Cmpd 303, +MS2(740.4021), 27.8-34.8eV, 24.6 min #1386-1457
12	SRCIN1|XP_004684328.1|protein-12136	1306	21	140063	12	0	1	0	468	1	1	1	740.403	1478.79	2	1478.81	-0.0177	0	11.37	43	V	LEGAQPALTGPGLQK	A			Cmpd 283, +MS2(740.4031), 27.8-34.8eV, 22.3 min #1226-1325

## Sheet: K14
Header,"--------------------------------------------------------"
Search title,"170807_153_SolParFull"
Timestamp,"2017-10-21T14:32:01Z"
User,"Julien"
Email,"j.slagboom@vu.nl"
Report URI,"http://pontus.few.vu.nl/cgi/master_results.pl?file=../data/20171021/F005442.dat"
Peak list data path,"JS000153.mgf"
Peak list format,"Mascot generic"
Search type,MIS
Mascot version,"2.3.01"
Database,"SolparFull"
Fasta file,"SolPar_full.fasta"
Total sequences,18112
Total residues,9121415
Sequences after taxonomy filter,18112
Number of queries,878
Fixed modifications,"--------------------------------------------------------"
Identifier,"Name","Delta","Neutral loss"
1,"Carbamidomethyl (C)",57.021464
Variable modifications,"--------------------------------------------------------"
Identifier,"Name","Delta","Neutral loss(es)"
1,"Amidated (Protein C-term)",-0.984016
2,"Oxidation (M)",15.994915,0,63.998285
Search Parameters,"--------------------------------------------------------"
Taxonomy filter,"All entries"
Enzyme,"semiTrypsin"
Maximum Missed Cleavages,1
Fixed modifications,"Carbamidomethyl (C)"
Quantitation method,"None"
Variable modifications,"Amidated (Protein C-term),Oxidation (M)"
Peptide Mass Tolerance,0.2
Peptide Mass Tolerance Units,Da
Fragment Mass Tolerance,0.05
Fragment Mass Tolerance Units,Da
Mass values,Monoisotopic
Instrument type,"ESI-QUAD-TOF"
Isotope error mode,0
Format parameters,"--------------------------------------------------------"
Significance threshold,0.05
Max. number of hits,0
Use MudPIT protein scoring,1
Ions score cut-off,0
Include same-set proteins,0
Include sub-set proteins,0
Include unassigned,0
Require bold red,0
Protein hits,"--------------------------------------------------------"
prot_hit_num	prot_acc	prot_desc	prot_score	prot_mass	prot_matches	prot_matches_sig	prot_sequences	prot_sequences_sig	pep_query	pep_rank	pep_isbold	pep_isunique	pep_exp_mz	pep_exp_mr	pep_exp_z	pep_calc_mr	pep_delta	pep_miss	pep_score	pep_expect	pep_res_before	pep_seq	pep_res_after	pep_var_mod	pep_var_mod_pos	pep_scan_title
1	ALB|XP_004681276.1|protein-1900	609	176	70955	50	6	7	6	188	1	1	1	395.237	788.46	2	788.464	-0.0045	0	52.96	0.0047	K	IVTDLTK	I			Cmpd 108, +MS2(395.2372), 24.0-30.0eV, 15.8 min #929-935
1	ALB|XP_004681276.1|protein-1900	609	176	70955	50	6	7	6	191	1	1	1	395.238	788.461	2	788.464	-0.0031	0	37.43	0.17	K	IVTDLTK	I			Cmpd 100, +MS2(395.2379), 24.0-30.0eV, 15.4 min #900-908
1	ALB|XP_004681276.1|protein-1900	609	176	70955	50	6	7	6	192	2	1	1	395.238	788.462	2	788.464	-0.0029	0	15.32	27	K	IVTDLTK	I			Cmpd 330, +MS2(395.2380), 24.0-30.0eV, 32.6 min #1928
1	ALB|XP_004681276.1|protein-1900	609	176	70955	50	6	7	6	194	3	1	1	395.238	788.462	2	788.464	-0.0027	0	12.74	49	K	IVTDLTK	I			Cmpd 377, +MS2(395.2381), 24.0-30.0eV, 34.6 min #2050
1	ALB|XP_004681276.1|protein-1900	609	176	70955	50	6	7	6	195	1	1	1	395.238	788.462	2	788.464	-0.0024	0	14.02	37	K	IVTDLTK	I			Cmpd 388, +MS2(395.2383), 24.0-30.0eV, 34.9 min #2065
1	ALB|XP_004681276.1|protein-1900	609	176	70955	50	6	7	6	196	4	1	1	395.238	788.462	2	788.464	-0.0024	0	5.88	240	K	IVTDLTK	I			Cmpd 381, +MS2(395.2383), 24.0-30.0eV, 34.8 min #2061
1	ALB|XP_004681276.1|protein-1900	609	176	70955	50	6	7	6	197	1	1	1	395.238	788.462	2	788.464	-0.0022	0	10.66	79	K	IVTDLTK	I			Cmpd 647, +MS2(395.2384), 24.0-30.0eV, 45.5 min #2692
1	ALB|XP_004681276.1|protein-1900	609	176	70955	50	6	7	6	198	2	1	1	395.238	788.462	2	788.464	-0.0021	0	13.46	42	K	IVTDLTK	I			Cmpd 393, +MS2(395.2384), 24.0-30.0eV, 35.1 min #2077
1	ALB|XP_004681276.1|protein-1900	609	176	70955	50	6	7	6	199	1	1	1	395.238	788.462	2	788.464	-0.002	0	12.78	49	K	IVTDLTK	I			Cmpd 596, +MS2(395.2384), 24.0-30.0eV, 44.3 min #2621
1	ALB|XP_004681276.1|protein-1900	609	176	70955	50	6	7	6	203	2	1	1	395.239	788.463	2	788.464	-0.0018	0	15.39	27	K	IVTDLTK	I			Cmpd 335, +MS2(395.2386), 24.0-30.0eV, 32.7 min #1933
1	ALB|XP_004681276.1|protein-1900	609	176	70955	50	6	7	6	204	2	1	1	395.239	788.463	2	788.464	-0.0018	0	15.76	24	K	IVTDLTK	I			Cmpd 425, +MS2(395.2386), 24.0-30.0eV, 36.5 min #2158
1	ALB|XP_004681276.1|protein-1900	609	176	70955	50	6	7	6	206	1	1	1	395.239	788.463	2	788.464	-0.0017	0	19.83	9.6	K	IVTDLTK	I			Cmpd 354, +MS2(395.2386), 24.0-30.0eV, 33.7 min #1993
1	ALB|XP_004681276.1|protein-1900	609	176	70955	50	6	7	6	207	2	1	1	395.239	788.463	2	788.464	-0.0017	0	12.87	48	K	IVTDLTK	I			Cmpd 594, +MS2(395.2386), 24.0-30.0eV, 44.2 min #2618
1	ALB|XP_004681276.1|protein-1900	609	176	70955	50	6	7	6	208	1	1	1	395.239	788.463	2	788.464	-0.0016	0	11.3	68	K	IVTDLTK	I			Cmpd 391, +MS2(395.2386), 24.0-30.0eV, 35.0 min #2073
1	ALB|XP_004681276.1|protein-1900	609	176	70955	50	6	7	6	209	1	1	1	395.239	788.463	2	788.464	-0.0016	0	10.66	79	K	IVTDLTK	I			Cmpd 548, +MS2(395.2387), 24.0-30.0eV, 43.2 min #2556
1	ALB|XP_004681276.1|protein-1900	609	176	70955	50	6	7	6	210	3	1	1	395.239	788.463	2	788.464	-0.0015	0	8.54	130	K	IVTDLTK	I			Cmpd 429, +MS2(395.2387), 24.0-30.0eV, 36.5-32.5 min #2162-1925
1	ALB|XP_004681276.1|protein-1900	609	176	70955	50	6	7	6	212	1	1	1	395.239	788.463	2	788.464	-0.0015	0	13.24	44	K	IVTDLTK	I			Cmpd 598, +MS2(395.2387), 24.0-30.0eV, 44.3 min #2624
1	ALB|XP_004681276.1|protein-1900	609	176	70955	50	6	7	6	213	9	1	1	395.239	788.463	2	788.464	-0.0014	0	2.65	500	K	IVTDLTK	I			Cmpd 540, +MS2(395.2388), 24.0-30.0eV, 42.9 min #2541
1	ALB|XP_004681276.1|protein-1900	609	176	70955	50	6	7	6	214	1	1	1	395.239	788.463	2	788.464	-0.0013	0	16.12	23	K	IVTDLTK	I			Cmpd 424, +MS2(395.2388), 24.0-30.0eV, 36.3 min #2150
1	ALB|XP_004681276.1|protein-1900	609	176	70955	50	6	7	6	217	3	1	1	395.239	788.463	2	788.464	-0.0011	0	14.35	34	K	IVTDLTK	I			Cmpd 641, +MS2(395.2389), 24.0-30.0eV, 45.4 min #2685
1	ALB|XP_004681276.1|protein-1900	609	176	70955	50	6	7	6	218	1	1	1	395.239	788.463	2	788.464	-0.0011	0	5.98	230	K	IVTDLTK	I			Cmpd 545, +MS2(395.2389), 24.0-30.0eV, 43.1 min #2550
1	ALB|XP_004681276.1|protein-1900	609	176	70955	50	6	7	6	219	1	1	1	789.471	788.463	1	788.464	-0.001	0	37.57	0.16	K	IVTDLTK	I			Cmpd 104, +MS2(789.4707), 34.9-43.7eV, 15.6 min #905-936
1	ALB|XP_004681276.1|protein-1900	609	176	70955	50	6	7	6	221	1	1	1	395.239	788.464	2	788.464	-0.0004	0	19.39	11	K	IVTDLTK	I			Cmpd 645, +MS2(395.2393), 24.0-30.0eV, 45.4 min #2689
1	ALB|XP_004681276.1|protein-1900	609	176	70955	50	6	7	6	244	1	1	1	449.742	897.47	2	897.474	-0.004	0	25.85	1.8	R	LCVLHEK	T			Cmpd 84, +MS2(449.7424), 24.0-30.0eV, 14.6 min #824-860
1	ALB|XP_004681276.1|protein-1900	609	176	70955	50	6	7	6	342	1	1	1	507.81	1013.61	2	1013.61	-0.0056	0	17.75	12	K	QTALVELLK	H			Cmpd 689, +MS2(507.8105), 24.1-30.2eV, 46.7 min #2762
1	ALB|XP_004681276.1|protein-1900	609	176	70955	50	6	7	6	343	1	1	1	507.811	1013.61	2	1013.61	-0.0039	0	28.95	0.9	K	QTALVELLK	H			Cmpd 700, +MS2(507.8113), 24.1-30.2eV, 46.9 min #2777
1	ALB|XP_004681276.1|protein-1900	609	176	70955	50	6	7	6	344	1	1	1	507.812	1013.61	2	1013.61	-0.0036	0	35.18	0.21	K	QTALVELLK	H			Cmpd 704, +MS2(507.8115), 24.1-30.2eV, 47.0 min #2782
1	ALB|XP_004681276.1|protein-1900	609	176	70955	50	6	7	6	345	1	1	1	507.812	1013.61	2	1013.61	-0.0034	0	26.67	1.5	K	QTALVELLK	H			Cmpd 692, +MS2(507.8116), 24.1-30.2eV, 46.7 min #2766
1	ALB|XP_004681276.1|protein-1900	609	176	70955	50	6	7	6	346	1	1	1	507.812	1013.61	2	1013.61	-0.0029	0	32.76	0.37	K	QTALVELLK	H			Cmpd 550, +MS2(507.8119), 24.1-30.2eV, 43.2 min #2558
1	ALB|XP_004681276.1|protein-1900	609	176	70955	50	6	7	6	347	1	1	1	507.812	1013.61	2	1013.61	-0.0028	0	17.66	12	K	QTALVELLK	H			Cmpd 654, +MS2(507.8119), 24.1-30.2eV, 45.6 min #2701
1	ALB|XP_004681276.1|protein-1900	609	176	70955	50	6	7	6	348	1	1	1	507.812	1013.61	2	1013.61	-0.0028	0	17.67	12	K	QTALVELLK	H			Cmpd 652, +MS2(507.8119), 24.1-30.2eV, 45.6 min #2698
1	ALB|XP_004681276.1|protein-1900	609	176	70955	50	6	7	6	349	1	1	1	507.812	1013.61	2	1013.61	-0.0028	0	25.79	1.9	K	QTALVELLK	H			Cmpd 648, +MS2(507.8119), 24.1-30.2eV, 45.5 min #2693
1	ALB|XP_004681276.1|protein-1900	609	176	70955	50	6	7	6	350	1	1	1	507.812	1013.61	2	1013.61	-0.0025	0	25.18	2.1	K	QTALVELLK	H			Cmpd 603, +MS2(507.8121), 24.1-30.2eV, 44.4 min #2630
1	ALB|XP_004681276.1|protein-1900	609	176	70955	50	6	7	6	351	1	1	1	507.812	1013.61	2	1013.61	-0.0024	0	26.2	1.7	K	QTALVELLK	H			Cmpd 410, +MS2(507.8121), 24.1-30.2eV, 35.7 min #2114
1	ALB|XP_004681276.1|protein-1900	609	176	70955	50	6	7	6	352	1	1	1	507.812	1013.61	2	1013.61	-0.0024	0	26.6	1.5	K	QTALVELLK	H			Cmpd 553, +MS2(507.8121), 24.1-30.2eV, 43.3 min #2562
1	ALB|XP_004681276.1|protein-1900	609	176	70955	50	6	7	6	353	1	1	1	507.812	1013.61	2	1013.61	-0.0021	0	20.84	5.8	K	QTALVELLK	H			Cmpd 192, +MS2(507.8123), 24.1-30.2eV, 21.2 min #1255
1	ALB|XP_004681276.1|protein-1900	609	176	70955	50	6	7	6	354	3	1	1	507.812	1013.61	2	1013.61	-0.0019	0	21.25	5.3	K	QTALVELLK	H			Cmpd 193, +MS2(507.8123), 24.1-30.2eV, 21.3 min #1259
1	ALB|XP_004681276.1|protein-1900	609	176	70955	50	6	7	6	355	1	1	1	507.812	1013.61	2	1013.61	-0.0018	0	25.99	1.8	K	QTALVELLK	H			Cmpd 696, +MS2(507.8124), 24.1-30.2eV, 46.8 min #2772
1	ALB|XP_004681276.1|protein-1900	609	176	70955	50	6	7	6	356	1	1	1	507.812	1013.61	2	1013.61	-0.0017	0	8.02	110	K	QTALVELLK	H			Cmpd 475, +MS2(507.8124), 28.2-35.2eV, 39.4 min #2334
1	ALB|XP_004681276.1|protein-1900	609	176	70955	50	6	7	6	357	1	1	1	507.812	1013.61	2	1013.61	-0.0016	0	22.84	3.7	K	QTALVELLK	H			Cmpd 394, +MS2(507.8125), 24.1-30.2eV, 35.1 min #2078
1	ALB|XP_004681276.1|protein-1900	609	176	70955	50	6	7	6	358	1	1	1	507.812	1013.61	2	1013.61	-0.0015	0	26.09	1.7	K	QTALVELLK	H			Cmpd 398, +MS2(507.8125), 24.1-30.2eV, 35.3 min #2090
1	ALB|XP_004681276.1|protein-1900	609	176	70955	50	6	7	6	359	1	1	1	507.813	1013.61	2	1013.61	-0.0011	0	17.29	13	K	QTALVELLK	H			Cmpd 556, +MS2(507.8127), 24.1-30.2eV, 43.3 min #2566
1	ALB|XP_004681276.1|protein-1900	609	176	70955	50	6	7	6	360	1	1	1	507.813	1013.61	2	1013.61	-0.0009	0	26.42	1.6	K	QTALVELLK	H			Cmpd 600, +MS2(507.8129), 24.1-30.2eV, 44.4 min #2626
1	ALB|XP_004681276.1|protein-1900	609	176	70955	50	6	7	6	361	1	1	1	507.813	1013.61	2	1013.61	-0.0003	0	52.55	0.0039	K	QTALVELLK	H			Cmpd 167, +MS2(507.8132), 24.1-30.2eV, 19.9 min #1108-1183
1	ALB|XP_004681276.1|protein-1900	609	176	70955	50	6	7	6	389	1	1	1	569.751	1137.49	2	1137.49	-0.0036	0	55.9	0.0017	K	CCTESLVNR	R			Cmpd 94, +MS2(569.7508), 25.1-31.4eV, 14.9 min #877-883
1	ALB|XP_004681276.1|protein-1900	609	176	70955	50	6	7	6	390	1	1	1	571.858	1141.7	2	1141.71	-0.0052	1	81.04	4.8e-06	K	KQTALVELLK	H			Cmpd 133, +MS2(571.8582), 25.1-31.4eV, 17.3 min #1020
1	ALB|XP_004681276.1|protein-1900	609	176	70955	50	6	7	6	602	1	1	1	751.807	1501.6	2	1501.62	-0.0181	1	49.76	0.0051	K	EYEATLERCCAT	A			Cmpd 119, +MS2(751.8071), 28.0-35.0eV, 16.4 min #965-971
1	ALB|XP_004681276.1|protein-1900	609	176	70955	50	6	7	6	721	1	1	1	575.616	1723.83	3	1723.83	-0.002	0	41.4	0.039	R	MPCTEDFLSLILNR	L	Oxidation (M)	0.20000000000000.0	Cmpd 284, +MS2(575.6157), 21.2-26.5eV, 28.4 min #1648-1687
1	ALB|XP_004681276.1|protein-1900	609	176	70955	50	6	7	6	722	1	1	1	862.92	1723.83	2	1723.83	-0.0011	0	22.51	3	R	MPCTEDFLSLILNR	L	Oxidation (M)	0.20000000000000.0	Cmpd 294, +MS2(862.9204), 29.8-37.3eV, 29.4 min #1731-1740
1	ALB|XP_004681276.1|protein-1900	609	176	70955	50	6	7	6	723	1	1	1	862.922	1723.83	2	1723.83	0.0019	0	20.6	4.7	R	MPCTEDFLSLILNR	L	Oxidation (M)	0.20000000000000.0	Cmpd 288, +MS2(862.9219), 29.8-37.3eV, 28.3 min #1665-1673
2	LOC101548172|XM_012935294.1|protein-9643	247	76	27419	1	1	1	1	683	1	1	1	788.892	1575.77	2	1575.77	0.0022	0	76.22	1.4e-05	K	NSQPWQAALFEGTK	I			Cmpd 185, +MS2(788.8924), 28.6-35.8eV, 20.4 min #1197-1204
3	SAMD9|XP_004676740.2|protein-7480	1590	40	185819	1	0	1	0	391	1	1	1	573.789	1145.56	2	1145.58	-0.0121	0	40.45	0.067	K	VSFYLGFSIGG	P			Cmpd 219, +MS2(573.7891), 25.2-31.5eV, 23.8 min #1360-1409
4	LOC101628384|XP_012579467.1|protein-14696	556	37	66109	1	0	1	0	435	1	1	1	617.808	1233.6	2	1233.57	0.0358	0	36.92	0.14	L	QEFLYEYSR	R			Cmpd 165, +MS2(617.8085), 25.9-32.4eV, 19.1 min #1120-1127
5	STIM1|XP_004683213.1|protein-7654	599	27	66723	6	0	1	0	335	1	1	1	501.794	1001.57	2	1001.54	0.0334	0	27	1.6	K	QALSEVTAAL	R			Cmpd 157, +MS2(501.7936), 24.0-30.0eV, 18.6 min #1089-1095
5	STIM1|XP_004683213.1|protein-7654	599	27	66723	6	0	1	0	336	4	1	1	501.794	1001.57	2	1001.54	0.0341	0	0.76	660	K	QALSEVTAAL	R			Cmpd 579, +MS2(501.7940), 24.0-30.0eV, 43.9 min #2598
5	STIM1|XP_004683213.1|protein-7654	599	27	66723	6	0	1	0	337	2	1	1	501.794	1001.57	2	1001.54	0.0346	0	4.62	270	K	QALSEVTAAL	R			Cmpd 582, +MS2(501.7942), 24.0-30.0eV, 44.0 min #2602
5	STIM1|XP_004683213.1|protein-7654	599	27	66723	6	0	1	0	338	2	1	1	501.794	1001.57	2	1001.54	0.0348	0	10.96	63	K	QALSEVTAAL	R			Cmpd 588, +MS2(501.7943), 24.0-30.0eV, 44.1 min #2610
5	STIM1|XP_004683213.1|protein-7654	599	27	66723	6	0	1	0	339	7	1	1	501.794	1001.57	2	1001.54	0.035	0	2.31	460	K	QALSEVTAAL	R			Cmpd 609, +MS2(501.7945), 24.0-30.0eV, 44.6 min #2638
5	STIM1|XP_004683213.1|protein-7654	599	27	66723	6	0	1	0	340	2	1	1	501.795	1001.58	2	1001.54	0.0359	0	5.64	220	K	QALSEVTAAL	R			Cmpd 615, +MS2(501.7949), 24.0-30.0eV, 44.7 min #2646
6	STARD3|XP_012581914.1|protein-12437	442	26	50544	1	0	1	0	734	1	1	1	880.92	1759.83	2	1759.94	-0.1187	1	26.04	1.3	R	LPRYLIHQSLAATMF	E			Cmpd 266, +MS2(880.9201), 30.1-37.6eV, 27.7 min #1568-1644
7	TENM4|XP_004683301.1|protein-14231	1969	24	222500	31	0	2	0	279	10	1	1	464.248	926.482	2	926.566	-0.0838	1	12.2	41	K	ARVLELAR	Q			Cmpd 135, +MS2(464.2484), 24.0-30.0eV, 17.3 min #1015-1023
7	TENM4|XP_004683301.1|protein-14231	1969	24	222500	31	0	2	0	686	1	1	1	547.314	1638.92	3	1638.87	0.0474	0	21.23	3.8	V	TLPIDNGLNLVEWR	Q			Cmpd 521, +MS2(547.3141), 20.8-25.9eV, 42.5 min #2514
7	TENM4|XP_004683301.1|protein-14231	1969	24	222500	31	0	2	0	687	2	1	1	547.314	1638.92	3	1638.87	0.048	0	13.42	23	V	TLPIDNGLNLVEWR	Q			Cmpd 688, +MS2(547.3142), 20.8-25.9eV, 46.6 min #2761
7	TENM4|XP_004683301.1|protein-14231	1969	24	222500	31	0	2	0	688	1	1	1	547.314	1638.92	3	1638.87	0.0482	0	19.35	5.8	V	TLPIDNGLNLVEWR	Q			Cmpd 683, +MS2(547.3143), 20.8-26.0eV, 46.4 min #2750
7	TENM4|XP_004683301.1|protein-14231	1969	24	222500	31	0	2	0	689	1	1	1	547.315	1638.92	3	1638.87	0.0493	0	23.97	2	V	TLPIDNGLNLVEWR	Q			Cmpd 136, +MS2(547.3147), 20.8-25.9eV, 17.4 min #1024-1032
7	TENM4|XP_004683301.1|protein-14231	1969	24	222500	31	0	2	0	690	1	1	1	547.315	1638.92	3	1638.87	0.0496	0	19.99	5	V	TLPIDNGLNLVEWR	Q			Cmpd 416, +MS2(547.3148), 20.8-25.9eV, 35.9 min #2126
7	TENM4|XP_004683301.1|protein-14231	1969	24	222500	31	0	2	0	691	1	1	1	547.315	1638.92	3	1638.87	0.0496	0	24.95	1.6	V	TLPIDNGLNLVEWR	Q			Cmpd 348, +MS2(547.3148), 20.8-25.9eV, 33.6 min #1986
7	TENM4|XP_004683301.1|protein-14231	1969	24	222500	31	0	2	0	692	1	1	1	547.315	1638.92	3	1638.87	0.0498	0	19.77	5.2	V	TLPIDNGLNLVEWR	Q			Cmpd 351, +MS2(547.3149), 20.8-25.9eV, 33.6 min #1989
7	TENM4|XP_004683301.1|protein-14231	1969	24	222500	31	0	2	0	693	1	1	1	547.315	1638.92	3	1638.87	0.05	0	22.03	3.1	V	TLPIDNGLNLVEWR	Q			Cmpd 543, +MS2(547.3149), 20.8-26.0eV, 43.0 min #2546
7	TENM4|XP_004683301.1|protein-14231	1969	24	222500	31	0	2	0	694	1	1	1	547.315	1638.92	3	1638.87	0.0501	0	12.32	29	V	TLPIDNGLNLVEWR	Q			Cmpd 346, +MS2(547.3149), 20.8-25.9eV, 33.5 min #1982
7	TENM4|XP_004683301.1|protein-14231	1969	24	222500	31	0	2	0	695	1	1	1	547.315	1638.92	3	1638.87	0.0508	0	22.11	3	V	TLPIDNGLNLVEWR	Q			Cmpd 379, +MS2(547.3152), 20.8-25.9eV, 34.7 min #2053
7	TENM4|XP_004683301.1|protein-14231	1969	24	222500	31	0	2	0	696	1	1	1	547.315	1638.92	3	1638.87	0.0508	0	15.31	14	V	TLPIDNGLNLVEWR	Q			Cmpd 328, +MS2(547.3152), 20.8-25.9eV, 32.5 min #1922
7	TENM4|XP_004683301.1|protein-14231	1969	24	222500	31	0	2	0	697	1	1	1	547.315	1638.92	3	1638.87	0.051	0	22.67	2.7	V	TLPIDNGLNLVEWR	Q			Cmpd 642, +MS2(547.3152), 20.8-25.9eV, 45.4 min #2686
7	TENM4|XP_004683301.1|protein-14231	1969	24	222500	31	0	2	0	698	1	1	1	547.315	1638.92	3	1638.87	0.051	0	24.36	1.8	V	TLPIDNGLNLVEWR	Q			Cmpd 547, +MS2(547.3152), 20.8-25.9eV, 43.1 min #2554
7	TENM4|XP_004683301.1|protein-14231	1969	24	222500	31	0	2	0	699	1	1	1	547.315	1638.92	3	1638.87	0.0511	0	19.66	5.3	V	TLPIDNGLNLVEWR	Q			Cmpd 524, +MS2(547.3153), 20.8-25.9eV, 42.5 min #2518
7	TENM4|XP_004683301.1|protein-14231	1969	24	222500	31	0	2	0	700	1	1	1	547.315	1638.92	3	1638.87	0.0511	0	22.35	2.9	V	TLPIDNGLNLVEWR	Q			Cmpd 646, +MS2(547.3153), 20.8-25.9eV, 45.4 min #2690
7	TENM4|XP_004683301.1|protein-14231	1969	24	222500	31	0	2	0	701	1	1	1	547.315	1638.92	3	1638.87	0.0512	0	22.45	2.8	V	TLPIDNGLNLVEWR	Q			Cmpd 375, +MS2(547.3153), 20.8-25.9eV, 34.6 min #2048
7	TENM4|XP_004683301.1|protein-14231	1969	24	222500	31	0	2	0	702	1	1	1	547.315	1638.92	3	1638.87	0.0515	0	28.77	0.65	V	TLPIDNGLNLVEWR	Q			Cmpd 493, +MS2(547.3154), 20.8-25.9eV, 41.0 min #2426
7	TENM4|XP_004683301.1|protein-14231	1969	24	222500	31	0	2	0	703	1	1	1	547.315	1638.92	3	1638.87	0.0516	0	20.01	4.9	V	TLPIDNGLNLVEWR	Q			Cmpd 417, +MS2(547.3154), 20.8-25.9eV, 36.0 min #2129
7	TENM4|XP_004683301.1|protein-14231	1969	24	222500	31	0	2	0	704	1	1	1	547.316	1638.92	3	1638.87	0.0518	0	24.68	1.7	V	TLPIDNGLNLVEWR	Q			Cmpd 544, +MS2(547.3155), 20.8-25.9eV, 43.1 min #2549
7	TENM4|XP_004683301.1|protein-14231	1969	24	222500	31	0	2	0	705	2	1	1	547.316	1638.92	3	1638.87	0.0519	0	10.82	41	V	TLPIDNGLNLVEWR	Q			Cmpd 691, +MS2(547.3156), 20.8-25.9eV, 46.7 min #2765
7	TENM4|XP_004683301.1|protein-14231	1969	24	222500	31	0	2	0	706	1	1	1	547.316	1638.92	3	1638.87	0.0519	0	19.83	5.1	V	TLPIDNGLNLVEWR	Q			Cmpd 593, +MS2(547.3156), 20.8-25.9eV, 44.2 min #2617
7	TENM4|XP_004683301.1|protein-14231	1969	24	222500	31	0	2	0	707	1	1	1	547.316	1638.93	3	1638.87	0.0521	0	20.03	4.9	V	TLPIDNGLNLVEWR	Q			Cmpd 420, +MS2(547.3156), 20.8-25.9eV, 36.1-32.3 min #2138-1913
7	TENM4|XP_004683301.1|protein-14231	1969	24	222500	31	0	2	0	708	1	1	1	547.316	1638.93	3	1638.87	0.0522	0	25.18	1.5	V	TLPIDNGLNLVEWR	Q			Cmpd 693, +MS2(547.3157), 20.8-25.9eV, 46.8 min #2768
7	TENM4|XP_004683301.1|protein-14231	1969	24	222500	31	0	2	0	709	1	1	1	547.316	1638.93	3	1638.87	0.0522	0	21.98	3.1	V	TLPIDNGLNLVEWR	Q			Cmpd 597, +MS2(547.3157), 20.8-25.9eV, 44.3 min #2622
7	TENM4|XP_004683301.1|protein-14231	1969	24	222500	31	0	2	0	710	1	1	1	547.316	1638.93	3	1638.87	0.0524	0	19.92	5	V	TLPIDNGLNLVEWR	Q			Cmpd 385, +MS2(547.3157), 20.8-25.9eV, 34.8-32.1 min #2058-1898
7	TENM4|XP_004683301.1|protein-14231	1969	24	222500	31	0	2	0	711	1	1	1	547.316	1638.93	3	1638.87	0.0524	0	22.21	2.9	V	TLPIDNGLNLVEWR	Q			Cmpd 433, +MS2(547.3157), 20.8-25.9eV, 36.3-32.4 min #2146-1918
7	TENM4|XP_004683301.1|protein-14231	1969	24	222500	31	0	2	0	712	1	1	1	547.316	1638.93	3	1638.87	0.053	0	22.25	2.9	V	TLPIDNGLNLVEWR	Q			Cmpd 412, +MS2(547.3159), 20.8-25.9eV, 35.8 min #2117
7	TENM4|XP_004683301.1|protein-14231	1969	24	222500	31	0	2	0	713	1	1	1	547.316	1638.93	3	1638.87	0.0531	0	19.25	5.8	V	TLPIDNGLNLVEWR	Q			Cmpd 591, +MS2(547.3159), 20.8-25.9eV, 44.2 min #2614
7	TENM4|XP_004683301.1|protein-14231	1969	24	222500	31	0	2	0	714	1	1	1	547.316	1638.93	3	1638.87	0.0531	0	20.18	4.7	V	TLPIDNGLNLVEWR	Q			Cmpd 639, +MS2(547.3160), 20.8-25.9eV, 45.3 min #2682
7	TENM4|XP_004683301.1|protein-14231	1969	24	222500	31	0	2	0	715	1	1	1	547.316	1638.93	3	1638.87	0.0536	0	21.24	3.7	V	TLPIDNGLNLVEWR	Q			Cmpd 537, +MS2(547.3161), 20.8-25.9eV, 42.9 min #2537
8	ZGRF1|XP_004686539.1|protein-11886	2064	18	231005	3	0	3	0	253	1	1	1	306.49	916.449	3	916.48	-0.0306	0	18.23	13	E	ECQLIVR	K			Cmpd 88, +MS2(306.4904), 20.0-25.0eV, 14.3-14.2 min #845-837
8	ZGRF1|XP_004686539.1|protein-11886	2064	18	231005	3	0	3	0	376	2	1	1	358.173	1071.5	3	1071.55	-0.049	0	5.04	230	R	LCLMVPLPN	V	Oxidation (M)	0.000200000.0	Cmpd 38, +MS2(358.1728), 20.0-25.0eV, 10.4 min #613-615
8	ZGRF1|XP_004686539.1|protein-11886	2064	18	231005	3	0	3	0	791	2	1	1	642.97	1925.89	3	1925.85	0.0395	1	2.17	290	K	MYQPASDLPESELRQM	A	2 Oxidation (M)	0.2000000000000002.0	Cmpd 204, +MS2(642.9704), 22.3-27.9eV, 22.6 min #1268-1344
9	KIAA2026|XP_004677705.1|protein-1420	1443	18	153023	2	0	2	0	253	1	0	1	306.49	916.449	3	916.498	-0.0483	0	18.23	13	R	DSQSILVR	T			Cmpd 88, +MS2(306.4904), 20.0-25.0eV, 14.3-14.2 min #845-837
9	KIAA2026|XP_004677705.1|protein-1420	1443	18	153023	2	0	2	0	311	7	1	1	464.249	926.484	2	926.49	-0.0056	0	4.71	230	Q	MQPVLDPK	T			Cmpd 486, +MS2(464.2492), 28.0-35.0eV, 40.2 min #2381
10	IRAK1|XP_004695245.1|protein-7833	574	18	61987	1	0	1	0	253	1	0	1	306.49	916.449	3	916.549	-0.1	0	18.23	13	C	QFAALIVR	D			Cmpd 88, +MS2(306.4904), 20.0-25.0eV, 14.3-14.2 min #845-837
11	MYO18A|XP_012581689.1|protein-2286	1868	18	210997	1	0	1	0	253	1	0	1	306.49	916.449	3	916.484	-0.0346	0	18.23	13	K	ACWLILAA	I			Cmpd 88, +MS2(306.4904), 20.0-25.0eV, 14.3-14.2 min #845-837

## Sheet: A14
Header,"--------------------------------------------------------"
Search title,"170905_004_SolParFull"
Timestamp,"2017-10-21T14:34:19Z"
User,"Julien"
Email,"j.slagboom@vu.nl"
Report URI,"http://pontus.few.vu.nl/cgi/master_results.pl?file=../data/20171021/F005443.dat"
Peak list data path,"JS170905000004.mgf"
Peak list format,"Mascot generic"
Search type,MIS
Mascot version,"2.3.01"
Database,"SolparFull"
Fasta file,"SolPar_full.fasta"
Total sequences,18112
Total residues,9121415
Sequences after taxonomy filter,18112
Number of queries,1218
Fixed modifications,"--------------------------------------------------------"
Identifier,"Name","Delta","Neutral loss"
1,"Carbamidomethyl (C)",57.021464
Variable modifications,"--------------------------------------------------------"
Identifier,"Name","Delta","Neutral loss(es)"
1,"Amidated (Protein C-term)",-0.984016
2,"Oxidation (M)",15.994915,0,63.998285
Search Parameters,"--------------------------------------------------------"
Taxonomy filter,"All entries"
Enzyme,"semiTrypsin"
Maximum Missed Cleavages,1
Fixed modifications,"Carbamidomethyl (C)"
Quantitation method,"None"
Variable modifications,"Amidated (Protein C-term),Oxidation (M)"
Peptide Mass Tolerance,0.2
Peptide Mass Tolerance Units,Da
Fragment Mass Tolerance,0.05
Fragment Mass Tolerance Units,Da
Mass values,Monoisotopic
Instrument type,"ESI-QUAD-TOF"
Isotope error mode,0
Format parameters,"--------------------------------------------------------"
Significance threshold,0.05
Max. number of hits,0
Use MudPIT protein scoring,1
Ions score cut-off,0
Include same-set proteins,0
Include sub-set proteins,0
Include unassigned,0
Require bold red,0
Protein hits,"--------------------------------------------------------"
prot_hit_num	prot_acc	prot_desc	prot_score	prot_mass	prot_matches	prot_matches_sig	prot_sequences	prot_sequences_sig	pep_query	pep_rank	pep_isbold	pep_isunique	pep_exp_mz	pep_exp_mr	pep_exp_z	pep_calc_mr	pep_delta	pep_miss	pep_score	pep_expect	pep_res_before	pep_seq	pep_res_after	pep_var_mod	pep_var_mod_pos	pep_scan_title
1	ALB|XP_004681276.1|protein-1900	609	194	70955	17	8	9	6	344	1	1	1	330.681	659.348	2	659.349	-0.001	0	23.55	4.9	K	TPVSEK	V			Cmpd 72, +MS2(330.6813), 24.0-30.0eV, 7.3 min #431-439
1	ALB|XP_004681276.1|protein-1900	609	194	70955	17	8	9	6	382	1	1	1	395.238	788.461	2	788.464	-0.0029	0	52.92	0.0047	K	IVTDLTK	I			Cmpd 168, +MS2(395.2380), 24.0-30.0eV, 15.1 min #894-903
1	ALB|XP_004681276.1|protein-1900	609	194	70955	17	8	9	6	401	1	1	1	395.24	788.466	2	788.464	0.0018	0	47.37	0.017	K	IVTDLTK	I			Cmpd 178, +MS2(395.2403), 24.0-30.0eV, 16.3 min #963-967
1	ALB|XP_004681276.1|protein-1900	609	194	70955	17	8	9	6	402	1	1	1	789.476	788.468	1	788.464	0.0038	0	37.55	0.16	K	IVTDLTK	I			Cmpd 173, +MS2(789.4755), 34.9-43.7eV, 15.6 min #923-932
1	ALB|XP_004681276.1|protein-1900	609	194	70955	17	8	9	6	407	1	1	1	409.716	817.417	2	817.455	-0.0374	1	28.93	1.2	K	ATEEKLK	A			Cmpd 90, +MS2(409.7158), 24.0-30.0eV, 8.9 min #459-534
1	ALB|XP_004681276.1|protein-1900	609	194	70955	17	8	9	6	425	4	1	1	300.164	897.471	3	897.474	-0.0027	0	4.24	260	R	LCVLHEK	T			Cmpd 129, +MS2(300.1644), 20.0-25.0eV, 12.6 min #678-754
1	ALB|XP_004681276.1|protein-1900	609	194	70955	17	8	9	6	426	1	1	1	300.165	897.472	3	897.474	-0.0023	0	12.66	37	R	LCVLHEK	T			Cmpd 152, +MS2(300.1646), 20.0-25.0eV, 13.8 min #814-822
1	ALB|XP_004681276.1|protein-1900	609	194	70955	17	8	9	6	549	1	1	1	507.81	1013.61	2	1013.61	-0.0059	0	28.51	1	K	QTALVELLK	H			Cmpd 258, +MS2(507.8103), 24.1-30.2eV, 21.1 min #1252
1	ALB|XP_004681276.1|protein-1900	609	194	70955	17	8	9	6	550	1	1	1	507.811	1013.61	2	1013.61	-0.0041	0	27.32	1.3	K	QTALVELLK	H			Cmpd 260, +MS2(507.8112), 24.1-30.2eV, 21.2 min #1256
1	ALB|XP_004681276.1|protein-1900	609	194	70955	17	8	9	6	554	1	1	1	507.812	1013.61	2	1013.61	-0.0029	0	26.21	1.7	K	QTALVELLK	H			Cmpd 262, +MS2(507.8118), 24.1-30.2eV, 21.2 min #1259
1	ALB|XP_004681276.1|protein-1900	609	194	70955	17	8	9	6	581	1	1	1	507.814	1013.61	2	1013.61	0.0005	0	41.6	0.048	K	QTALVELLK	H			Cmpd 237, +MS2(507.8136), 24.1-30.2eV, 19.9 min #1115-1216
1	ALB|XP_004681276.1|protein-1900	609	194	70955	17	8	9	6	612	1	1	1	569.751	1137.49	2	1137.49	-0.0033	0	64.37	0.00024	K	CCTESLVNR	R			Cmpd 162, +MS2(569.7509), 25.1-31.4eV, 14.8 min #871-879
1	ALB|XP_004681276.1|protein-1900	609	194	70955	17	8	9	6	614	1	1	1	571.861	1141.71	2	1141.71	-0.0004	1	65.29	0.00018	K	KQTALVELLK	H			Cmpd 209, +MS2(571.8606), 25.1-31.4eV, 17.5 min #1032-1048
1	ALB|XP_004681276.1|protein-1900	609	194	70955	17	8	9	6	940	1	1	1	751.813	1501.61	2	1501.62	-0.0052	1	49.47	0.0058	K	EYEATLERCCAT	A			Cmpd 189, +MS2(751.8135), 28.0-35.0eV, 16.4 min #966-974
1	ALB|XP_004681276.1|protein-1900	609	194	70955	17	8	9	6	1046	1	1	1	575.616	1723.83	3	1723.83	-0.0003	0	58.09	0.00084	R	MPCTEDFLSLILNR	L	Oxidation (M)	0.20000000000000.0	Cmpd 371, +MS2(575.6163), 21.2-26.5eV, 30.1 min #1675-1791
1	ALB|XP_004681276.1|protein-1900	609	194	70955	17	8	9	6	1047	1	1	1	575.617	1723.83	3	1723.83	0.0033	0	45.43	0.015	R	MPCTEDFLSLILNR	L	Oxidation (M)	0.20000000000000.0	Cmpd 409, +MS2(575.6175), 21.2-26.5eV, 31.2 min #1851
1	ALB|XP_004681276.1|protein-1900	609	194	70955	17	8	9	6	1048	1	1	1	575.618	1723.83	3	1723.83	0.0041	0	36.66	0.12	R	MPCTEDFLSLILNR	L	Oxidation (M)	0.20000000000000.0	Cmpd 413, +MS2(575.6177), 21.2-26.5eV, 31.3 min #1856
2	SMPD4|XP_012589708.1|protein-3530	809	43	91874	5	1	2	1	367	1	1	1	756.358	755.35	1	755.349	0.0014	0	42.64	0.038	R	ADFLGSF	C			Cmpd 325, +MS2(756.3576), 34.2-42.7eV, 26.6 min #1503-1644
2	SMPD4|XP_012589708.1|protein-3530	809	43	91874	5	1	2	1	1110	2	1	1	636.644	1906.91	3	1906.9	0.0094	0	5	160	R	VSPVEFSIAMEFLDPGGP	M	Oxidation (M)	0.000000000200000000.0	Cmpd 796, +MS2(636.6445), 22.2-27.7eV, 42.8 min #2538
2	SMPD4|XP_012589708.1|protein-3530	809	43	91874	5	1	2	1	1115	1	1	1	636.645	1906.91	3	1906.9	0.0103	0	3.64	210	R	VSPVEFSIAMEFLDPGGP	M	Oxidation (M)	0.000000000200000000.0	Cmpd 839, +MS2(636.6448), 22.2-27.7eV, 44.0 min #2610
2	SMPD4|XP_012589708.1|protein-3530	809	43	91874	5	1	2	1	1121	5	1	1	636.645	1906.91	3	1906.9	0.0113	0	0.47	440	R	VSPVEFSIAMEFLDPGGP	M	Oxidation (M)	0.000000000200000000.0	Cmpd 713, +MS2(636.6451), 22.2-27.7eV, 40.5 min #2402
2	SMPD4|XP_012589708.1|protein-3530	809	43	91874	5	1	2	1	1123	2	1	1	636.645	1906.91	3	1906.9	0.0124	0	1.2	370	R	VSPVEFSIAMEFLDPGGP	M	Oxidation (M)	0.000000000200000000.0	Cmpd 669, +MS2(636.6455), 22.2-27.7eV, 39.4 min #2338
3	PRSS57|XP_004689001.1|protein-900	283	43	30839	1	1	1	1	367	1	0	1	756.358	755.35	1	755.385	-0.035	0	42.64	0.038	R	AYGLVSF	S			Cmpd 325, +MS2(756.3576), 34.2-42.7eV, 26.6 min #1503-1644
4	LOC101628384|XP_012579467.1|protein-14696	556	39	66109	2	0	2	0	364	1	1	1	376.682	751.349	2	751.302	0.0464	0	9.85	69	K	AQEEEF	Q			Cmpd 73, +MS2(376.6817), 24.0-30.0eV, 7.0 min #416-423
4	LOC101628384|XP_012579467.1|protein-14696	556	39	66109	2	0	2	0	677	1	1	1	617.81	1233.61	2	1233.57	0.0385	0	39.29	0.082	L	QEFLYEYSR	R			Cmpd 239, +MS2(617.8098), 25.9-32.4eV, 19.1 min #1136-1142
5	SLC25A15|XP_004680286.1|protein-6871	301	23	33308	4	0	1	0	715	2	1	1	435.91	1304.71	3	1304.64	0.068	0	15.64	18	N	GSLFLAYEYSR	K			Cmpd 368, +MS2(435.9100), 20.0-25.0eV, 28.8 min #1707
5	SLC25A15|XP_004680286.1|protein-6871	301	23	33308	4	0	1	0	723	1	1	1	435.91	1304.71	3	1304.64	0.0685	0	18.26	9.9	N	GSLFLAYEYSR	K			Cmpd 380, +MS2(435.9101), 20.0-25.0eV, 29.8 min #1768
5	SLC25A15|XP_004680286.1|protein-6871	301	23	33308	4	0	1	0	730	1	1	1	435.91	1304.71	3	1304.64	0.0688	0	23.68	2.8	N	GSLFLAYEYSR	K			Cmpd 383, +MS2(435.9102), 20.0-25.0eV, 29.9 min #1776
5	SLC25A15|XP_004680286.1|protein-6871	301	23	33308	4	0	1	0	739	1	1	1	435.91	1304.71	3	1304.64	0.0691	0	22.61	3.6	N	GSLFLAYEYSR	K			Cmpd 382, +MS2(435.9103), 20.0-25.0eV, 29.9 min #1772
6	ZFYVE9|XP_012577575.1|protein-6060	678	15	75420	6	0	1	0	687	1	1	1	435.909	1304.7	3	1304.8	-0.0966	1	9.54	74	C	LALCPHLKLLK	E			Cmpd 946, +MS2(435.9085), 20.0-25.0eV, 47.1 min #2796
6	ZFYVE9|XP_012577575.1|protein-6060	678	15	75420	6	0	1	0	690	1	1	1	435.909	1304.7	3	1304.8	-0.0959	1	11.36	49	C	LALCPHLKLLK	E			Cmpd 940, +MS2(435.9087), 20.0-25.0eV, 47.0 min #2787
6	ZFYVE9|XP_012577575.1|protein-6060	678	15	75420	6	0	1	0	692	3	1	1	435.909	1304.7	3	1304.8	-0.0957	1	5.98	170	C	LALCPHLKLLK	E			Cmpd 942, +MS2(435.9088), 20.0-25.0eV, 47.0 min #2791
6	ZFYVE9|XP_012577575.1|protein-6060	678	15	75420	6	0	1	0	700	2	1	1	435.909	1304.71	3	1304.8	-0.0949	1	10.24	63	C	LALCPHLKLLK	E			Cmpd 910, +MS2(435.9091), 20.0-25.0eV, 46.0 min #2728
6	ZFYVE9|XP_012577575.1|protein-6060	678	15	75420	6	0	1	0	702	1	1	1	435.909	1304.71	3	1304.8	-0.0945	1	15.33	19	C	LALCPHLKLLK	E			Cmpd 907, +MS2(435.9092), 20.0-25.0eV, 45.9 min #2723
6	ZFYVE9|XP_012577575.1|protein-6060	678	15	75420	6	0	1	0	200	1	1	1	435.909	1304.71	3	1304.8	-0.0945	1	14.96	21	C	LALCPHLKLLK	E			Cmpd 975, +MS2(435.9092), 20.0-25.0eV, 48.2 min #2859
7	APOA1|XP_004688892.1|protein-1894	272	14	31306	7	0	1	0	687	1	0	1	435.909	1304.7	3	1304.73	-0.0277	1	9.54	74	L	SPLGAELHGRLR	T			Cmpd 946, +MS2(435.9085), 20.0-25.0eV, 47.1 min #2796
7	APOA1|XP_004688892.1|protein-1894	272	14	31306	7	0	1	0	690	1	0	1	435.909	1304.7	3	1304.73	-0.027	1	11.36	49	L	SPLGAELHGRLR	T			Cmpd 940, +MS2(435.9087), 20.0-25.0eV, 47.0 min #2787
7	APOA1|XP_004688892.1|protein-1894	272	14	31306	7	0	1	0	691	1	1	1	435.909	1304.7	3	1304.73	-0.0268	1	14.23	25	L	SPLGAELHGRLR	T			Cmpd 864, +MS2(435.9088), 20.0-25.0eV, 44.7 min #2651
7	APOA1|XP_004688892.1|protein-1894	272	14	31306	7	0	1	0	692	3	0	1	435.909	1304.7	3	1304.73	-0.0268	1	5.98	170	L	SPLGAELHGRLR	T			Cmpd 942, +MS2(435.9088), 20.0-25.0eV, 47.0 min #2791
7	APOA1|XP_004688892.1|protein-1894	272	14	31306	7	0	1	0	700	2	0	1	435.909	1304.71	3	1304.73	-0.026	1	10.24	63	L	SPLGAELHGRLR	T			Cmpd 910, +MS2(435.9091), 20.0-25.0eV, 46.0 min #2728
7	APOA1|XP_004688892.1|protein-1894	272	14	31306	7	0	1	0	702	2	0	1	435.909	1304.71	3	1304.73	-0.0256	1	14.5	24	L	SPLGAELHGRLR	T			Cmpd 907, +MS2(435.9092), 20.0-25.0eV, 45.9 min #2723
7	APOA1|XP_004688892.1|protein-1894	272	14	31306	7	0	1	0	200	1	0	1	435.909	1304.71	3	1304.73	-0.0256	1	14.96	21	L	SPLGAELHGRLR	T			Cmpd 975, +MS2(435.9092), 20.0-25.0eV, 48.2 min #2859
8	MAST1|XP_004688770.1|protein-8793	1565	14	171802	6	0	1	0	687	1	0	1	435.909	1304.7	3	1304.76	-0.0529	0	9.54	74	H	IRPSTLHGLSPK	L			Cmpd 946, +MS2(435.9085), 20.0-25.0eV, 47.1 min #2796
8	MAST1|XP_004688770.1|protein-8793	1565	14	171802	6	0	1	0	690	1	0	1	435.909	1304.7	3	1304.76	-0.0522	0	11.36	49	H	IRPSTLHGLSPK	L			Cmpd 940, +MS2(435.9087), 20.0-25.0eV, 47.0 min #2787
8	MAST1|XP_004688770.1|protein-8793	1565	14	171802	6	0	1	0	692	3	0	1	435.909	1304.7	3	1304.76	-0.0519	0	5.98	170	H	IRPSTLHGLSPK	L			Cmpd 942, +MS2(435.9088), 20.0-25.0eV, 47.0 min #2791
8	MAST1|XP_004688770.1|protein-8793	1565	14	171802	6	0	1	0	700	2	0	1	435.909	1304.71	3	1304.76	-0.0511	0	10.24	63	H	IRPSTLHGLSPK	L			Cmpd 910, +MS2(435.9091), 20.0-25.0eV, 46.0 min #2728
8	MAST1|XP_004688770.1|protein-8793	1565	14	171802	6	0	1	0	702	2	0	1	435.909	1304.71	3	1304.76	-0.0508	0	14.5	24	H	IRPSTLHGLSPK	L			Cmpd 907, +MS2(435.9092), 20.0-25.0eV, 45.9 min #2723
8	MAST1|XP_004688770.1|protein-8793	1565	14	171802	6	0	1	0	200	1	0	1	435.909	1304.71	3	1304.76	-0.0507	0	14.96	21	H	IRPSTLHGLSPK	L			Cmpd 975, +MS2(435.9092), 20.0-25.0eV, 48.2 min #2859
9	TBX5|XP_004691068.1|protein-11268	519	14	58133	6	0	1	0	687	1	0	1	435.909	1304.7	3	1304.56	0.1434	1	9.54	74	S	DDMELHRMSR	M	Oxidation (M)	0.0000000200.0	Cmpd 946, +MS2(435.9085), 20.0-25.0eV, 47.1 min #2796
9	TBX5|XP_004691068.1|protein-11268	519	14	58133	6	0	1	0	690	1	0	1	435.909	1304.7	3	1304.56	0.1441	1	11.36	49	S	DDMELHRMSR	M	Oxidation (M)	0.0000000200.0	Cmpd 940, +MS2(435.9087), 20.0-25.0eV, 47.0 min #2787
9	TBX5|XP_004691068.1|protein-11268	519	14	58133	6	0	1	0	692	3	0	1	435.909	1304.7	3	1304.56	0.1444	1	5.98	170	S	DDMELHRMSR	M	Oxidation (M)	0.0000000200.0	Cmpd 942, +MS2(435.9088), 20.0-25.0eV, 47.0 min #2791
9	TBX5|XP_004691068.1|protein-11268	519	14	58133	6	0	1	0	700	2	0	1	435.909	1304.71	3	1304.56	0.1452	1	10.24	63	S	DDMELHRMSR	M	Oxidation (M)	0.0000000200.0	Cmpd 910, +MS2(435.9091), 20.0-25.0eV, 46.0 min #2728
9	TBX5|XP_004691068.1|protein-11268	519	14	58133	6	0	1	0	702	2	0	1	435.909	1304.71	3	1304.56	0.1455	1	14.5	24	S	DDMELHRMSR	M	Oxidation (M)	0.0000000200.0	Cmpd 907, +MS2(435.9092), 20.0-25.0eV, 45.9 min #2723
9	TBX5|XP_004691068.1|protein-11268	519	14	58133	6	0	1	0	200	1	0	1	435.909	1304.71	3	1304.56	0.1456	1	14.96	21	S	DDMELHRMSR	M	Oxidation (M)	0.0000000200.0	Cmpd 975, +MS2(435.9092), 20.0-25.0eV, 48.2 min #2859

## Sheet: A19
Header,"--------------------------------------------------------"
Search title,"170905_005_SolParFull"
Timestamp,"2017-10-21T14:35:37Z"
User,"Julien"
Email,"j.slagboom@vu.nl"
Report URI,"http://pontus.few.vu.nl/cgi/master_results.pl?file=../data/20171021/F005444.dat"
Peak list data path,"JS170905000005.mgf"
Peak list format,"Mascot generic"
Search type,MIS
Mascot version,"2.3.01"
Database,"SolparFull"
Fasta file,"SolPar_full.fasta"
Total sequences,18112
Total residues,9121415
Sequences after taxonomy filter,18112
Number of queries,1194
Fixed modifications,"--------------------------------------------------------"
Identifier,"Name","Delta","Neutral loss"
1,"Carbamidomethyl (C)",57.021464
Variable modifications,"--------------------------------------------------------"
Identifier,"Name","Delta","Neutral loss(es)"
1,"Amidated (Protein C-term)",-0.984016
2,"Oxidation (M)",15.994915,0,63.998285
Search Parameters,"--------------------------------------------------------"
Taxonomy filter,"All entries"
Enzyme,"semiTrypsin"
Maximum Missed Cleavages,1
Fixed modifications,"Carbamidomethyl (C)"
Quantitation method,"None"
Variable modifications,"Amidated (Protein C-term),Oxidation (M)"
Peptide Mass Tolerance,0.2
Peptide Mass Tolerance Units,Da
Fragment Mass Tolerance,0.05
Fragment Mass Tolerance Units,Da
Mass values,Monoisotopic
Instrument type,"ESI-QUAD-TOF"
Isotope error mode,0
Format parameters,"--------------------------------------------------------"
Significance threshold,0.05
Max. number of hits,0
Use MudPIT protein scoring,1
Ions score cut-off,0
Include same-set proteins,0
Include sub-set proteins,0
Include unassigned,0
Require bold red,0
Protein hits,"--------------------------------------------------------"
prot_hit_num	prot_acc	prot_desc	prot_score	prot_mass	prot_matches	prot_matches_sig	prot_sequences	prot_sequences_sig	pep_query	pep_rank	pep_isbold	pep_isunique	pep_exp_mz	pep_exp_mr	pep_exp_z	pep_calc_mr	pep_delta	pep_miss	pep_score	pep_expect	pep_res_before	pep_seq	pep_res_after	pep_var_mod	pep_var_mod_pos	pep_scan_title
1	ALB|XP_004681276.1|protein-1900	609	144	70955	63	4	8	4	238	1	1	1	330.68	659.345	2	659.349	-0.0045	0	15.86	29	K	TPVSEK	V			Cmpd 111, +MS2(330.6795), 24.0-30.0eV, 7.2 min #410-438
1	ALB|XP_004681276.1|protein-1900	609	144	70955	63	4	8	4	291	1	1	1	395.236	788.458	2	788.464	-0.0065	0	30.76	0.77	K	IVTDLTK	I			Cmpd 12, +MS2(395.2362), 24.0-30.0eV, 1.9 min #110
1	ALB|XP_004681276.1|protein-1900	609	144	70955	63	4	8	4	292	1	1	1	395.236	788.458	2	788.464	-0.0063	0	13.34	43	K	IVTDLTK	I			Cmpd 92, +MS2(395.2363), 28.0-35.0eV, 6.1 min #363
1	ALB|XP_004681276.1|protein-1900	609	144	70955	63	4	8	4	294	1	1	1	395.236	788.458	2	788.464	-0.0062	0	4.62	320	K	IVTDLTK	I			Cmpd 43, +MS2(395.2364), 28.0-35.0eV, 3.6-0.3 min #18-228
1	ALB|XP_004681276.1|protein-1900	609	144	70955	63	4	8	4	295	2	1	1	395.236	788.458	2	788.464	-0.0062	0	14.79	31	K	IVTDLTK	I			Cmpd 25, +MS2(395.2364), 24.0-30.0eV, 2.5 min #148
1	ALB|XP_004681276.1|protein-1900	609	144	70955	63	4	8	4	296	1	1	1	395.236	788.458	2	788.464	-0.0061	0	37.86	0.15	K	IVTDLTK	I			Cmpd 94, +MS2(395.2364), 28.0-35.0eV, 6.2 min #367
1	ALB|XP_004681276.1|protein-1900	609	144	70955	63	4	8	4	297	1	1	1	395.236	788.458	2	788.464	-0.0061	0	6.1	230	K	IVTDLTK	I			Cmpd 15, +MS2(395.2364), 24.0-30.0eV, 2.0 min #121
1	ALB|XP_004681276.1|protein-1900	609	144	70955	63	4	8	4	298	1	1	1	395.236	788.458	2	788.464	-0.006	0	18.84	12	K	IVTDLTK	I			Cmpd 23, +MS2(395.2364), 24.0-30.0eV, 2.3 min #139
1	ALB|XP_004681276.1|protein-1900	609	144	70955	63	4	8	4	300	1	1	1	395.236	788.458	2	788.464	-0.006	0	22.19	5.6	K	IVTDLTK	I			Cmpd 21, +MS2(395.2364), 24.0-30.0eV, 2.3 min #134
1	ALB|XP_004681276.1|protein-1900	609	144	70955	63	4	8	4	301	1	1	1	395.236	788.458	2	788.464	-0.006	0	30.54	0.81	K	IVTDLTK	I			Cmpd 33, +MS2(395.2365), 24.0-30.0eV, 2.9 min #170
1	ALB|XP_004681276.1|protein-1900	609	144	70955	63	4	8	4	302	1	1	1	395.236	788.458	2	788.464	-0.006	0	41.25	0.069	K	IVTDLTK	I			Cmpd 42, +MS2(395.2365), 24.0-30.0eV, 3.3-0.2 min #197-12
1	ALB|XP_004681276.1|protein-1900	609	144	70955	63	4	8	4	303	1	1	1	395.236	788.458	2	788.464	-0.006	0	20.32	8.6	K	IVTDLTK	I			Cmpd 36, +MS2(395.2365), 24.0-30.0eV, 3.0 min #176
1	ALB|XP_004681276.1|protein-1900	609	144	70955	63	4	8	4	304	1	1	1	395.236	788.458	2	788.464	-0.0059	0	32.89	0.47	K	IVTDLTK	I			Cmpd 17, +MS2(395.2365), 24.0-30.0eV, 2.1 min #124
1	ALB|XP_004681276.1|protein-1900	609	144	70955	63	4	8	4	305	1	1	1	395.236	788.458	2	788.464	-0.0058	0	8.47	130	K	IVTDLTK	I			Cmpd 90, +MS2(395.2365), 28.0-35.0eV, 6.0 min #357
1	ALB|XP_004681276.1|protein-1900	609	144	70955	63	4	8	4	307	1	1	1	395.236	788.458	2	788.464	-0.0058	0	27.63	1.6	K	IVTDLTK	I			Cmpd 44, +MS2(395.2365), 28.0-35.0eV, 3.9-0.4 min #230-22
1	ALB|XP_004681276.1|protein-1900	609	144	70955	63	4	8	4	308	1	1	1	395.237	788.458	2	788.464	-0.0058	0	4.67	310	K	IVTDLTK	I			Cmpd 88, +MS2(395.2365), 28.0-35.0eV, 5.9 min #351
1	ALB|XP_004681276.1|protein-1900	609	144	70955	63	4	8	4	316	1	1	1	395.237	788.459	2	788.464	-0.0056	0	16.69	20	K	IVTDLTK	I			Cmpd 19, +MS2(395.2366), 24.0-30.0eV, 2.2 min #128
1	ALB|XP_004681276.1|protein-1900	609	144	70955	63	4	8	4	320	1	1	1	395.237	788.459	2	788.464	-0.0056	0	4.07	360	K	IVTDLTK	I			Cmpd 62, +MS2(395.2367), 28.0-35.0eV, 4.9 min #289
1	ALB|XP_004681276.1|protein-1900	609	144	70955	63	4	8	4	322	1	1	1	395.237	788.459	2	788.464	-0.0055	0	31.53	0.65	K	IVTDLTK	I			Cmpd 55, +MS2(395.2367), 24.0-30.0eV, 4.4-0.4 min #263-26
1	ALB|XP_004681276.1|protein-1900	609	144	70955	63	4	8	4	325	1	1	1	395.237	788.459	2	788.464	-0.0055	0	31.65	0.63	K	IVTDLTK	I			Cmpd 38, +MS2(395.2367), 24.0-30.0eV, 3.0 min #180
1	ALB|XP_004681276.1|protein-1900	609	144	70955	63	4	8	4	326	1	1	1	395.237	788.459	2	788.464	-0.0055	0	37.66	0.16	K	IVTDLTK	I			Cmpd 11, +MS2(395.2367), 24.0-30.0eV, 1.8 min #108
1	ALB|XP_004681276.1|protein-1900	609	144	70955	63	4	8	4	327	1	1	1	395.237	788.459	2	788.464	-0.0055	0	10.69	79	K	IVTDLTK	I			Cmpd 7, +MS2(395.2367), 24.0-30.0eV, 1.6 min #95
1	ALB|XP_004681276.1|protein-1900	609	144	70955	63	4	8	4	328	1	1	1	395.237	788.459	2	788.464	-0.0055	0	18.46	13	K	IVTDLTK	I			Cmpd 37, +MS2(395.2367), 24.0-30.0eV, 3.0 min #178
1	ALB|XP_004681276.1|protein-1900	609	144	70955	63	4	8	4	330	1	1	1	395.237	788.459	2	788.464	-0.0054	0	40.13	0.09	K	IVTDLTK	I			Cmpd 24, +MS2(395.2368), 24.0-30.0eV, 2.4 min #142
1	ALB|XP_004681276.1|protein-1900	609	144	70955	63	4	8	4	332	1	1	1	395.237	788.459	2	788.464	-0.0053	0	23.26	4.4	K	IVTDLTK	I			Cmpd 40, +MS2(395.2368), 24.0-30.0eV, 3.1 min #185
1	ALB|XP_004681276.1|protein-1900	609	144	70955	63	4	8	4	333	1	1	1	395.237	788.459	2	788.464	-0.0053	0	24.49	3.3	K	IVTDLTK	I			Cmpd 39, +MS2(395.2368), 24.0-30.0eV, 3.1 min #182
1	ALB|XP_004681276.1|protein-1900	609	144	70955	63	4	8	4	335	1	1	1	395.237	788.459	2	788.464	-0.0053	0	11.47	66	K	IVTDLTK	I			Cmpd 34, +MS2(395.2368), 24.0-30.0eV, 2.9 min #172
1	ALB|XP_004681276.1|protein-1900	609	144	70955	63	4	8	4	336	2	1	1	395.237	788.459	2	788.464	-0.0053	0	5.68	250	K	IVTDLTK	I			Cmpd 20, +MS2(395.2368), 24.0-30.0eV, 2.2 min #131
1	ALB|XP_004681276.1|protein-1900	609	144	70955	63	4	8	4	337	1	1	1	395.237	788.459	2	788.464	-0.0052	0	25.33	2.7	K	IVTDLTK	I			Cmpd 26, +MS2(395.2369), 24.0-30.0eV, 2.6 min #151
1	ALB|XP_004681276.1|protein-1900	609	144	70955	63	4	8	4	338	1	1	1	395.237	788.459	2	788.464	-0.0052	0	15.12	28	K	IVTDLTK	I			Cmpd 22, +MS2(395.2369), 24.0-30.0eV, 2.3 min #136
1	ALB|XP_004681276.1|protein-1900	609	144	70955	63	4	8	4	339	1	1	1	395.237	788.459	2	788.464	-0.0051	0	9.45	100	K	IVTDLTK	I			Cmpd 1, +MS2(395.2369), 24.0-30.0eV, 0.9-0.0 min #51-2
1	ALB|XP_004681276.1|protein-1900	609	144	70955	63	4	8	4	342	1	1	1	395.237	788.459	2	788.464	-0.0051	0	24.04	3.6	K	IVTDLTK	I			Cmpd 14, +MS2(395.2369), 24.0-30.0eV, 2.0 min #117
1	ALB|XP_004681276.1|protein-1900	609	144	70955	63	4	8	4	343	1	1	1	395.237	788.459	2	788.464	-0.0051	0	6.03	230	K	IVTDLTK	I			Cmpd 50, +MS2(395.2369), 28.0-35.0eV, 4.3 min #253
1	ALB|XP_004681276.1|protein-1900	609	144	70955	63	4	8	4	344	1	1	1	395.237	788.459	2	788.464	-0.0051	0	17.36	17	K	IVTDLTK	I			Cmpd 32, +MS2(395.2369), 24.0-30.0eV, 2.8 min #168
1	ALB|XP_004681276.1|protein-1900	609	144	70955	63	4	8	4	345	1	1	1	395.237	788.459	2	788.464	-0.0051	0	22.54	5.1	K	IVTDLTK	I			Cmpd 35, +MS2(395.2369), 24.0-30.0eV, 2.9 min #174
1	ALB|XP_004681276.1|protein-1900	609	144	70955	63	4	8	4	350	1	1	1	395.237	788.459	2	788.464	-0.0049	0	18.58	13	K	IVTDLTK	I			Cmpd 30, +MS2(395.2370), 24.0-30.0eV, 2.7 min #162
1	ALB|XP_004681276.1|protein-1900	609	144	70955	63	4	8	4	351	1	1	1	395.237	788.46	2	788.464	-0.0049	0	15.46	26	K	IVTDLTK	I			Cmpd 2, +MS2(395.2370), 24.0-30.0eV, 1.4 min #85
1	ALB|XP_004681276.1|protein-1900	609	144	70955	63	4	8	4	352	1	1	1	395.237	788.46	2	788.464	-0.0049	0	16.64	20	K	IVTDLTK	I			Cmpd 3, +MS2(395.2370), 24.0-30.0eV, 1.5 min #87
1	ALB|XP_004681276.1|protein-1900	609	144	70955	63	4	8	4	354	1	1	1	395.237	788.46	2	788.464	-0.0048	0	5.41	270	K	IVTDLTK	I			Cmpd 48, +MS2(395.2371), 28.0-35.0eV, 4.2 min #249
1	ALB|XP_004681276.1|protein-1900	609	144	70955	63	4	8	4	355	1	1	1	395.237	788.46	2	788.464	-0.0047	0	16.11	23	K	IVTDLTK	I			Cmpd 31, +MS2(395.2371), 24.0-30.0eV, 2.8 min #165
1	ALB|XP_004681276.1|protein-1900	609	144	70955	63	4	8	4	356	1	1	1	395.237	788.46	2	788.464	-0.0047	0	14.64	32	K	IVTDLTK	I			Cmpd 5, +MS2(395.2371), 24.0-30.0eV, 1.5 min #91
1	ALB|XP_004681276.1|protein-1900	609	144	70955	63	4	8	4	357	1	1	1	395.237	788.46	2	788.464	-0.0046	0	8.09	140	K	IVTDLTK	I			Cmpd 82, +MS2(395.2372), 28.0-35.0eV, 5.7 min #338
1	ALB|XP_004681276.1|protein-1900	609	144	70955	63	4	8	4	358	1	1	1	395.237	788.46	2	788.464	-0.0046	0	19.76	9.7	K	IVTDLTK	I			Cmpd 4, +MS2(395.2372), 24.0-30.0eV, 1.5 min #89
1	ALB|XP_004681276.1|protein-1900	609	144	70955	63	4	8	4	361	1	1	1	395.237	788.46	2	788.464	-0.0045	0	19.85	9.5	K	IVTDLTK	I			Cmpd 6, +MS2(395.2372), 24.0-30.0eV, 1.6 min #93
1	ALB|XP_004681276.1|protein-1900	609	144	70955	63	4	8	4	363	1	1	1	395.237	788.46	2	788.464	-0.0045	0	12.91	47	K	IVTDLTK	I			Cmpd 49, +MS2(395.2372), 28.0-35.0eV, 4.2 min #251
1	ALB|XP_004681276.1|protein-1900	609	144	70955	63	4	8	4	364	1	1	1	395.237	788.46	2	788.464	-0.0045	0	14.33	34	K	IVTDLTK	I			Cmpd 10, +MS2(395.2372), 24.0-30.0eV, 1.8 min #105
1	ALB|XP_004681276.1|protein-1900	609	144	70955	63	4	8	4	367	1	1	1	395.237	788.46	2	788.464	-0.0042	0	11.68	63	K	IVTDLTK	I			Cmpd 27, +MS2(395.2373), 24.0-30.0eV, 2.6 min #154
1	ALB|XP_004681276.1|protein-1900	609	144	70955	63	4	8	4	371	1	1	1	395.237	788.46	2	788.464	-0.0041	0	15.91	24	K	IVTDLTK	I			Cmpd 9, +MS2(395.2374), 24.0-30.0eV, 1.7 min #101
1	ALB|XP_004681276.1|protein-1900	609	144	70955	63	4	8	4	372	1	1	1	395.237	788.46	2	788.464	-0.0041	0	21.25	6.9	K	IVTDLTK	I			Cmpd 8, +MS2(395.2374), 24.0-30.0eV, 1.7 min #99
1	ALB|XP_004681276.1|protein-1900	609	144	70955	63	4	8	4	373	1	1	1	395.238	788.461	2	788.464	-0.0039	0	31.9	0.6	K	IVTDLTK	I			Cmpd 13, +MS2(395.2375), 24.0-30.0eV, 1.9 min #114
1	ALB|XP_004681276.1|protein-1900	609	144	70955	63	4	8	4	378	1	1	1	395.238	788.462	2	788.464	-0.002	0	52.77	0.0049	K	IVTDLTK	I			Cmpd 238, +MS2(395.2385), 24.0-30.0eV, 15.1-0.5 min #893-28
1	ALB|XP_004681276.1|protein-1900	609	144	70955	63	4	8	4	391	1	1	1	395.24	788.464	2	788.464	0.0001	0	6.97	190	K	IVTDLTK	I			Cmpd 248, +MS2(395.2395), 24.0-30.0eV, 16.2-0.5 min #961-31
1	ALB|XP_004681276.1|protein-1900	609	144	70955	63	4	8	4	411	1	1	1	409.714	817.413	2	817.455	-0.0411	1	28.61	1.3	K	ATEEKLK	A			Cmpd 134, +MS2(409.7140), 24.0-30.0eV, 8.9 min #525-533
1	ALB|XP_004681276.1|protein-1900	609	144	70955	63	4	8	4	412	1	1	1	409.714	817.414	2	817.455	-0.0409	1	18.28	14	K	ATEEKLK	A			Cmpd 119, +MS2(409.7141), 24.0-30.0eV, 7.8 min #457-465
1	ALB|XP_004681276.1|protein-1900	609	144	70955	63	4	8	4	425	1	1	1	300.164	897.469	3	897.474	-0.0049	0	9.52	77	R	LCVLHEK	T			Cmpd 182, +MS2(300.1637), 20.0-25.0eV, 11.4-0.5 min #673-30
1	ALB|XP_004681276.1|protein-1900	609	144	70955	63	4	8	4	426	1	1	1	300.164	897.47	3	897.474	-0.0048	0	11.92	44	R	LCVLHEK	T			Cmpd 202, +MS2(300.1638), 20.0-25.0eV, 12.5-0.6 min #741-33
1	ALB|XP_004681276.1|protein-1900	609	144	70955	63	4	8	4	545	1	1	1	507.812	1013.61	2	1013.61	-0.0022	0	33.53	0.31	K	QTALVELLK	H			Cmpd 326, +MS2(507.8122), 24.1-30.2eV, 21.1 min #1251
1	ALB|XP_004681276.1|protein-1900	609	144	70955	63	4	8	4	554	1	1	1	507.813	1013.61	2	1013.61	-0.001	0	33.32	0.33	K	QTALVELLK	H			Cmpd 327, +MS2(507.8128), 24.1-30.2eV, 21.1 min #1253
1	ALB|XP_004681276.1|protein-1900	609	144	70955	63	4	8	4	566	1	1	1	507.813	1013.61	2	1013.61	0.0003	0	36.5	0.16	K	QTALVELLK	H			Cmpd 328, +MS2(507.8135), 24.1-30.2eV, 21.2 min #1257
1	ALB|XP_004681276.1|protein-1900	609	144	70955	63	4	8	4	567	1	1	1	507.813	1013.61	2	1013.61	0.0003	0	39.11	0.086	K	QTALVELLK	H			Cmpd 305, +MS2(507.8135), 24.1-30.2eV, 19.9 min #1114-1189
1	ALB|XP_004681276.1|protein-1900	609	144	70955	63	4	8	4	612	1	1	1	569.753	1137.49	2	1137.49	0.0012	0	68.21	9.9e-05	K	CCTESLVNR	R			Cmpd 231, +MS2(569.7532), 25.1-31.4eV, 14.8 min #870-878
1	ALB|XP_004681276.1|protein-1900	609	144	70955	63	4	8	4	614	1	1	1	571.862	1141.71	2	1141.71	0.003	1	65.48	0.00017	K	KQTALVELLK	H			Cmpd 273, +MS2(571.8623), 25.1-31.4eV, 17.6 min #1035-1047
1	ALB|XP_004681276.1|protein-1900	609	144	70955	63	4	8	4	1057	1	1	1	575.617	1723.83	3	1723.83	0.0017	0	41.63	0.037	R	MPCTEDFLSLILNR	L	Oxidation (M)	0.20000000000000.0	Cmpd 434, +MS2(575.6170), 21.2-26.5eV, 29.9 min #1675-1782
2	IQCH|XP_004687568.1|protein-3978	676	46	77090	2	2	1	1	267	1	1	1	367.211	732.408	2	732.413	-0.005	1	43.66	0.042	K	VITSSRA	Q			Cmpd 131, +MS2(367.2113), 24.0-30.0eV, 8.6 min #509-517
2	IQCH|XP_004687568.1|protein-3978	676	46	77090	2	2	1	1	268	1	1	1	367.212	732.409	2	732.413	-0.0043	1	44.03	0.039	K	VITSSRA	Q			Cmpd 120, +MS2(367.2116), 24.0-30.0eV, 7.8 min #462-469
3	SMPD4|XP_012589708.1|protein-3530	809	43	91874	2	1	2	1	275	1	1	1	756.359	755.352	1	755.349	0.0028	0	42.71	0.038	R	ADFLGSF	C			Cmpd 386, +MS2(756.3591), 34.2-42.7eV, 26.6 min #1506-1647
3	SMPD4|XP_012589708.1|protein-3530	809	43	91874	2	1	2	1	1129	2	1	1	636.646	1906.92	3	1906.9	0.0132	0	4.68	170	R	VSPVEFSIAMEFLDPGGP	M	Oxidation (M)	0.000000000200000000.0	Cmpd 747, +MS2(636.6458), 22.2-27.7eV, 40.0 min #2375
4	TMEM234|XP_004679475.1|protein-16990	153	41	16489	1	0	1	0	414	1	1	1	421.759	841.503	2	841.502	0.0006	0	40.98	0.057	L	VAISSLPR	D			Cmpd 258, +MS2(421.7586), 24.0-30.0eV, 16.4 min #970-978
5	UBOX5|XP_004687411.1|protein-5784	484	41	53328	1	0	1	0	414	1	0	1	421.759	841.503	2	841.466	0.037	0	40.98	0.057	L	VAAESLPR	D			Cmpd 258, +MS2(421.7586), 24.0-30.0eV, 16.4 min #970-978
6	LOC101628384|XP_012579467.1|protein-14696	556	36	66109	2	0	2	0	274	1	1	1	376.68	751.345	2	751.302	0.0427	0	7.68	110	K	AQEEEF	Q			Cmpd 112, +MS2(376.6798), 24.0-30.0eV, 7.2 min #423-431
6	LOC101628384|XP_012579467.1|protein-14696	556	36	66109	2	0	2	0	673	1	1	1	617.812	1233.61	2	1233.57	0.0421	0	36.19	0.17	L	QEFLYEYSR	R			Cmpd 304, +MS2(617.8116), 25.9-32.4eV, 19.1 min #1130-1137
7	EEF2|XP_004689401.1|protein-10744	883	35	98586	41	0	1	0	291	6	0	1	395.236	788.458	2	788.464	-0.0065	0	15.5	26	N	VLTDITK	G			Cmpd 12, +MS2(395.2362), 24.0-30.0eV, 1.9 min #110
7	EEF2|XP_004689401.1|protein-10744	883	35	98586	41	0	1	0	292	4	0	1	395.236	788.458	2	788.464	-0.0063	0	10.38	85	N	VLTDITK	G			Cmpd 92, +MS2(395.2363), 28.0-35.0eV, 6.1 min #363
7	EEF2|XP_004689401.1|protein-10744	883	35	98586	41	0	1	0	294	3	0	1	395.236	788.458	2	788.464	-0.0062	0	2.01	580	N	VLTDITK	G			Cmpd 43, +MS2(395.2364), 28.0-35.0eV, 3.6-0.3 min #18-228
7	EEF2|XP_004689401.1|protein-10744	883	35	98586	41	0	1	0	296	1	0	1	395.236	788.458	2	788.464	-0.0061	0	37.86	0.15	N	VLTDITK	G			Cmpd 94, +MS2(395.2364), 28.0-35.0eV, 6.2 min #367
7	EEF2|XP_004689401.1|protein-10744	883	35	98586	41	0	1	0	298	1	0	1	395.236	788.458	2	788.464	-0.006	0	18.84	12	N	VLTDITK	G			Cmpd 23, +MS2(395.2364), 24.0-30.0eV, 2.3 min #139
7	EEF2|XP_004689401.1|protein-10744	883	35	98586	41	0	1	0	300	1	0	1	395.236	788.458	2	788.464	-0.006	0	22.19	5.6	N	VLTDITK	G			Cmpd 21, +MS2(395.2364), 24.0-30.0eV, 2.3 min #134
7	EEF2|XP_004689401.1|protein-10744	883	35	98586	41	0	1	0	301	4	0	1	395.236	788.458	2	788.464	-0.006	0	17.17	18	N	VLTDITK	G			Cmpd 33, +MS2(395.2365), 24.0-30.0eV, 2.9 min #170
7	EEF2|XP_004689401.1|protein-10744	883	35	98586	41	0	1	0	302	2	0	1	395.236	788.458	2	788.464	-0.006	0	25.6	2.5	N	VLTDITK	G			Cmpd 42, +MS2(395.2365), 24.0-30.0eV, 3.3-0.2 min #197-12
7	EEF2|XP_004689401.1|protein-10744	883	35	98586	41	0	1	0	303	1	0	1	395.236	788.458	2	788.464	-0.006	0	20.32	8.6	N	VLTDITK	G			Cmpd 36, +MS2(395.2365), 24.0-30.0eV, 3.0 min #176
7	EEF2|XP_004689401.1|protein-10744	883	35	98586	41	0	1	0	304	6	0	1	395.236	788.458	2	788.464	-0.0059	0	16.49	21	N	VLTDITK	G			Cmpd 17, +MS2(395.2365), 24.0-30.0eV, 2.1 min #124
7	EEF2|XP_004689401.1|protein-10744	883	35	98586	41	0	1	0	307	1	0	1	395.236	788.458	2	788.464	-0.0058	0	27.63	1.6	N	VLTDITK	G			Cmpd 44, +MS2(395.2365), 28.0-35.0eV, 3.9-0.4 min #230-22
7	EEF2|XP_004689401.1|protein-10744	883	35	98586	41	0	1	0	308	1	0	1	395.237	788.458	2	788.464	-0.0058	0	4.67	310	N	VLTDITK	G			Cmpd 88, +MS2(395.2365), 28.0-35.0eV, 5.9 min #351
7	EEF2|XP_004689401.1|protein-10744	883	35	98586	41	0	1	0	316	1	0	1	395.237	788.459	2	788.464	-0.0056	0	16.69	20	N	VLTDITK	G			Cmpd 19, +MS2(395.2366), 24.0-30.0eV, 2.2 min #128
7	EEF2|XP_004689401.1|protein-10744	883	35	98586	41	0	1	0	320	1	0	1	395.237	788.459	2	788.464	-0.0056	0	4.07	360	N	VLTDITK	G			Cmpd 62, +MS2(395.2367), 28.0-35.0eV, 4.9 min #289
7	EEF2|XP_004689401.1|protein-10744	883	35	98586	41	0	1	0	322	6	0	1	395.237	788.459	2	788.464	-0.0055	0	15.64	25	N	VLTDITK	G			Cmpd 55, +MS2(395.2367), 24.0-30.0eV, 4.4-0.4 min #263-26
7	EEF2|XP_004689401.1|protein-10744	883	35	98586	41	0	1	0	325	5	0	1	395.237	788.459	2	788.464	-0.0055	0	18.37	13	N	VLTDITK	G			Cmpd 38, +MS2(395.2367), 24.0-30.0eV, 3.0 min #180
7	EEF2|XP_004689401.1|protein-10744	883	35	98586	41	0	1	0	326	1	0	1	395.237	788.459	2	788.464	-0.0055	0	37.66	0.16	N	VLTDITK	G			Cmpd 11, +MS2(395.2367), 24.0-30.0eV, 1.8 min #108
7	EEF2|XP_004689401.1|protein-10744	883	35	98586	41	0	1	0	327	1	0	1	395.237	788.459	2	788.464	-0.0055	0	10.69	79	N	VLTDITK	G			Cmpd 7, +MS2(395.2367), 24.0-30.0eV, 1.6 min #95
7	EEF2|XP_004689401.1|protein-10744	883	35	98586	41	0	1	0	328	1	0	1	395.237	788.459	2	788.464	-0.0055	0	18.46	13	N	VLTDITK	G			Cmpd 37, +MS2(395.2367), 24.0-30.0eV, 3.0 min #178
7	EEF2|XP_004689401.1|protein-10744	883	35	98586	41	0	1	0	330	2	0	1	395.237	788.459	2	788.464	-0.0054	0	24.37	3.4	N	VLTDITK	G			Cmpd 24, +MS2(395.2368), 24.0-30.0eV, 2.4 min #142
7	EEF2|XP_004689401.1|protein-10744	883	35	98586	41	0	1	0	333	1	0	1	395.237	788.459	2	788.464	-0.0053	0	24.49	3.3	N	VLTDITK	G			Cmpd 39, +MS2(395.2368), 24.0-30.0eV, 3.1 min #182
7	EEF2|XP_004689401.1|protein-10744	883	35	98586	41	0	1	0	335	3	0	1	395.237	788.459	2	788.464	-0.0053	0	8.72	120	N	VLTDITK	G			Cmpd 34, +MS2(395.2368), 24.0-30.0eV, 2.9 min #172
7	EEF2|XP_004689401.1|protein-10744	883	35	98586	41	0	1	0	339	3	0	1	395.237	788.459	2	788.464	-0.0051	0	6.48	210	N	VLTDITK	G			Cmpd 1, +MS2(395.2369), 24.0-30.0eV, 0.9-0.0 min #51-2
7	EEF2|XP_004689401.1|protein-10744	883	35	98586	41	0	1	0	342	1	0	1	395.237	788.459	2	788.464	-0.0051	0	24.04	3.6	N	VLTDITK	G			Cmpd 14, +MS2(395.2369), 24.0-30.0eV, 2.0 min #117
7	EEF2|XP_004689401.1|protein-10744	883	35	98586	41	0	1	0	343	1	0	1	395.237	788.459	2	788.464	-0.0051	0	6.03	230	N	VLTDITK	G			Cmpd 50, +MS2(395.2369), 28.0-35.0eV, 4.3 min #253
7	EEF2|XP_004689401.1|protein-10744	883	35	98586	41	0	1	0	344	1	0	1	395.237	788.459	2	788.464	-0.0051	0	17.36	17	N	VLTDITK	G			Cmpd 32, +MS2(395.2369), 24.0-30.0eV, 2.8 min #168
7	EEF2|XP_004689401.1|protein-10744	883	35	98586	41	0	1	0	345	1	0	1	395.237	788.459	2	788.464	-0.0051	0	22.54	5.1	N	VLTDITK	G			Cmpd 35, +MS2(395.2369), 24.0-30.0eV, 2.9 min #174
7	EEF2|XP_004689401.1|protein-10744	883	35	98586	41	0	1	0	350	1	0	1	395.237	788.459	2	788.464	-0.0049	0	18.58	13	N	VLTDITK	G			Cmpd 30, +MS2(395.2370), 24.0-30.0eV, 2.7 min #162
7	EEF2|XP_004689401.1|protein-10744	883	35	98586	41	0	1	0	351	1	0	1	395.237	788.46	2	788.464	-0.0049	0	15.46	26	N	VLTDITK	G			Cmpd 2, +MS2(395.2370), 24.0-30.0eV, 1.4 min #85
7	EEF2|XP_004689401.1|protein-10744	883	35	98586	41	0	1	0	352	2	0	1	395.237	788.46	2	788.464	-0.0049	0	16.23	22	N	VLTDITK	G			Cmpd 3, +MS2(395.2370), 24.0-30.0eV, 1.5 min #87
7	EEF2|XP_004689401.1|protein-10744	883	35	98586	41	0	1	0	355	3	0	1	395.237	788.46	2	788.464	-0.0047	0	11.99	58	N	VLTDITK	G			Cmpd 31, +MS2(395.2371), 24.0-30.0eV, 2.8 min #165
7	EEF2|XP_004689401.1|protein-10744	883	35	98586	41	0	1	0	356	7	0	1	395.237	788.46	2	788.464	-0.0047	0	4.55	320	N	VLTDITK	G			Cmpd 5, +MS2(395.2371), 24.0-30.0eV, 1.5 min #91
7	EEF2|XP_004689401.1|protein-10744	883	35	98586	41	0	1	0	357	1	0	1	395.237	788.46	2	788.464	-0.0046	0	8.09	140	N	VLTDITK	G			Cmpd 82, +MS2(395.2372), 28.0-35.0eV, 5.7 min #338
7	EEF2|XP_004689401.1|protein-10744	883	35	98586	41	0	1	0	358	1	0	1	395.237	788.46	2	788.464	-0.0046	0	19.76	9.7	N	VLTDITK	G			Cmpd 4, +MS2(395.2372), 24.0-30.0eV, 1.5 min #89
7	EEF2|XP_004689401.1|protein-10744	883	35	98586	41	0	1	0	361	2	0	1	395.237	788.46	2	788.464	-0.0045	0	16.16	22	N	VLTDITK	G			Cmpd 6, +MS2(395.2372), 24.0-30.0eV, 1.6 min #93
7	EEF2|XP_004689401.1|protein-10744	883	35	98586	41	0	1	0	363	1	0	1	395.237	788.46	2	788.464	-0.0045	0	12.91	47	N	VLTDITK	G			Cmpd 49, +MS2(395.2372), 28.0-35.0eV, 4.2 min #251
7	EEF2|XP_004689401.1|protein-10744	883	35	98586	41	0	1	0	364	1	0	1	395.237	788.46	2	788.464	-0.0045	0	14.33	34	N	VLTDITK	G			Cmpd 10, +MS2(395.2372), 24.0-30.0eV, 1.8 min #105
7	EEF2|XP_004689401.1|protein-10744	883	35	98586	41	0	1	0	367	1	0	1	395.237	788.46	2	788.464	-0.0042	0	11.68	63	N	VLTDITK	G			Cmpd 27, +MS2(395.2373), 24.0-30.0eV, 2.6 min #154
7	EEF2|XP_004689401.1|protein-10744	883	35	98586	41	0	1	0	373	2	0	1	395.238	788.461	2	788.464	-0.0039	0	26.83	1.9	N	VLTDITK	G			Cmpd 13, +MS2(395.2375), 24.0-30.0eV, 1.9 min #114
7	EEF2|XP_004689401.1|protein-10744	883	35	98586	41	0	1	0	378	3	0	1	395.238	788.462	2	788.464	-0.002	0	33.78	0.39	N	VLTDITK	G			Cmpd 238, +MS2(395.2385), 24.0-30.0eV, 15.1-0.5 min #893-28
7	EEF2|XP_004689401.1|protein-10744	883	35	98586	41	0	1	0	391	3	0	1	395.24	788.464	2	788.464	0.0001	0	4.49	330	N	VLTDITK	G			Cmpd 248, +MS2(395.2395), 24.0-30.0eV, 16.2-0.5 min #961-31
8	TTN|XP_012582315.1|protein-17982	37163	17	4163711	55	0	15	0	258	3	1	1	353.679	705.343	2	705.337	0.0066	1	16.19	21	K	MPVKDT	T	Oxidation (M)	0.200000.0	Cmpd 114, +MS2(353.6789), 24.0-30.0eV, 7.5 min #442-451
8	TTN|XP_012582315.1|protein-17982	37163	17	4163711	55	0	15	0	267	4	0	1	367.211	732.408	2	732.417	-0.009	0	20.3	9.2	P	VITWSK	K			Cmpd 131, +MS2(367.2113), 24.0-30.0eV, 8.6 min #509-517
8	TTN|XP_012582315.1|protein-17982	37163	17	4163711	55	0	15	0	268	4	0	1	367.212	732.409	2	732.417	-0.0084	0	20.16	9.5	P	VITWSK	K			Cmpd 120, +MS2(367.2116), 24.0-30.0eV, 7.8 min #462-469
8	TTN|XP_012582315.1|protein-17982	37163	17	4163711	55	0	15	0	274	1	0	1	376.68	751.345	2	751.339	0.0063	1	7.68	110	K	EKAEFE	I			Cmpd 112, +MS2(376.6798), 24.0-30.0eV, 7.2 min #423-431
8	TTN|XP_012582315.1|protein-17982	37163	17	4163711	55	0	15	0	277	7	1	1	386.233	770.452	2	770.44	0.0121	0	4.01	290	L	IVGNVNR	F			Cmpd 246, +MS2(386.2333), 24.0-30.0eV, 15.8 min #930-941
8	TTN|XP_012582315.1|protein-17982	37163	17	4163711	55	0	15	0	282	6	1	1	393.2	784.386	2	784.383	0.0035	0	6.74	150	V	HSGETVR	F			Cmpd 181, +MS2(393.2004), 24.0-30.0eV, 11.6 min #687-693
8	TTN|XP_012582315.1|protein-17982	37163	17	4163711	55	0	15	0	291	1	0	1	395.236	788.458	2	788.464	-0.0065	0	30.76	0.77	P	IVTEVTK	D			Cmpd 12, +MS2(395.2362), 24.0-30.0eV, 1.9 min #110
8	TTN|XP_012582315.1|protein-17982	37163	17	4163711	55	0	15	0	295	2	0	1	395.236	788.458	2	788.464	-0.0062	0	14.79	31	P	IVTEVTK	D			Cmpd 25, +MS2(395.2364), 24.0-30.0eV, 2.5 min #148
8	TTN|XP_012582315.1|protein-17982	37163	17	4163711	55	0	15	0	296	6	0	1	395.236	788.458	2	788.464	-0.0061	0	19.87	9.5	P	IVTEVTK	D			Cmpd 94, +MS2(395.2364), 28.0-35.0eV, 6.2 min #367
8	TTN|XP_012582315.1|protein-17982	37163	17	4163711	55	0	15	0	298	6	0	1	395.236	788.458	2	788.464	-0.006	0	7.49	160	P	IVTEVTK	D			Cmpd 23, +MS2(395.2364), 24.0-30.0eV, 2.3 min #139
8	TTN|XP_012582315.1|protein-17982	37163	17	4163711	55	0	15	0	300	3	0	1	395.236	788.458	2	788.464	-0.006	0	18.56	13	P	IVTEVTK	D			Cmpd 21, +MS2(395.2364), 24.0-30.0eV, 2.3 min #134
8	TTN|XP_012582315.1|protein-17982	37163	17	4163711	55	0	15	0	301	1	0	1	395.236	788.458	2	788.464	-0.006	0	30.54	0.81	P	IVTEVTK	D			Cmpd 33, +MS2(395.2365), 24.0-30.0eV, 2.9 min #170
8	TTN|XP_012582315.1|protein-17982	37163	17	4163711	55	0	15	0	302	6	0	1	395.236	788.458	2	788.464	-0.006	0	24.61	3.2	P	IVTEVTK	D			Cmpd 42, +MS2(395.2365), 24.0-30.0eV, 3.3-0.2 min #197-12
8	TTN|XP_012582315.1|protein-17982	37163	17	4163711	55	0	15	0	303	3	0	1	395.236	788.458	2	788.464	-0.006	0	18.62	13	P	IVTEVTK	D			Cmpd 36, +MS2(395.2365), 24.0-30.0eV, 3.0 min #176
8	TTN|XP_012582315.1|protein-17982	37163	17	4163711	55	0	15	0	304	5	0	1	395.236	788.458	2	788.464	-0.0059	0	19	12	P	IVTEVTK	D			Cmpd 17, +MS2(395.2365), 24.0-30.0eV, 2.1 min #124
8	TTN|XP_012582315.1|protein-17982	37163	17	4163711	55	0	15	0	305	1	0	1	395.236	788.458	2	788.464	-0.0058	0	8.47	130	P	IVTEVTK	D			Cmpd 90, +MS2(395.2365), 28.0-35.0eV, 6.0 min #357
8	TTN|XP_012582315.1|protein-17982	37163	17	4163711	55	0	15	0	307	6	0	1	395.236	788.458	2	788.392	0.0669	0	13.1	45	L	EPSDITK	D			Cmpd 44, +MS2(395.2365), 28.0-35.0eV, 3.9-0.4 min #230-22
8	TTN|XP_012582315.1|protein-17982	37163	17	4163711	55	0	15	0	322	2	0	1	395.237	788.459	2	788.464	-0.0055	0	19.08	11	P	IVTEVTK	D			Cmpd 55, +MS2(395.2367), 24.0-30.0eV, 4.4-0.4 min #263-26
8	TTN|XP_012582315.1|protein-17982	37163	17	4163711	55	0	15	0	325	2	0	1	395.237	788.459	2	788.464	-0.0055	0	21.52	6.5	P	IVTEVTK	D			Cmpd 38, +MS2(395.2367), 24.0-30.0eV, 3.0 min #180
8	TTN|XP_012582315.1|protein-17982	37163	17	4163711	55	0	15	0	326	6	0	1	395.237	788.459	2	788.392	0.0673	0	19.75	9.8	L	EPSDITK	D			Cmpd 11, +MS2(395.2367), 24.0-30.0eV, 1.8 min #108
8	TTN|XP_012582315.1|protein-17982	37163	17	4163711	55	0	15	0	328	1	0	1	395.237	788.459	2	788.464	-0.0055	0	18.46	13	P	IVTEVTK	D			Cmpd 37, +MS2(395.2367), 24.0-30.0eV, 3.0 min #178
8	TTN|XP_012582315.1|protein-17982	37163	17	4163711	55	0	15	0	330	5	0	1	395.237	788.459	2	788.464	-0.0054	0	24	3.7	P	IVTEVTK	D			Cmpd 24, +MS2(395.2368), 24.0-30.0eV, 2.4 min #142
8	TTN|XP_012582315.1|protein-17982	37163	17	4163711	55	0	15	0	333	6	0	1	395.237	788.459	2	788.464	-0.0053	0	10.84	76	P	IVTEVTK	D			Cmpd 39, +MS2(395.2368), 24.0-30.0eV, 3.1 min #182
8	TTN|XP_012582315.1|protein-17982	37163	17	4163711	55	0	15	0	336	2	0	1	395.237	788.459	2	788.464	-0.0053	0	5.68	250	P	IVTEVTK	D			Cmpd 20, +MS2(395.2368), 24.0-30.0eV, 2.2 min #131
8	TTN|XP_012582315.1|protein-17982	37163	17	4163711	55	0	15	0	337	2	0	1	395.237	788.459	2	788.464	-0.0052	0	18.67	13	P	IVTEVTK	D			Cmpd 26, +MS2(395.2369), 24.0-30.0eV, 2.6 min #151
8	TTN|XP_012582315.1|protein-17982	37163	17	4163711	55	0	15	0	338	1	0	1	395.237	788.459	2	788.464	-0.0052	0	15.12	28	P	IVTEVTK	D			Cmpd 22, +MS2(395.2369), 24.0-30.0eV, 2.3 min #136
8	TTN|XP_012582315.1|protein-17982	37163	17	4163711	55	0	15	0	339	6	0	1	395.237	788.459	2	788.464	-0.0051	0	4.38	340	P	IVTEVTK	D			Cmpd 1, +MS2(395.2369), 24.0-30.0eV, 0.9-0.0 min #51-2
8	TTN|XP_012582315.1|protein-17982	37163	17	4163711	55	0	15	0	342	6	0	1	395.237	788.459	2	788.392	0.0677	0	10.7	79	L	EPSDITK	D			Cmpd 14, +MS2(395.2369), 24.0-30.0eV, 2.0 min #117
8	TTN|XP_012582315.1|protein-17982	37163	17	4163711	55	0	15	0	343	6	0	1	395.237	788.459	2	788.392	0.0677	0	3.58	400	L	EPSDITK	D			Cmpd 50, +MS2(395.2369), 28.0-35.0eV, 4.3 min #253
8	TTN|XP_012582315.1|protein-17982	37163	17	4163711	55	0	15	0	344	1	0	1	395.237	788.459	2	788.464	-0.0051	0	17.36	17	P	IVTEVTK	D			Cmpd 32, +MS2(395.2369), 24.0-30.0eV, 2.8 min #168
8	TTN|XP_012582315.1|protein-17982	37163	17	4163711	55	0	15	0	345	3	0	1	395.237	788.459	2	788.464	-0.0051	0	12.59	51	P	IVTEVTK	D			Cmpd 35, +MS2(395.2369), 24.0-30.0eV, 2.9 min #174
8	TTN|XP_012582315.1|protein-17982	37163	17	4163711	55	0	15	0	350	1	0	1	395.237	788.459	2	788.464	-0.0049	0	18.58	13	P	IVTEVTK	D			Cmpd 30, +MS2(395.2370), 24.0-30.0eV, 2.7 min #162
8	TTN|XP_012582315.1|protein-17982	37163	17	4163711	55	0	15	0	351	3	0	1	395.237	788.46	2	788.464	-0.0049	0	6.33	210	P	IVTEVTK	D			Cmpd 2, +MS2(395.2370), 24.0-30.0eV, 1.4 min #85
8	TTN|XP_012582315.1|protein-17982	37163	17	4163711	55	0	15	0	352	3	0	1	395.237	788.46	2	788.464	-0.0049	0	10.35	85	P	IVTEVTK	D			Cmpd 3, +MS2(395.2370), 24.0-30.0eV, 1.5 min #87
8	TTN|XP_012582315.1|protein-17982	37163	17	4163711	55	0	15	0	354	1	0	1	395.237	788.46	2	788.464	-0.0048	0	5.41	270	P	IVTEVTK	D			Cmpd 48, +MS2(395.2371), 28.0-35.0eV, 4.2 min #249
8	TTN|XP_012582315.1|protein-17982	37163	17	4163711	55	0	15	0	355	6	0	1	395.237	788.46	2	788.464	-0.0047	0	7.86	150	P	IVTEVTK	D			Cmpd 31, +MS2(395.2371), 24.0-30.0eV, 2.8 min #165
8	TTN|XP_012582315.1|protein-17982	37163	17	4163711	55	0	15	0	356	1	0	1	395.237	788.46	2	788.464	-0.0047	0	14.64	32	P	IVTEVTK	D			Cmpd 5, +MS2(395.2371), 24.0-30.0eV, 1.5 min #91
8	TTN|XP_012582315.1|protein-17982	37163	17	4163711	55	0	15	0	358	3	0	1	395.237	788.46	2	788.464	-0.0046	0	10.36	85	P	IVTEVTK	D			Cmpd 4, +MS2(395.2372), 24.0-30.0eV, 1.5 min #89
8	TTN|XP_012582315.1|protein-17982	37163	17	4163711	55	0	15	0	361	3	0	1	395.237	788.46	2	788.464	-0.0045	0	14.6	32	P	IVTEVTK	D			Cmpd 6, +MS2(395.2372), 24.0-30.0eV, 1.6 min #93
8	TTN|XP_012582315.1|protein-17982	37163	17	4163711	55	0	15	0	363	3	0	1	395.237	788.46	2	788.464	-0.0045	0	7.19	180	P	IVTEVTK	D			Cmpd 49, +MS2(395.2372), 28.0-35.0eV, 4.2 min #251
8	TTN|XP_012582315.1|protein-17982	37163	17	4163711	55	0	15	0	367	3	0	1	395.237	788.46	2	788.464	-0.0042	0	7.87	150	P	IVTEVTK	D			Cmpd 27, +MS2(395.2373), 24.0-30.0eV, 2.6 min #154
8	TTN|XP_012582315.1|protein-17982	37163	17	4163711	55	0	15	0	371	3	0	1	395.237	788.46	2	788.464	-0.0041	0	15.04	29	P	IVTEVTK	D			Cmpd 9, +MS2(395.2374), 24.0-30.0eV, 1.7 min #101
8	TTN|XP_012582315.1|protein-17982	37163	17	4163711	55	0	15	0	372	1	0	1	395.237	788.46	2	788.464	-0.0041	0	21.25	6.9	P	IVTEVTK	D			Cmpd 8, +MS2(395.2374), 24.0-30.0eV, 1.7 min #99
8	TTN|XP_012582315.1|protein-17982	37163	17	4163711	55	0	15	0	373	6	0	1	395.238	788.461	2	788.464	-0.0039	0	16.23	22	P	IVTEVTK	D			Cmpd 13, +MS2(395.2375), 24.0-30.0eV, 1.9 min #114
8	TTN|XP_012582315.1|protein-17982	37163	17	4163711	55	0	15	0	378	4	0	1	395.238	788.462	2	788.464	-0.002	0	33.34	0.43	P	IVTEVTK	D			Cmpd 238, +MS2(395.2385), 24.0-30.0eV, 15.1-0.5 min #893-28
8	TTN|XP_012582315.1|protein-17982	37163	17	4163711	55	0	15	0	414	5	0	1	421.759	841.503	2	841.477	0.0257	1	23.58	3.1	R	VRDSLRP	D			Cmpd 258, +MS2(421.7586), 24.0-30.0eV, 16.4 min #970-978
8	TTN|XP_012582315.1|protein-17982	37163	17	4163711	55	0	15	0	585	7	1	1	351.821	1052.44	3	1052.55	-0.11	0	9.19	78	Q	PGIPEEVGAGK	E			Cmpd 233, +MS2(351.8207), 20.0-25.0eV, 15.1 min #895-903
8	TTN|XP_012582315.1|protein-17982	37163	17	4163711	55	0	15	0	630	5	1	1	582.318	1162.62	2	1162.62	0.0015	1	7.24	130	S	TQKTSEITQK	Q			Cmpd 1050, +MS2(582.3177), 25.3-31.6eV, 48.0 min #2850
8	TTN|XP_012582315.1|protein-17982	37163	17	4163711	55	0	15	0	638	4	1	1	582.318	1162.62	2	1162.62	-0.0021	0	7.87	120	G	GSPITGYLVEK	R			Cmpd 921, +MS2(582.3179), 25.3-31.6eV, 44.6 min #2646
8	TTN|XP_012582315.1|protein-17982	37163	17	4163711	55	0	15	0	646	9	1	1	582.318	1162.62	2	1162.66	-0.0379	1	1.45	510	K	LVVTGLKEGTF	Y			Cmpd 550, +MS2(582.3182), 25.3-31.6eV, 34.4 min #2042
8	TTN|XP_012582315.1|protein-17982	37163	17	4163711	55	0	15	0	662	3	1	1	582.319	1162.62	2	1162.66	-0.0367	1	5.99	180	K	LVVTGLKEGTF	Y			Cmpd 548, +MS2(582.3188), 25.3-31.6eV, 34.4 min #2038
8	TTN|XP_012582315.1|protein-17982	37163	17	4163711	55	0	15	0	671	4	1	1	610.832	1219.65	2	1219.62	0.0264	0	9.74	75	R	VAGSTPISVGWF	Q			Cmpd 307, +MS2(610.8323), 25.8-32.2eV, 19.3 min #1138-1210
8	TTN|XP_012582315.1|protein-17982	37163	17	4163711	55	0	15	0	866	3	1	1	488.531	1462.57	3	1462.6	-0.0308	1	5.46	140	K	GDSGKYTCYAVNE	V			Cmpd 126, +MS2(488.5315), 20.0-25.0eV, 8.3 min #485-557
8	TTN|XP_012582315.1|protein-17982	37163	17	4163711	55	0	15	0	867	3	1	1	488.532	1462.57	3	1462.6	-0.0294	1	9.96	48	K	GDSGKYTCYAVNE	V			Cmpd 143, +MS2(488.5320), 20.0-25.0eV, 9.5 min #561
8	TTN|XP_012582315.1|protein-17982	37163	17	4163711	55	0	15	0	1109	3	1	1	630.316	1887.93	3	1887.99	-0.0662	1	1.55	360	L	KCLLSGEPQPVVTWFK	N			Cmpd 398, +MS2(630.3158), 22.1-27.6eV, 26.9 min #1597

## Sheet: L19
Header,"--------------------------------------------------------"
Search title,"170905_006_SolParFull"
Timestamp,"2017-10-21T14:37:23Z"
User,"Julien"
Email,"j.slagboom@vu.nl"
Report URI,"http://pontus.few.vu.nl/cgi/master_results.pl?file=../data/20171021/F005445.dat"
Peak list data path,"JS170905000006.mgf"
Peak list format,"Mascot generic"
Search type,MIS
Mascot version,"2.3.01"
Database,"SolparFull"
Fasta file,"SolPar_full.fasta"
Total sequences,18112
Total residues,9121415
Sequences after taxonomy filter,18112
Number of queries,1155
Fixed modifications,"--------------------------------------------------------"
Identifier,"Name","Delta","Neutral loss"
1,"Carbamidomethyl (C)",57.021464
Variable modifications,"--------------------------------------------------------"
Identifier,"Name","Delta","Neutral loss(es)"
1,"Oxidation (M)",15.994915,0,63.998285
2,"Amidated (Protein C-term)",-0.984016
Search Parameters,"--------------------------------------------------------"
Taxonomy filter,"All entries"
Enzyme,"semiTrypsin"
Maximum Missed Cleavages,1
Fixed modifications,"Carbamidomethyl (C)"
Quantitation method,"None"
Variable modifications,"Oxidation (M),Amidated (Protein C-term)"
Peptide Mass Tolerance,0.2
Peptide Mass Tolerance Units,Da
Fragment Mass Tolerance,0.05
Fragment Mass Tolerance Units,Da
Mass values,Monoisotopic
Instrument type,"ESI-QUAD-TOF"
Isotope error mode,0
Format parameters,"--------------------------------------------------------"
Significance threshold,0.05
Max. number of hits,0
Use MudPIT protein scoring,1
Ions score cut-off,0
Include same-set proteins,0
Include sub-set proteins,0
Include unassigned,0
Require bold red,0
Protein hits,"--------------------------------------------------------"
prot_hit_num	prot_acc	prot_desc	prot_score	prot_mass	prot_matches	prot_matches_sig	prot_sequences	prot_sequences_sig	pep_query	pep_rank	pep_isbold	pep_isunique	pep_exp_mz	pep_exp_mr	pep_exp_z	pep_calc_mr	pep_delta	pep_miss	pep_score	pep_expect	pep_res_before	pep_seq	pep_res_after	pep_var_mod	pep_var_mod_pos	pep_scan_title
1	ALB|XP_004681276.1|protein-1900	609	159	70955	21	8	9	5	241	1	1	0	330.68	659.346	2	659.349	-0.0031	0	25.5	3.2	K	TPVSEK	V			Cmpd 95, +MS2(330.6803), 24.0-30.0eV, 7.2 min #410-437
1	ALB|XP_004681276.1|protein-1900	609	159	70955	21	8	9	5	294	2	1	1	395.237	788.459	2	788.464	-0.0057	0	3.78	390	K	IVTDLTK	I			Cmpd 31, +MS2(395.2366), 24.0-30.0eV, 2.2 min #128
1	ALB|XP_004681276.1|protein-1900	609	159	70955	21	8	9	5	301	1	1	1	395.237	788.459	2	788.464	-0.005	0	10.7	79	K	IVTDLTK	I			Cmpd 49, +MS2(395.2370), 24.0-30.0eV, 2.8 min #168
1	ALB|XP_004681276.1|protein-1900	609	159	70955	21	8	9	5	319	1	1	1	395.237	788.46	2	788.464	-0.0043	0	9.12	110	K	IVTDLTK	I			Cmpd 25, +MS2(395.2373), 24.0-30.0eV, 1.9 min #115
1	ALB|XP_004681276.1|protein-1900	609	159	70955	21	8	9	5	346	1	1	1	395.238	788.461	2	788.464	-0.0036	0	6.37	210	K	IVTDLTK	I			Cmpd 75, +MS2(395.2376), 24.0-30.0eV, 4.0 min #237
1	ALB|XP_004681276.1|protein-1900	609	159	70955	21	8	9	5	367	1	1	1	395.239	788.463	2	788.464	-0.0013	0	40.81	0.077	K	IVTDLTK	I			Cmpd 214, +MS2(395.2388), 24.0-30.0eV, 15.0-0.2 min #891-13
1	ALB|XP_004681276.1|protein-1900	609	159	70955	21	8	9	5	385	1	1	1	395.24	788.465	2	788.464	0.0008	0	45.59	0.025	K	IVTDLTK	I			Cmpd 224, +MS2(395.2398), 24.0-30.0eV, 16.1-0.3 min #957-15
1	ALB|XP_004681276.1|protein-1900	609	159	70955	21	8	9	5	399	1	1	1	409.715	817.415	2	817.455	-0.0394	1	27.94	1.5	K	ATEEKLK	A			Cmpd 116, +MS2(409.7148), 24.0-30.0eV, 8.9 min #525-533
1	ALB|XP_004681276.1|protein-1900	609	159	70955	21	8	9	5	400	1	1	1	409.715	817.415	2	817.455	-0.0393	1	21.04	7.2	K	ATEEKLK	A			Cmpd 104, +MS2(409.7149), 24.0-30.0eV, 7.8-7.7 min #461-457
1	ALB|XP_004681276.1|protein-1900	609	159	70955	21	8	9	5	401	1	1	0	415.703	829.391	2	829.397	-0.0056	0	16.04	22	F	LYEYSR	R			Cmpd 202, +MS2(415.7030), 24.0-30.0eV, 14.6 min #859-866
1	ALB|XP_004681276.1|protein-1900	609	159	70955	21	8	9	5	409	6	1	1	300.164	897.471	3	897.474	-0.0029	0	3.96	280	R	LCVLHEK	T			Cmpd 159, +MS2(300.1644), 20.0-25.0eV, 12.4 min #666-741
1	ALB|XP_004681276.1|protein-1900	609	159	70955	21	8	9	5	531	1	1	1	507.813	1013.61	2	1013.61	-0.0012	0	36.8	0.15	K	QTALVELLK	H			Cmpd 297, +MS2(507.8127), 24.1-30.2eV, 21.1 min #1251
1	ALB|XP_004681276.1|protein-1900	609	159	70955	21	8	9	5	541	1	1	1	507.813	1013.61	2	1013.61	0.0002	0	33.85	0.29	K	QTALVELLK	H			Cmpd 298, +MS2(507.8134), 24.1-30.2eV, 21.2 min #1255
1	ALB|XP_004681276.1|protein-1900	609	159	70955	21	8	9	5	547	1	1	1	507.814	1013.61	2	1013.61	0.001	0	49.57	0.0077	K	QTALVELLK	H			Cmpd 299, +MS2(507.8138), 24.1-30.2eV, 21.2 min #1257
1	ALB|XP_004681276.1|protein-1900	609	159	70955	21	8	9	5	549	1	1	1	507.814	1013.61	2	1013.61	0.0013	0	39.19	0.084	K	QTALVELLK	H			Cmpd 277, +MS2(507.8140), 24.1-30.2eV, 20.0 min #1114-1189
1	ALB|XP_004681276.1|protein-1900	609	159	70955	21	8	9	5	575	1	1	1	569.754	1137.49	2	1137.49	0.0028	0	67.78	0.00011	K	CCTESLVNR	R			Cmpd 210, +MS2(569.7540), 25.1-31.4eV, 15.4 min #879-915
1	ALB|XP_004681276.1|protein-1900	609	159	70955	21	8	9	5	577	1	1	1	571.862	1141.71	2	1141.71	0.0032	1	65.67	0.00016	K	KQTALVELLK	H			Cmpd 249, +MS2(571.8624), 25.1-31.4eV, 17.4 min #1031-1039
1	ALB|XP_004681276.1|protein-1900	609	159	70955	21	8	9	5	1020	1	1	1	575.616	1723.83	3	1723.83	-0.0011	0	41.69	0.037	R	MPCTEDFLSLILNR	L	Oxidation (M)	0.10000000000000.0	Cmpd 399, +MS2(575.6160), 21.2-26.5eV, 30.1 min #1678-1789
1	ALB|XP_004681276.1|protein-1900	609	159	70955	21	8	9	5	1022	1	1	1	575.618	1723.83	3	1723.83	0.0056	0	40.08	0.053	R	MPCTEDFLSLILNR	L	Oxidation (M)	0.10000000000000.0	Cmpd 425, +MS2(575.6182), 21.2-26.5eV, 31.3 min #1857
1	ALB|XP_004681276.1|protein-1900	609	159	70955	21	8	9	5	1023	1	1	1	575.619	1723.83	3	1723.83	0.0062	0	40.78	0.045	R	MPCTEDFLSLILNR	L	Oxidation (M)	0.10000000000000.0	Cmpd 420, +MS2(575.6184), 21.2-26.5eV, 31.2 min #1849
1	ALB|XP_004681276.1|protein-1900	609	159	70955	21	8	9	5	1024	1	1	1	575.619	1723.83	3	1723.83	0.0063	0	40.63	0.047	R	MPCTEDFLSLILNR	L	Oxidation (M)	0.10000000000000.0	Cmpd 422, +MS2(575.6185), 21.2-26.5eV, 31.3 min #1853
2	TMEM234|XP_004679475.1|protein-16990	153	41	16489	1	1	1	1	402	1	1	1	421.76	841.504	2	841.502	0.0023	0	41	0.056	L	VAISSLPR	D			Cmpd 233, +MS2(421.7595), 24.0-30.0eV, 16.4 min #974-978
3	UBOX5|XP_004687411.1|protein-5784	484	41	53328	1	1	1	1	402	1	0	1	421.76	841.504	2	841.466	0.0387	0	41	0.056	L	VAAESLPR	D			Cmpd 233, +MS2(421.7595), 24.0-30.0eV, 16.4 min #974-978
4	HOGA1|XP_007532715.1|protein-2597	98	39	10872	1	0	1	0	569	1	1	1	364.499	1090.48	3	1090.53	-0.0579	1	39.37	0.086	L	GPRVWSSMR	Q	Oxidation (M)	0.000000010.0	Cmpd 200, +MS2(364.4994), 20.0-25.0eV, 13.8 min #813-821
5	LOC101628384|XP_012579467.1|protein-14696	556	36	66109	2	0	2	0	401	1	0	0	415.703	829.391	2	829.397	-0.0056	0	16.04	22	F	LYEYSR	R			Cmpd 202, +MS2(415.7030), 24.0-30.0eV, 14.6 min #859-866
5	LOC101628384|XP_012579467.1|protein-14696	556	36	66109	2	0	2	0	637	1	1	1	617.812	1233.61	2	1233.57	0.0439	0	36.19	0.17	L	QEFLYEYSR	R			Cmpd 276, +MS2(617.8125), 25.9-32.4eV, 19.1 min #1130-1137
6	SAMD9|XP_004676740.2|protein-7480	1590	30	185819	1	0	1	0	579	1	1	1	573.792	1145.57	2	1145.58	-0.0068	0	29.66	0.8	K	VSFYLGFSIGG	P			Cmpd 329, +MS2(573.7917), 25.2-31.5eV, 24.3 min #1391-1439
